# Supplementary material for: ChEC-seq kinetics discriminates transcription factor binding sites by DNA sequence and shape in vivo
Source: Nat Commun. 2015 Oct 22;6:8733. doi: 10.1038/ncomms9733 (PMC4618392; doi:10.1038/ncomms9733)
Supplement: Supplementary Data 1 — Information on ChEC-seq peaks. [file ncomms9733-s2.xls]

## Sheet: Abf1
Information on Abf1 peaks
Chromosome	Peak start	Peak end	Sum of normalized cleavages	Motif start	Motif end	Motif match	Motif strand	Motif score	Motif p-value	Fast/Slow
chrI	2	38	283.007	24	39	CACCACACCACACAC	+	634	0.00368588	Fast
chrI	67	80	57.9304	55	70	TGTTAGGATGTGTGT	-	545	0.016127	Fast
chrI	109	198	180.105	152	167	TGTCCCATTCAACCA	+	677	0.00157418	Fast
chrI	238	239	13.6032	231	246	ACCCATATCCAACCC	+	549	0.0151767	Fast
chrI	298	350	93.5357	325	340	GATCATTTGTTAGCG	-	688	0.00124904	Fast
chrI	441	568	927.649	501	516	TCTCACTGAATCAGT	+	684	0.00136731	Fast
chrI	687	723	616.188	700	715	CATTTATATACACTT	+	633	0.00375647	Fast
chrI	800	801	11.2787	782	797	TATGTTTATGTATTA	-	616	0.00513309	Slow
chrI	953	954	12.9292	942	957	ACTCTTTATTCACCG	+	696	0.00105544	Slow
chrI	1106	1107	18.6071	1090	1105	AGTCCCTTCGTATGA	-	710	0.000772174	Slow
chrI	1254	1270	47.2102	1253	1268	TATCAGCAATAAGAT	-	617	0.00503601	Slow
chrI	1411	1452	173.817	1438	1453	GCATATTCTATACGG	+	683	0.00139693	Slow
chrI	1508	1510	25.0081	1495	1510	CATTTTTATTTAAGG	+	667	0.0019441	Slow
chrI	1663	1680	31.6354	1672	1687	TAATATTATAGACCT	-	687	0.00127812	Slow
chrI	2486	2493	21.6065	2464	2479	TCCCACATTCTGCGC	-	653	0.0025721	Slow
chrI	2742	2750	25.8585	2752	2767	CGTAATTTTAGCCGC	+	705	0.00085846	Slow
chrI	2923	2924	10.1783	2922	2937	TCCCACTTAGAAAGA	-	677	0.00157418	Slow
chrI	17875	17892	40.2722	17863	17878	AGCCCTGATCTACGC	+	658	0.00232679	Slow
chrI	20902	20915	36.8387	20892	20907	CTTCATCATAAGCGC	+	721	0.000596186	Slow
chrI	20993	20994	13.1681	20986	21001	TGTCACACCAGACCG	-	718	0.000638078	Slow
chrI	21104	21105	10.7285	21105	21120	GGTCTCTTCTAACCA	-	674	0.00167749	Slow
chrI	21137	21138	14.5994	21144	21159	GTTGATTATCGAGGA	+	649	0.00276994	Slow
chrI	28428	28429	12.104	28414	28429	AATAACCTATGAAGG	+	629	0.00406107	Slow
chrI	28583	28608	33.561	28593	28608	GAACACTATAGTTGC	+	659	0.00227758	Slow
chrI	28670	28671	12.5956	28661	28676	TTTCACCTAGTAAGC	+	724	0.000558612	Slow
chrI	29789	29790	11.0036	29788	29803	TGTCATAAGAAACTT	-	726	0.000533185	Slow
chrI	29853	29855	34.7039	29856	29871	CGTCATTATTTACGT	-	911	1.73e-06	Fast
chrI	29910	29911	11.8645	29919	29934	TTTCGTCGCACAAGC	+	622	0.00460368	Fast
chrI	29943	29950	49.6137	29948	29963	GGGCATGAGTTACGT	+	680	0.00148389	Fast
chrI	30963	30964	10.878	30959	30974	TATGTTTATAGAAGA	-	702	0.000920104	Slow
chrI	31240	31250	23.7003	31246	31261	CCGCATTTTTTCCTT	-	579	0.00956894	Slow
chrI	31459	31482	21.4571	31449	31464	TATAACTGAGTTCGA	-	738	0.000398885	Slow
chrI	31651	31656	27.1642	31653	31668	TAACACTTTTTTATA	-	599	0.00690888	Slow
chrI	31729	31730	11.2787	31711	31726	TATCATTTTCCCACG	-	667	0.0019441	Slow
chrI	31881	31882	11.5538	31866	31881	TAGCCCAGTGAGCGC	-	606	0.00610026	Slow
chrI	33069	33127	131.179	33077	33092	CCTCACCCCGCACGG	-	756	0.000253854	Fast
chrI	33296	33301	24.214	33279	33294	TGTCGTAATGTGCAG	+	618	0.00494255	Fast
chrI	34918	34919	13.5396	34916	34931	TATCCTTGCCTATTC	+	627	0.00421966	Slow
chrI	38891	38893	27.4812	38869	38884	CCGCATTATAGATCG	+	579	0.00956894	Slow
chrI	39046	39047	13.7545	39051	39066	TATCAATATTATCAT	+	730	0.000481903	Slow
chrI	42291	42304	24.208	42296	42311	GATAATGGGGCACGA	+	687	0.00127812	Slow
chrI	45077	45078	10.0892	45069	45084	TTTCTATCTATAAGC	-	693	0.00112174	Fast
chrI	45123	45124	11.6821	45102	45117	TATCTGGTAGTACGT	-	746	0.000324536	Fast
chrI	45265	45345	612.189	45282	45297	TATCTCTAAGATCCA	-	664	0.00205807	Fast
chrI	45434	45548	765.625	45498	45513	TATCATTCTGGACGT	+	946	3.61e-07	Fast
chrI	45676	45723	49.9018	45692	45707	AATCATTAATGCCTT	+	687	0.00127812	Fast
chrI	45896	45897	11.2787	45900	45915	GATCTTCCTAAACAC	+	680	0.00148389	Slow
chrI	48347	48348	14.0296	48330	48345	CACCTTTTTGAGCGG	-	654	0.00252504	Slow
chrI	48476	48483	40.549	48458	48473	CATCTTTTTTGACGT	+	833	2.81e-05	Slow
chrI	56965	56966	13.7545	56946	56961	ATTCTTTATATATGT	-	732	0.000457939	Slow
chrI	57452	57453	11.0036	57450	57465	CGTCATTCCGGAACA	-	624	0.00445	Slow
chrI	57642	57643	12.9292	57651	57666	TTTCCCTGTACACCA	-	730	0.000481903	Slow
chrI	58180	58181	11.8289	58160	58175	GTCCATTGAGTCCGT	-	615	0.00523151	Slow
chrI	58345	58346	20.0816	58346	58361	GATGAGTACAAAAAT	+	570	0.0110763	Slow
chrI	58525	58528	35.4867	58522	58537	CTTCTATATATACAG	-	678	0.00154299	Slow
chrI	58607	58611	28.7477	58607	58622	TATCATTCTGTGCTA	-	775	0.000152879	Slow
chrI	61155	61160	22.6161	61163	61178	AGTCACTATATACGA	+	957	2.07e-07	Fast
chrI	62461	62481	57.3012	62466	62481	TATCACCAGCATTGG	+	656	0.00242696	Fast
chrI	62629	62725	258.158	62657	62672	TATCATATTGTACGA	+	919	1.21e-06	Fast
chrI	62900	62901	10.9695	62910	62925	CATCTCCATACCCAT	+	623	0.00452597	Fast
chrI	68048	68080	67.0032	68053	68068	GATCAAGTTACATAA	-	639	0.0033717	Fast
chrI	68143	68144	10.0892	68146	68161	GTTCACAATTTAGGG	+	721	0.000596186	Fast
chrI	68178	68179	10.5542	68162	68177	AAACGCTGTGCTCAA	-	571	0.0109016	Slow
chrI	68216	68217	11.9733	68212	68227	TTTGGCTGGGGAGGG	+	561	0.0126847	Fast
chrI	68319	68400	369.478	68356	68371	GTTCAAACGAGACGA	+	677	0.00157418	Fast
chrI	68540	68659	653.185	68574	68589	TATCGTGTGCCACGG	-	767	0.000191234	Fast
chrI	68784	68805	102.27	68783	68798	TAGCATTGTCTAGAC	+	656	0.00242696	Fast
chrI	69792	69796	59.8041	69784	69799	CTACATAGTATATGC	+	603	0.006433	Slow
chrI	69910	69911	12.3093	69890	69905	ATTCTTTCAAGACGT	-	733	0.000446758	Slow
chrI	70209	70213	26.4021	70202	70217	TGTCCTAATGAGCGG	+	684	0.00136731	Slow
chrI	70436	70437	14.3131	70421	70436	CTTTATTTTTTATGT	-	679	0.00151311	Slow
chrI	70898	70906	57.9427	70896	70911	AATCACAAGGAAAAA	+	634	0.00368588	Fast
chrI	70939	70940	16.1831	70947	70962	TATCACAACCGACGA	-	852	1.54e-05	Fast
chrI	70981	71026	295.395	70994	71009	TATTATTTTTTTAGT	-	686	0.00130751	Fast
chrI	71083	71084	13.6032	71069	71084	CGGCAAGCTAAATGG	+	577	0.00987291	Fast
chrI	71165	71224	616.155	71175	71190	CATCTCTCGCAACGG	+	775	0.000152879	Fast
chrI	71360	71521	284.379	71447	71462	ATTCATTTACCAAGA	-	722	0.000583478	Fast
chrI	76267	76269	30.451	76243	76258	TTTCCACTTTTAAGA	-	620	0.00476674	Fast
chrI	80471	80472	11.2787	80462	80477	TATCACCTAGTAGCC	-	693	0.00112174	Slow
chrI	80840	80841	12.3699	80817	80832	GGTCCTTCTAAACGG	+	807	6.26e-05	Fast
chrI	84361	84393	57.9526	84361	84376	AATCGCTAAAAACGT	-	864	1.02e-05	Fast
chrI	84598	84618	98.3544	84608	84623	TTTAATCTTTTACCT	-	652	0.00261945	Fast
chrI	84780	84787	69.5572	84763	84778	TCTGATTTTAGAAGC	+	714	0.000703919	Slow
chrI	86939	86940	10.4534	86926	86941	TTTTATATCATACGA	+	724	0.000558612	Slow
chrI	87105	87128	22.0072	87122	87137	ACGCATAATAAAGGC	-	626	0.00429785	Slow
chrI	87213	87241	34.8667	87214	87229	TAATACTTTTGACGA	-	772	0.00016653	Slow
chrI	87390	87392	26.8221	87385	87400	TTTCTGTACTTACAG	-	652	0.00261945	Slow
chrI	87771	87772	12.6542	87754	87769	GTTCACTCGCAATGC	+	691	0.00116869	Slow
chrI	92372	92373	12.6542	92370	92385	TGTCTCGCCAAACTG	+	646	0.00293626	Slow
chrI	92654	92681	47.7175	92659	92674	ACTCACTCTCCGGGT	-	665	0.00201932	Slow
chrI	92807	92808	15.398	92813	92828	TATTGTTATGAAACA	+	613	0.00542622	Slow
chrI	92977	92978	10.4534	92987	93002	TTACATCTTCCAGGG	-	632	0.00382976	Slow
chrI	101346	101347	11.0036	101334	101349	GCTCATTATGTTCAG	-	691	0.00116869	Slow
chrI	108775	108818	88.1645	108788	108803	TGTCGCTATGTACGA	+	903	2.33e-06	Fast
chrI	109029	109031	30.6344	109036	109051	AACCAACGGGCACGT	-	657	0.00237699	Fast
chrI	113278	113279	18.156	113265	113280	GGCTACTAGGAAAGG	-	559	0.0130988	Slow
chrI	113441	113442	12.3791	113434	113449	GAACCTTCTCTAAGG	+	635	0.00361853	Slow
chrI	124111	124112	10.3055	124098	124113	TTCTATTGTATACGG	+	717	0.000653466	Slow
chrI	124487	124531	50.1146	124498	124513	AGTCTTGATTAACTG	-	647	0.00287778	Fast
chrI	124662	124672	91.9164	124674	124689	AATCACTACAGACGA	+	925	9.55e-07	Slow
chrI	124708	124716	52.8644	124720	124735	TTTCACCTTTTTCGC	-	762	0.000215841	Fast
chrI	128123	128124	11.8289	128125	128140	TATCTATATATACTT	-	785	0.000117267	Slow
chrI	130377	130379	25.4913	130368	130383	GGTCGCTAATCTCGT	-	695	0.00107744	Slow
chrI	130546	130562	31.9105	130560	130575	AATTATTAGTAATGA	-	688	0.00124904	Slow
chrI	132069	132070	15.9552	132062	132077	TATCCATTAATACTG	+	733	0.000446758	Fast
chrI	132129	132152	25.1414	132115	132130	AATCGTTATTATAGT	+	674	0.00167749	Fast
chrI	136816	136817	12.6542	136819	136834	AACCAATTTCAACAA	-	690	0.00119391	Slow
chrI	138538	138571	75.8191	138556	138571	CGCCATCATGTAAGG	+	652	0.00261945	Slow
chrI	138723	138759	46.853	138735	138750	AATCACTACCTATTT	-	725	0.000546069	Slow
chrI	138900	138914	43.8973	138899	138914	TCTCAATCTTCATGT	+	743	0.000351625	Slow
chrI	139062	139091	45.0081	139070	139085	CTCCCTTTCGTACGT	-	658	0.00232679	Slow
chrI	139165	139166	12.3791	139175	139190	TCTCGCTTTGGGCGA	+	743	0.000351625	Slow
chrI	139274	139275	16.0307	139273	139288	TTTAATTTTATAGAT	-	645	0.00299709	Slow
chrI	141611	141635	33.8928	141603	141618	AAGTCCTCGAAACGA	+	614	0.00532943	Slow
chrI	141701	141702	11.2787	141709	141724	TTACTTTCTCAACTA	+	592	0.0077342	Slow
chrI	141801	141825	214.447	141805	141820	AATCCACAAGAACGA	+	708	0.000805915	Fast
chrI	141873	141879	21.7696	141873	141888	TATTTCTTTTTCTGA	+	617	0.00503601	Fast
chrI	141916	141918	24.3625	141900	141915	CGCCATTTTCAACCA	+	684	0.00136731	Fast
chrI	142030	142110	106.124	142047	142062	GATAACCTTAAACTA	-	698	0.00101057	Slow
chrI	143560	143561	12.104	143569	143584	TTTTTTTTTCCACAG	-	616	0.00513309	Slow
chrI	151288	151289	14.5994	151273	151288	CATCATAAAGGGCGG	-	711	0.000755366	Slow
chrI	151443	151461	44.8397	151441	151456	AATCATTACATAAAA	-	741	0.000370534	Slow
chrI	151608	151633	35.6249	151602	151617	TTTCATTTCAAGCGC	+	781	0.000131469	Slow
chrI	152077	152078	12.104	152071	152086	TACCTTTTATTACAT	+	657	0.00237699	Slow
chrI	152183	152184	10.1783	152183	152198	TGTACTTTTAAACAT	+	671	0.00179187	Slow
chrI	154915	154917	26.9589	154900	154915	TATTATTTTATATAT	-	711	0.000755366	Slow
chrI	155067	155068	10.5917	155073	155088	GAGAACCCTTTACGC	+	673	0.00171499	Slow
chrI	165547	165548	10.3055	165524	165539	ATTCCGTATACACCT	-	673	0.00171499	Slow
chrI	165769	165771	32.347	165758	165773	TGAAACGTCTAACGG	+	630	0.0039827	Slow
chrI	166035	166036	12.9292	166023	166038	TATCAATCCTTGCGT	+	780	0.000134782	Slow
chrI	166114	166115	10.9691	166094	166109	TATTATCATATACGG	-	846	1.85e-05	Slow
chrI	166205	166216	31.8561	166193	166208	CTTAAATCTCTACTA	+	611	0.00561727	Slow
chrI	166287	166306	56.5653	166292	166307	CTTCCCTTGCAAGGA	+	626	0.00429785	Slow
chrI	166379	166380	12.104	166384	166399	TGTCATCAGTAATGT	+	710	0.000772174	Slow
chrI	169695	169696	10.4534	169696	169711	TATGTTTGTGAACCA	-	668	0.001907	Slow
chrI	171808	171809	11.2787	171783	171798	TATGATTTGATATTC	+	653	0.0025721	Slow
chrI	172035	172037	41.5387	172031	172046	TATACATATATATGC	-	688	0.00124904	Slow
chrI	175259	175260	13.7545	175247	175262	CAGCAAGAAAAGCGG	+	594	0.00749087	Slow
chrI	175428	175429	10.4534	175428	175443	GATGACAAACGACAT	+	610	0.0057122	Slow
chrI	180191	180192	10.878	180172	180187	TTACGATATATACTT	-	633	0.00375647	Slow
chrI	180522	180523	11.5538	180512	180527	GAGCTCCCAATACGC	+	663	0.00209831	Slow
chrI	180702	180703	11.8289	180677	180692	TATTATTCGCGAAGA	-	676	0.00160665	Slow
chrI	180866	180877	68.9132	180847	180862	AAACAATAACGATGT	+	638	0.00343258	Slow
chrI	181049	181052	48.0934	181034	181049	AAGCATTCTTTCTGA	-	638	0.00343258	Slow
chrI	181083	181089	74.7105	181094	181109	TAACTATTTGGACAC	-	639	0.0033717	Slow
chrI	181276	181277	24.6899	181278	181293	CTTCATAATCTACGT	+	802	7.19e-05	Slow
chrI	181781	181805	24.208	181773	181788	AAGCGCTATGGAAGC	+	684	0.00136731	Slow
chrI	182133	182138	35.7618	182138	182153	TGTCTGACTTCACGA	-	712	0.000738528	Slow
chrI	182312	182317	49.2412	182310	182325	TGTCTCTAAATAGCA	-	658	0.00232679	Slow
chrI	182346	182353	22.656	182348	182363	TATGCACTTACACGG	+	699	0.000987796	Slow
chrI	182554	182586	54.7049	182574	182589	TTTCGCCTTAACCAC	+	601	0.00666916	Slow
chrI	182658	182693	66.2944	182657	182672	CGTCACCCTGAACGT	+	823	3.9e-05	Slow
chrI	182848	182854	36.0118	182852	182867	CAGATTAATTCACGG	-	582	0.00914377	Slow
chrI	183025	183043	39.0547	183028	183043	CATTAATTAAAAAGA	+	662	0.0021404	Slow
chrI	183169	183170	10.4534	183167	183182	TATCAACTAATAGTT	+	651	0.00266822	Slow
chrI	183207	183229	58.7111	183194	183209	TATTATCATATACGG	+	846	1.85e-05	Slow
chrI	183372	183374	25.0332	183353	183368	AATCCCCATAATGGA	-	627	0.00421966	Slow
chrI	183547	183570	65.0051	183561	183576	CTTCACTATATATTA	+	719	0.000623299	Slow
chrI	183655	183656	10.7285	183665	183680	ATTGAGCTTTGACGA	-	648	0.00282253	Slow
chrI	184708	184709	11.0036	184710	184725	GATCAGCCGGGACGC	+	736	0.000417127	Slow
chrI	184761	184762	12.5956	184765	184780	AGGCATTTTTCACGT	-	803	6.98e-05	Slow
chrI	184799	184801	28.4726	184776	184791	TATTATTTTTGAGGC	-	759	0.000233618	Slow
chrI	185137	185138	12.104	185116	185131	CATCACTAAGATCAC	-	709	0.000788927	Slow
chrI	189093	189115	53.8237	189114	189129	AATCTCGATCACCGA	-	694	0.00109943	Fast
chrI	189146	189147	16.9721	189150	189165	AATCATCGCGCGCAA	+	616	0.00513309	Fast
chrI	189176	189209	60.5368	189199	189214	GTTCATCTTGTATGT	-	717	0.000653466	Fast
chrI	189339	189370	46.859	189357	189372	CATCAGCCCCAATGA	+	649	0.00276994	Fast
chrI	189497	189574	372.572	189526	189541	CATCGTTTTCAACGG	+	853	1.49e-05	Fast
chrI	189710	189711	19.6457	189687	189702	TAATATTAGGTACGT	-	743	0.000351625	Slow
chrI	189824	189852	130.106	189826	189841	TGTCATTCCGCACGT	-	879	5.97e-06	Fast
chrI	189954	190018	203.348	189976	189991	AAGCATATAGCACAA	+	631	0.00390542	Fast
chrI	190077	190250	627.63	190155	190170	AATAACCACACCCGC	+	676	0.00160665	Fast
chrI	190334	190446	421.037	190376	190391	GGTTGCTTTCCGCGA	-	632	0.00382976	Fast
chrI	190483	190549	238.172	190505	190520	ACACACCAGAGACGG	+	677	0.00157418	Fast
chrI	190578	190594	244.994	190580	190595	CCTCTATTCTCAAGT	+	594	0.00749087	Fast
chrI	190669	190700	77.3259	190663	190678	GACCAGTATGAGCGG	+	698	0.00101057	Fast
chrI	190857	190859	35.3092	190860	190875	GATCATCATGGACGC	+	861	1.11e-05	Slow
chrI	190906	190907	11.5567	190900	190915	GAACACGCCAAAGGG	-	630	0.0039827	Fast
chrI	190956	190957	10.1392	190959	190974	GTTCCATGCGGACGA	+	659	0.00227758	Fast
chrI	191282	191300	43.2917	191270	191285	AGTCTGTGTAGATGT	-	659	0.00227758	Fast
chrI	191348	191349	11.7289	191328	191343	CATCTTTAGCGACGA	+	775	0.000152879	Fast
chrI	191502	191509	38.0061	191484	191499	GATCTCGCAATACGA	+	758	0.000240016	Fast
chrI	191539	191550	50.575	191543	191558	AGACAGTGTTCAAGT	+	635	0.00361853	Fast
chrI	191766	191767	10.5072	191760	191775	GCTCTTGCACGACGC	+	621	0.00468382	Fast
chrI	191801	191816	37.9378	191793	191808	AATCACAAGGGAATG	+	622	0.00460368	Fast
chrI	191973	191974	16.8764	191967	191982	CCTCAAGAGCTTCGG	+	603	0.006433	Fast
chrI	192010	192031	59.292	192021	192036	CATCATCAGAGACCA	+	720	0.000609393	Fast
chrI	192385	192404	50.5711	192378	192393	TATTATAGTAGCCAG	-	584	0.00885901	Slow
chrI	192528	192529	13.2043	192511	192526	TCTATTTATCCAAGT	-	623	0.00452597	Slow
chrI	192714	192715	15.4051	192721	192736	ATTGTTTCTTTAGGA	-	586	0.00857107	Slow
chrI	198527	198537	53.4807	198510	198525	AATCCGCTTCCACTT	+	639	0.0033717	Slow
chrI	220228	220229	14.5994	220215	220230	TGTAGTTATATAGCA	+	609	0.0058069	Slow
chrI	220258	220259	11.2787	220257	220272	AGTCCCTGTGAAAGA	-	710	0.000772174	Slow
chrI	220612	220613	10.878	220608	220623	GATTATTGTAGAAGA	-	715	0.000686606	Slow
chrI	223239	223260	23.2682	223245	223260	TAATATTTTTAATGT	+	671	0.00179187	Slow
chrII	105	106	10.3055	103	118	TGTCTTTTTATCCCA	+	686	0.00130751	Slow
chrII	310	311	13.7406	305	320	TATTACTATGTAGAG	-	714	0.000703919	Slow
chrII	530	531	17.8809	528	543	TATCAGCATCGACAG	+	745	0.000333117	Slow
chrII	5324	5325	13.4794	5322	5337	AGTCGGTACGTACTT	+	673	0.00171499	Slow
chrII	5482	5505	92.1702	5484	5499	TATAACTTTTTATTA	-	702	0.000920104	Fast
chrII	5544	5587	184.693	5558	5573	CATATGTAGGTACGC	-	676	0.00160665	Fast
chrII	5623	5631	712.223	5636	5651	ATTCACCCACGACGT	+	733	0.000446758	Fast
chrII	5667	5719	1064.96	5676	5691	TCCCACTATAAAAAA	+	644	0.00305967	Fast
chrII	5758	5908	2832.78	5823	5838	TGTCACTGTATTGCA	-	658	0.00232679	Fast
chrII	5948	5993	228.297	5955	5970	TACCACTCCCAACCA	+	714	0.000703919	Fast
chrII	6034	6181	393.61	6112	6127	TTTCAATATGGAGGG	-	759	0.000233618	Fast
chrII	6247	6375	1649.12	6308	6323	TCTCACTAAATCAGT	+	714	0.000703919	Fast
chrII	6494	6562	577.995	6505	6520	TCAAATTATATACAC	+	651	0.00266822	Fast
chrII	6609	6624	31.3637	6614	6629	TATCTATACCACCAT	+	598	0.00702758	Slow
chrII	6754	6760	28.7974	6744	6759	TAACACTCTATATTC	+	704	0.000877897	Slow
chrII	7222	7223	16.8895	7227	7242	CGTCACTTCTAAGAA	-	661	0.00218455	Slow
chrII	7254	7256	29.4633	7265	7280	CATTTTTTGGCGCGT	-	601	0.00666916	Slow
chrII	7290	7313	25.8334	7295	7310	ACTCATTTTTATGGA	+	672	0.0017533	Slow
chrII	7467	7468	14.0269	7476	7491	TAATATTATAAACCT	-	698	0.00101057	Slow
chrII	8289	8290	10.4534	8267	8282	TCCCACATTCTGCGC	-	653	0.0025721	Slow
chrII	9359	9373	49.7914	9347	9362	TATATCTACATACCT	+	702	0.000920104	Slow
chrII	9525	9528	42.0888	9532	9547	TACCCTATTTTACCC	-	627	0.00421966	Slow
chrII	9604	9606	26.8332	9597	9612	TGCCGCCTTAGACCA	-	618	0.00494255	Slow
chrII	9691	9724	59.6349	9686	9701	ACGTACTATTAACTA	+	590	0.00799614	Slow
chrII	9888	9889	12.023	9883	9898	TATACTTATTATCGC	-	691	0.00116869	Slow
chrII	10596	10597	12.9292	10591	10606	TCTAACTATATCCAA	+	664	0.00205807	Slow
chrII	10679	10680	17.7483	10666	10681	AGTGAATATATAGGC	+	702	0.000920104	Slow
chrII	17821	17828	27.9152	17811	17826	TTTCAGTATAGATTT	-	674	0.00167749	Slow
chrII	18103	18104	17.3307	18091	18106	TTATACTAATTACGT	+	691	0.00116869	Slow
chrII	18588	18589	10.5917	18583	18598	CACTAGTAGAGACGG	+	646	0.00293626	Slow
chrII	21204	21205	11.9031	21191	21206	ATCCACTTTATAGTG	+	625	0.00437441	Fast
chrII	21358	21416	173.108	21387	21402	CATCATACTTTACGG	-	852	1.54e-05	Fast
chrII	21565	21606	56.0009	21590	21605	TATGATTTTTAGTGC	-	671	0.00179187	Fast
chrII	23662	23664	21.6177	23645	23660	TATATATGCTCACGT	+	679	0.00151311	Slow
chrII	23818	23847	23.1076	23824	23839	GGTGATTAGAAAAGC	-	660	0.00223031	Slow
chrII	28117	28141	20.7701	28124	28139	TATCATCTTTACTTG	-	602	0.00655016	Slow
chrII	28308	28309	19.8065	28283	28298	TGCCGTTTATAACAT	-	616	0.00513309	Slow
chrII	28472	28494	53.3675	28482	28497	TAGAAATATAGGCGG	+	645	0.00299709	Slow
chrII	28932	28933	10.7285	28934	28949	TTTCACAATAGAAAT	-	657	0.00237699	Slow
chrII	29354	29355	15.13	29355	29370	TGTCATTTAGCAGCC	+	696	0.00105544	Slow
chrII	36139	36140	10.7285	36126	36141	CTTAAACGTATACGA	+	666	0.00198149	Slow
chrII	36335	36346	37.8168	36317	36332	TTTTGCCTTCAACGC	+	671	0.00179187	Slow
chrII	36501	36527	51.8517	36513	36528	TTTTCATTTCTAGGC	+	584	0.00885901	Slow
chrII	38984	38985	11.0036	38971	38986	TTTTTTTTCCCACAA	+	573	0.0105492	Slow
chrII	39049	39050	10.7285	39038	39053	GGGCCTTTTATAAGA	-	643	0.00312244	Slow
chrII	39975	39976	11.5538	39971	39986	TATGGATTTGGACGA	+	753	0.000274695	Slow
chrII	40483	40484	15.1325	40459	40474	TGACACTCGGTATGT	+	693	0.00112174	Fast
chrII	40625	40671	53.1487	40643	40658	GATCACGCGAAACGG	+	814	5.08e-05	Fast
chrII	40725	40727	22.8325	40716	40731	TATCCATATGGTTGA	+	642	0.00318487	Slow
chrII	45060	45061	11.8289	45049	45064	AATATTGAGAAACGA	-	655	0.00247656	Slow
chrII	45099	45141	123.441	45104	45119	TGTCTCTATCAAAAT	+	658	0.00232679	Slow
chrII	45343	45344	12.8087	45351	45366	AACGACGGTTTACCG	-	572	0.0107257	Slow
chrII	45448	45454	24.787	45441	45456	ACTCCTTCTCTAAGC	+	678	0.00154299	Slow
chrII	46525	46526	10.5917	46503	46518	TTTCATTATCTATCA	+	717	0.000653466	Slow
chrII	47051	47081	105.166	47061	47076	TAATATGTAATACTT	-	591	0.00786219	Fast
chrII	47243	47292	208.542	47263	47278	CATCATTCTAAACGG	+	932	6.89e-07	Fast
chrII	47440	47441	11.4924	47444	47459	GAACGATATCCCCGG	-	619	0.00485289	Fast
chrII	49288	49289	12.9292	49282	49297	AATTCCTTCCTATGC	-	636	0.00355425	Slow
chrII	49452	49453	17.0556	49429	49444	TTTAACTAAATAGTT	-	616	0.00513309	Slow
chrII	60846	60876	20.7976	60844	60859	TATTACTATTAGCGG	+	788	0.000107193	Slow
chrII	61109	61119	22.5377	61112	61127	TGTCTTTTTATCTGG	+	687	0.00127812	Slow
chrII	61149	61150	12.023	61139	61154	AATCACTATTACCAT	-	758	0.000240016	Slow
chrII	61311	61312	17.0556	61290	61305	TATTATCCTTGTCGC	+	671	0.00179187	Slow
chrII	62732	62733	14.0296	62728	62743	TATCTCTTAAGATGA	-	764	0.000205644	Slow
chrII	62797	62798	18.9812	62773	62788	TTTTTTTTTTTTCGG	-	634	0.00368588	Slow
chrII	62836	62837	10.1783	62843	62858	GATTGTTATATATGC	+	705	0.00085846	Slow
chrII	63030	63031	18.4311	63017	63032	TATTACTTTCATCTT	-	676	0.00160665	Slow
chrII	63349	63353	33.96	63349	63364	TGTCACGAAATCCTG	-	669	0.0018692	Slow
chrII	63547	63557	81.2508	63548	63563	TTGCACTACTTTCGA	+	692	0.00114477	Slow
chrII	63637	63638	12.8818	63612	63627	ATTTACCTTTCACGT	-	720	0.000609393	Slow
chrII	69694	69695	10.878	69695	69710	CATTTCTTTATACCA	-	698	0.00101057	Slow
chrII	71245	71247	32.1856	71238	71253	GGGTGCTGTAAACAA	-	532	0.0193898	Slow
chrII	71423	71440	28.8845	71426	71441	CATCGCTTCCCAGGG	+	728	0.000507086	Slow
chrII	74784	74828	195.648	74804	74819	TATCATAACAAAAGG	+	779	0.000138168	Slow
chrII	74889	74890	10.0892	74889	74904	TTTCTGATTTTAGGT	-	616	0.00513309	Fast
chrII	75051	75095	351.451	75068	75083	TATCGTGTTGCACGA	+	838	2.43e-05	Fast
chrII	75162	75166	40.4552	75143	75158	TAGAATTCTGAACAT	+	661	0.00218455	Slow
chrII	75316	75321	92.8959	75325	75340	CGTACCCTTTAACGA	+	652	0.00261945	Slow
chrII	75494	75504	31.8709	75504	75519	ATTCATGTTGGACAT	-	695	0.00107744	Slow
chrII	79840	79841	14.0269	79829	79844	GGCCTTACTAGACGG	+	624	0.00445	Slow
chrII	84323	84324	13.4794	84328	84343	TATCATTTTGCGCTT	-	781	0.000131469	Slow
chrII	84427	84428	10.0359	84416	84431	TATCCATGATGACGA	-	757	0.000246848	Fast
chrII	84463	84491	63.5938	84479	84494	GAACACTATAGAAGA	+	758	0.000240016	Fast
chrII	84636	84651	34.0753	84629	84644	ATCCAATAATGACGA	-	675	0.00164104	Slow
chrII	87691	87692	11.2412	87667	87682	CCCCATTGGACACGT	-	707	0.000823119	Fast
chrII	87874	87961	282.895	87894	87909	AATCGCGACGCACGA	-	783	0.000124465	Fast
chrII	88302	88303	18.0595	88294	88309	TTTCTGTATATACTA	+	717	0.000653466	Fast
chrII	89510	89511	13.2043	89508	89523	TATAACTTTAAGATA	+	608	0.00590246	Slow
chrII	89622	89623	13.1681	89612	89627	CGGTCCTACACACGA	-	607	0.00599942	Slow
chrII	89729	89730	14.8549	89716	89731	AATCAGAAAATAGGA	+	720	0.000609393	Slow
chrII	89877	89894	85.5103	89880	89895	TATCGCTATAAAGAG	+	742	0.000361088	Slow
chrII	96010	96011	10.3055	96007	96022	TATTATTATTGCCTA	-	664	0.00205807	Slow
chrII	96186	96187	11.5538	96178	96193	CATCTCTATGTTCAA	+	688	0.00124904	Slow
chrII	96335	96336	16.5054	96338	96353	TATCGTTACTCATGA	+	766	0.000196019	Slow
chrII	100291	100295	27.6994	100271	100286	TCTCATCTCGTACGA	-	815	4.91e-05	Fast
chrII	101104	101105	13.4394	101081	101096	GCTCACTTGCAATCA	-	611	0.00561727	Fast
chrII	101254	101255	21.0054	101235	101250	TCTCTTTATATACCA	+	762	0.000215841	Fast
chrII	101307	101308	18.5274	101302	101317	GCTAGCTTTTGCCGG	+	597	0.00714449	Fast
chrII	101339	101355	58.7006	101327	101342	TTGCAATTTTTTCGG	-	673	0.00171499	Fast
chrII	101384	101451	719.597	101406	101421	GGTCACCCAGGACGA	-	765	0.000200827	Fast
chrII	101554	101591	107.306	101574	101589	TATCCGTCTGCATTT	-	633	0.00375647	Fast
chrII	101733	101801	645.211	101773	101788	GCGCACTGTGCGCGC	-	661	0.00218455	Fast
chrII	107380	107382	24.483	107358	107373	AAGCATTTAATGCAA	-	634	0.00368588	Slow
chrII	107640	107644	44.0145	107638	107653	AGTCTTCATGCATGT	-	665	0.00201932	Slow
chrII	107811	107830	103.408	107811	107826	AATATCTATAGATGA	+	688	0.00124904	Slow
chrII	113318	113328	30.0823	113312	113327	CATCATCAACTAAGA	-	730	0.000481903	Slow
chrII	113492	113506	22.8325	113480	113495	AATTAGCTCTTATGC	+	602	0.00655016	Slow
chrII	113594	113595	10.8229	113597	113612	AATAAACTCAAAGGA	+	610	0.0057122	Fast
chrII	116763	116764	11.5538	116762	116777	AACCAATTTTGACAC	-	685	0.00133744	Slow
chrII	116958	116959	15.3942	116962	116977	GGTTACTTAGAACAG	-	665	0.00201932	Slow
chrII	116989	116990	14.3083	116979	116994	AGCCCCTACTAACGC	-	690	0.00119391	Slow
chrII	117063	117077	44.9432	117053	117068	TTGCGCTAGTAACGT	-	692	0.00114477	Slow
chrII	117225	117243	50.3472	117233	117248	CATCATCTTGTTAGT	+	685	0.00133744	Slow
chrII	117530	117531	11.2787	117511	117526	ACTCACTCAAGAAGG	+	731	0.000469703	Slow
chrII	117742	117743	11.2787	117752	117767	TAGCACTAAAGAGAA	+	654	0.00252504	Slow
chrII	122167	122168	13.2043	122145	122160	AATTGGCCTGAACGT	+	647	0.00287778	Slow
chrII	122244	122254	32.9522	122231	122246	ACTTTCTATATACTA	+	646	0.00293626	Slow
chrII	122459	122460	11.0036	122434	122449	TATCCCTCTTTTTTT	-	595	0.0073743	Slow
chrII	122633	122634	10.3055	122618	122633	AACCATCAAAAACAC	-	654	0.00252504	Slow
chrII	124881	124902	30.3028	124877	124892	AATAACAATTAAAGG	-	685	0.00133744	Fast
chrII	124965	125007	59.2047	124981	124996	AATTAATAAGGACAC	+	652	0.00261945	Fast
chrII	126171	126172	11.9467	126177	126192	TTTTACCCGAAACGG	+	693	0.00112174	Slow
chrII	126203	126204	11.9467	126195	126210	AGTAATTGTGTACCG	+	702	0.000920104	Slow
chrII	126242	126243	18.432	126232	126247	CATCGCTATATGTTT	-	619	0.00485289	Slow
chrII	126422	126424	36.9021	126400	126415	GATCCTTACATTACA	-	544	0.0163745	Slow
chrII	128961	128987	52.7744	128967	128982	CATCATCTCTTACGG	+	834	2.73e-05	Slow
chrII	129179	129180	15.7758	129170	129185	ATTTGATAGAGACGT	-	618	0.00494255	Slow
chrII	135750	135762	21.2587	135740	135755	TATCGGTTAGGGAGC	+	607	0.00599942	Fast
chrII	135818	135819	10.5214	135828	135843	GGACAAAAAACACTG	+	557	0.0135217	Fast
chrII	135905	135910	166.978	135886	135901	GGTCACAGTTAAAGT	+	702	0.000920104	Fast
chrII	135959	135980	187.408	135966	135981	AATCTCTCTTTTCTT	+	665	0.00201932	Fast
chrII	136012	136063	239.806	136033	136048	CTTCGCTTTACTTGG	-	632	0.00382976	Fast
chrII	136188	136221	163.016	136201	136216	GATCACGGGCGACGG	+	768	0.000186368	Fast
chrII	136263	136313	377.312	136293	136308	AGGCATTTCGCACGT	+	768	0.000186368	Fast
chrII	136344	136345	13.7702	136328	136343	TGTCACAGCTTCCTC	-	618	0.00494255	Fast
chrII	136448	136460	27.746	136459	136474	TATATATTTATACAT	-	684	0.00136731	Fast
chrII	137830	137831	13.4794	137817	137832	GATTATTGCATAGGC	+	701	0.00094232	Slow
chrII	140384	140413	52.9196	140404	140419	TGACATGCTATCCTA	-	579	0.00956894	Slow
chrII	140526	140527	13.2741	140505	140520	TGTCAGCCTGGACAA	-	696	0.00105544	Slow
chrII	140557	140591	45.4822	140583	140598	TTTCGTCCTTATCGC	-	644	0.00305967	Fast
chrII	140686	140694	23.3625	140666	140681	TGCCATTAATTTCTT	-	606	0.00610026	Slow
chrII	140799	140804	27.4451	140809	140824	TAACTCTTTCGACTG	-	681	0.00145504	Fast
chrII	140833	140850	115.056	140830	140845	TATCTTTAGAGACTA	-	744	0.000342142	Fast
chrII	140883	140890	26.2809	140865	140880	TCTTGATTTAAAAGC	+	612	0.00552181	Fast
chrII	140927	140948	59.2698	140928	140943	TATTGCTGCAAAGGA	+	669	0.0018692	Fast
chrII	141025	141036	22.7634	141016	141031	CTTCACTAGTCACAG	-	726	0.000533185	Fast
chrII	141068	141142	325.248	141099	141114	TATCGCTCCGTACGA	-	875	6.8e-06	Fast
chrII	142597	142598	21.182	142584	142599	GAGCATTGTATAGGG	+	743	0.000351625	Slow
chrII	142970	142988	26.9226	142963	142978	AAATATTGAACACGT	-	696	0.00105544	Slow
chrII	145841	145842	12.6542	145850	145865	TTTTATTCTATGCTT	+	623	0.00452597	Slow
chrII	146001	146007	45.2452	146009	146024	AATCACTAATTACGA	+	927	8.72e-07	Fast
chrII	146040	146077	65.0812	146034	146049	TATTATTATTTCCAC	-	693	0.00112174	Fast
chrII	146221	146223	30.3789	146214	146229	TATCCATAAAGATGG	+	711	0.000755366	Fast
chrII	147096	147097	12.104	147088	147103	TCTCAGTGTTTATAC	-	651	0.00266822	Slow
chrII	151270	151271	17.6058	151251	151266	CATCACTCTTTCCTT	-	740	0.000379985	Slow
chrII	151400	151402	32.1856	151381	151396	AATCAATAAGTAAGT	+	778	0.000141672	Slow
chrII	153843	153895	173.299	153851	153866	CATCGCCTCAAACGA	-	784	0.000120878	Fast
chrII	154033	154054	92.7868	154038	154053	TATCAGAGATTATCC	-	597	0.00714449	Fast
chrII	158349	158350	12.023	158354	158369	GACCAATAATAACAG	-	644	0.00305967	Slow
chrII	158643	158644	12.104	158651	158666	TGGCAATATAAACAC	-	714	0.000703919	Slow
chrII	158801	158802	11.8289	158811	158826	TATCTCCTTGGAGTC	+	627	0.00421966	Slow
chrII	159597	159598	19.2563	159581	159596	CGACACATTGTACTA	+	654	0.00252504	Slow
chrII	159767	159788	56.7958	159767	159782	CTTCTTTATATATAC	+	623	0.00452597	Slow
chrII	159950	159951	15.3079	159960	159975	TATCCCTTTTAACGA	+	896	3.15e-06	Slow
chrII	159983	159985	82.2996	159960	159975	TATCCCTTTTAACGA	+	896	3.15e-06	Fast
chrII	160018	160019	13.3035	160016	160031	AAACAACAAACAAGA	+	613	0.00542622	Fast
chrII	161631	161632	10.4534	161635	161650	TATTTGTTTATACCA	-	681	0.00145504	Slow
chrII	164013	164025	45.5584	164024	164039	TATGATTCTGAAGTA	+	659	0.00227758	Fast
chrII	164182	164207	104.467	164174	164189	TAATATTAAAAACTC	+	652	0.00261945	Fast
chrII	164249	164287	78.4409	164247	164262	AATCGCACCTCACCC	+	650	0.00271847	Fast
chrII	164330	164461	775.194	164379	164394	GATTTTTCCATACGT	-	722	0.000583478	Fast
chrII	164572	164625	171.555	164607	164622	GACCGGAACCAACGG	+	597	0.00714449	Fast
chrII	164752	164773	85.4807	164756	164771	TGTCATTCATACCTA	-	665	0.00201932	Fast
chrII	164877	164878	10.7285	164885	164900	TACAATAATGTACGT	-	728	0.000507086	Slow
chrII	164945	164994	263.738	164979	164994	CTTCACTACATAATT	+	675	0.00164104	Fast
chrII	165060	165068	37.1675	165047	165062	CCTCATTTCTTATGA	+	736	0.000417127	Fast
chrII	165102	165103	13.4335	165087	165102	CTACAAAAAATACGA	-	642	0.00318487	Slow
chrII	165247	165252	57.2174	165245	165260	TATTACGAATCTAGC	+	572	0.0107257	Slow
chrII	165319	165321	21.5041	165308	165323	CGTACATGCATACGC	+	635	0.00361853	Slow
chrII	165426	165446	93.2602	165419	165434	TTTCTATAACGAAGT	-	614	0.00532943	Slow
chrII	165584	165585	13.0086	165578	165593	CATAACCACCTATGA	-	650	0.00271847	Slow
chrII	165654	165655	13.5396	165637	165652	AAGAAATCACTACGC	-	643	0.00312244	Slow
chrII	165845	165846	12.023	165848	165863	TATAACTTTTAAGGT	+	785	0.000117267	Slow
chrII	167098	167099	16.5054	167095	167110	ATTAACTTTGTCCTA	-	612	0.00552181	Slow
chrII	167904	167905	17.6058	167898	167913	TGTCAATATATCAGA	+	731	0.000469703	Slow
chrII	167950	167951	11.4157	167944	167959	GATGAGGCTCTACGA	-	703	0.00089849	Slow
chrII	168014	168023	42.6365	168011	168026	TGTCCTTATACGCAA	-	678	0.00154299	Slow
chrII	168116	168117	11.4157	168096	168111	TTTCAATTCTTGAGT	+	631	0.00390542	Slow
chrII	168157	168158	16.5575	168148	168163	CATTACTAAGCTCGG	-	713	0.000721343	Slow
chrII	168237	168238	12.4777	168222	168237	TAGCGATGAGAACGT	-	692	0.00114477	Slow
chrII	170025	170026	11.8289	170011	170026	CTTCACTATCAAAGC	+	772	0.00016653	Slow
chrII	170282	170283	42.9141	170270	170285	TGACAATATAGAGGA	-	704	0.000877897	Slow
chrII	170432	170437	31.9413	170439	170454	TATCATTGTCGTTGT	+	727	0.000520095	Slow
chrII	170544	170545	11.0036	170534	170549	TTTCCTTATATGCCG	-	661	0.00218455	Slow
chrII	171136	171137	21.182	171119	171134	TATATGTATATATGT	+	689	0.00122074	Slow
chrII	171300	171301	17.8809	171295	171310	AATGAATTTCTTGGG	-	607	0.00599942	Slow
chrII	171399	171400	12.3791	171408	171423	TAGCGTGATATACTT	-	671	0.00179187	Slow
chrII	172162	172182	61.4321	172172	172187	GATCCCTTGCGGTGC	+	583	0.00900187	Fast
chrII	172341	172343	27.7477	172319	172334	TAGTATCACTTACGC	+	680	0.00148389	Fast
chrII	172386	172394	35.7595	172399	172414	TTTCACTTTGAAAAA	+	722	0.000583478	Fast
chrII	182169	182170	17.1758	182178	182193	GCTCTTTTTTTACTT	+	693	0.00112174	Slow
chrII	182270	182271	18.156	182260	182275	TAGCACAATAGAAGT	-	724	0.000558612	Slow
chrII	182431	182432	16.5054	182425	182440	GCTCACTAGTAGAGG	-	622	0.00460368	Slow
chrII	186571	186617	202.105	186587	186602	GATCATCGAGAACGT	-	796	8.65e-05	Fast
chrII	186656	186671	92.8479	186657	186672	TACGCATTATTACGG	+	612	0.00552181	Fast
chrII	186809	186847	124.711	186836	186851	AATCTCTCTACTGGT	+	676	0.00160665	Fast
chrII	191810	191811	10.0883	191787	191802	CAGCATGATGCAACA	-	572	0.0107257	Slow
chrII	191889	191929	63.4038	191899	191914	CGTGATGTTTTAAGC	-	634	0.00368588	Slow
chrII	191980	191981	13.0242	191970	191985	TATCCTTATGTATGT	-	814	5.08e-05	Slow
chrII	192255	192262	28.4329	192261	192276	CATCATCTAAAATCT	-	638	0.00343258	Slow
chrII	193220	193246	23.0575	193231	193246	AGTCGCTTCCCATGT	+	699	0.000987796	Fast
chrII	193437	193487	659.128	193456	193471	AGGCACTAACGACGA	+	754	0.000267969	Fast
chrII	193625	193655	872.595	193620	193635	TGTCCTTTTATACGT	-	884	4.94e-06	Fast
chrII	193707	193763	263.994	193732	193747	GATCACCCCTTGTGG	-	629	0.00406107	Fast
chrII	194024	194026	25.2194	194020	194035	TGTGCTAATGTAAGC	-	601	0.00666916	Fast
chrII	194057	194059	23.7429	194050	194065	TGTCTAGTAAGACGG	-	694	0.00109943	Slow
chrII	196171	196188	31.648	196188	196203	AAACAATAACCACTT	-	652	0.00261945	Slow
chrII	197271	197272	11.0036	197267	197282	TTACACTGTGTATGA	+	715	0.000686606	Slow
chrII	197428	197440	56.4844	197420	197435	ATTTACTTAGCATGC	-	651	0.00266822	Slow
chrII	197578	197595	28.2347	197586	197601	AAAAATAAACGACGT	-	610	0.0057122	Slow
chrII	197625	197626	12.1838	197615	197630	AATCAAAAAGAATTG	+	588	0.00827992	Slow
chrII	197688	197689	12.8818	197668	197683	GGTAAAATCCAACGT	-	624	0.00445	Slow
chrII	197770	197776	23.8451	197751	197766	CGTCATCCTGAACGT	+	810	5.76e-05	Slow
chrII	197904	197935	33.1715	197896	197911	CACCACTTAGTATGA	+	722	0.000583478	Slow
chrII	197994	197995	11.0036	197974	197989	GACAACTGGTTACTT	+	579	0.00956894	Slow
chrII	198781	198782	12.3791	198780	198795	AATAATGGAATAAGT	-	637	0.00349269	Slow
chrII	198827	198829	21.4571	198835	198850	CTTCACCTTTTACTG	+	722	0.000583478	Slow
chrII	201896	201974	137.011	201911	201926	TTTTGCTTTTTTCTT	-	562	0.0124866	Fast
chrII	202005	202026	46.4443	202024	202039	TTTCAATCTTCTCAC	-	642	0.00318487	Slow
chrII	202144	202145	11.2787	202139	202154	AAGCACATTCAAGGG	-	672	0.0017533	Slow
chrII	202318	202388	186.866	202331	202346	CTTCAATTGCCACGC	+	757	0.000246848	Fast
chrII	202458	202476	245.557	202476	202491	AGTCACCCGGAATGA	-	677	0.00157418	Fast
chrII	202511	202519	28.3766	202523	202538	CATCCTTCGCTACTT	+	678	0.00154299	Fast
chrII	202551	202552	23.6578	202558	202573	GCTCGCTGGATAGGT	-	663	0.00209831	Slow
chrII	202881	202998	202.262	202938	202953	ACAAACTCGAAACGC	+	635	0.00361853	Fast
chrII	203144	203238	262.58	203181	203196	CAGCACGTTCTACGG	-	779	0.000138168	Fast
chrII	203338	203381	71.3936	203342	203357	TGCCAAGCCCTACGC	+	662	0.0021404	Fast
chrII	216328	216350	64.8164	216323	216338	CATAGGCATAGACGG	+	667	0.0019441	Fast
chrII	216509	216585	336.062	216540	216555	AGTCACTTTCTACGA	+	923	1.04e-06	Fast
chrII	216707	216740	175.812	216703	216718	GCTCTCTATGTGTGA	+	621	0.00468382	Fast
chrII	216774	216796	65.4013	216766	216781	TGTCTCTAGAGCAGC	+	619	0.00485289	Fast
chrII	216930	216931	11.1898	216930	216945	GGTAACCATGTACAG	+	667	0.0019441	Fast
chrII	216996	216997	13.1341	217005	217020	AATCTCATGCTACCG	-	647	0.00287778	Slow
chrII	217243	217244	11.7368	217235	217250	TGCCCTTGTTTCCGC	+	638	0.00343258	Slow
chrII	220897	220898	11.5538	220887	220902	TTTTCCTATATGCGC	-	675	0.00164104	Slow
chrII	221673	221689	33.8274	221668	221683	TGACATTTGATAAGG	-	713	0.000721343	Slow
chrII	227018	227023	27.3587	227019	227034	CGTCATTATGAATTA	-	703	0.00089849	Slow
chrII	227096	227127	40.3664	227088	227103	TTTCGCCTTAACCAC	-	601	0.00666916	Slow
chrII	227171	227184	80.638	227161	227176	TATTACTGTCCAAAA	-	656	0.00242696	Slow
chrII	227334	227364	98.6179	227330	227345	ATTAGCTTTAAATGA	-	641	0.00324749	Slow
chrII	227393	227420	41.4153	227392	227407	TGACATTACATACAT	-	733	0.000446758	Slow
chrII	227669	227670	10.4534	227661	227676	TATCGCTTAGACGAT	-	577	0.00987291	Slow
chrII	235640	235641	13.4794	235628	235643	AGTCTATCTAACTGC	-	577	0.00987291	Slow
chrII	236036	236037	10.0883	236030	236045	TTTCGTTACGTATAC	-	620	0.00476674	Slow
chrII	236164	236165	10.6218	236154	236169	CACCGCTTTATTAGG	-	613	0.00542622	Slow
chrII	236458	236462	29.8187	236448	236463	GATTGCTCTATACTC	+	693	0.00112174	Slow
chrII	237531	237532	10.4534	237507	237522	TGTCATTGCCGTCGT	-	744	0.000342142	Slow
chrII	237656	237673	28.3343	237654	237669	TTACTTTTTATTCGA	-	657	0.00237699	Slow
chrII	237825	237900	57.6895	237863	237878	TCTAACTTTTTACTT	-	734	0.000436286	Slow
chrII	238157	238208	173.137	238183	238198	GATCAATTTGCTCAA	-	696	0.00105544	Slow
chrII	238345	238348	31.0852	238339	238354	TATCAATATATTTCT	+	670	0.00183051	Slow
chrII	238377	238448	127.24	238396	238411	TATCGTCGTCACCGA	-	701	0.00094232	Fast
chrII	238597	238598	11.2787	238593	238608	TAGTACTGTATAAGA	-	697	0.0010332	Slow
chrII	238938	238939	11.5538	238932	238947	CGTCAATATTATAGG	+	650	0.00271847	Slow
chrII	241314	241315	13.4794	241301	241316	TCTCCTTATATACCA	+	761	0.00022151	Slow
chrII	241478	241479	11.0036	241468	241483	TGTAATTACCTCCCA	-	606	0.00610026	Slow
chrII	241586	241590	34.3863	241564	241579	TTGCATTATAAACTC	+	728	0.000507086	Slow
chrII	241763	241764	17.3307	241763	241778	AATCACCTTCCTCTA	+	681	0.00145504	Slow
chrII	242614	242629	28.6094	242622	242637	TGTCATTATTACGAA	+	637	0.00349269	Slow
chrII	242751	242752	21.4571	242741	242756	AATCTCTATAGATTA	-	685	0.00133744	Slow
chrII	243074	243075	14.5798	243069	243084	CAACACTAACAAGGG	-	696	0.00105544	Slow
chrII	245813	245814	11.0036	245797	245812	TTTAAGTATTTAAAT	+	582	0.00914377	Slow
chrII	246836	246837	22.2823	246815	246830	TGTCACCCTTAATCC	-	656	0.00242696	Slow
chrII	251086	251133	111.883	251099	251114	TAGCATTGAGGAACA	+	594	0.00749087	Slow
chrII	251299	251308	81.0052	251299	251314	AAACAATTATCACAG	-	654	0.00252504	Slow
chrII	251344	251346	25.7518	251337	251352	CATTCCTTTACGCAG	-	586	0.00857107	Slow
chrII	251482	251483	11.6812	251477	251492	CATTACAACATAGCG	-	571	0.0109016	Slow
chrII	251662	251663	14.3047	251657	251672	CTGTATTATTTACGT	+	683	0.00139693	Slow
chrII	254576	254577	16.317	254585	254600	CATTTTAAAATACGT	-	670	0.00183051	Slow
chrII	254954	254956	30.4541	254953	254968	AATAAATATATATGT	+	743	0.000351625	Slow
chrII	255963	255980	49.2216	255946	255961	AAGCGCTCGGAACAG	+	615	0.00523151	Slow
chrII	256209	256210	16.0307	256188	256203	TGGTACCCTCCACGG	+	654	0.00252504	Slow
chrII	258143	258186	138.143	258147	258162	AGTCATTAGATACGA	-	887	4.35e-06	Fast
chrII	258345	258367	114.315	258340	258355	TATCATGATTTAGCC	-	718	0.000638078	Slow
chrII	258518	258519	11.5538	258519	258534	CTTCAAAGTATCCGA	+	658	0.00232679	Slow
chrII	266323	266324	11.4505	266325	266340	TACAAATGTTAAGGT	-	604	0.00631811	Slow
chrII	267391	267392	10.1783	267385	267400	TTCCAATATATAGGT	+	703	0.00089849	Slow
chrII	269715	269716	16.5054	269690	269705	TATCTTTTTCATCCC	+	678	0.00154299	Slow
chrII	269750	269773	57.4882	269738	269753	GAACGGTAATAACGG	+	674	0.00167749	Slow
chrII	270041	270053	100.263	270026	270041	TAGAATTTTAGAAGC	-	683	0.00139693	Slow
chrII	270098	270118	45.9937	270096	270111	TCTTACTCTTCAGCC	+	601	0.00666916	Fast
chrII	270882	270883	11.0036	270888	270903	TATCACTAGTAATAA	+	731	0.000469703	Slow
chrII	273639	273640	11.5538	273621	273636	TGTCACCAAATCCAG	-	675	0.00164104	Slow
chrII	273795	273796	12.9292	273794	273809	TTTCAGTATTAATTA	-	662	0.0021404	Slow
chrII	273897	273898	17.8809	273906	273921	TTCCATCGATAACGA	+	662	0.0021404	Slow
chrII	275783	275784	13.2043	275771	275786	GCTCATTAGATATAT	-	650	0.00271847	Slow
chrII	276719	276720	11.5538	276721	276736	TTTCAATCTGAACAA	-	746	0.000324536	Slow
chrII	278578	278579	11.8289	278555	278570	TATATTGAAGTACGG	+	698	0.00101057	Slow
chrII	278690	278711	29.2906	278709	278724	CATAACCATAAAAGC	-	704	0.000877897	Slow
chrII	278865	278866	11.8289	278875	278890	TATAAATGGAAAAGC	+	668	0.001907	Slow
chrII	281021	281022	10.5917	280998	281013	CTTTTTTTTTTCCGG	+	595	0.0073743	Slow
chrII	281263	281264	11.8289	281247	281262	TATAATAAACTATTT	+	568	0.0114162	Slow
chrII	281417	281418	14.5798	281416	281431	ATTCTTATTATGCGT	-	653	0.0025721	Slow
chrII	288205	288248	53.626	288229	288244	TTGCATTCAGCACCT	-	647	0.00287778	Slow
chrII	289234	289235	18.9812	289238	289253	TTTAATTTTCTGCTT	+	615	0.00523151	Slow
chrII	292133	292184	413.092	292145	292160	GGTCATTCAATACGG	+	863	1.05e-05	Fast
chrII	292328	292401	145.967	292353	292368	CTTAGGTTTCTACGA	+	661	0.00218455	Fast
chrII	292432	292445	40.6629	292424	292439	TATCAATTAGAACAA	-	787	0.000110513	Fast
chrII	292594	292601	21.3478	292587	292602	AATAGCAATACAGGA	-	644	0.00305967	Slow
chrII	296207	296208	11.5538	296185	296200	TAGGAAAATAAACGT	-	679	0.00151311	Slow
chrII	297931	297966	227.538	297937	297952	AGTCATTATCAACGG	-	898	2.9e-06	Fast
chrII	298105	298169	178.443	298121	298136	TCTCAGAATTCAACG	-	592	0.0077342	Fast
chrII	299615	299616	11.9031	299591	299606	CATGGCTTTCCCAGC	+	572	0.0107257	Slow
chrII	299761	299762	11.1898	299759	299774	TGTCTTTTTTGGCCA	-	635	0.00361853	Fast
chrII	299970	299982	69.5739	299982	299997	TATCACGTCACACGA	+	892	3.65e-06	Fast
chrII	300253	300254	13.2043	300251	300266	TATCCGTCCAGACAT	+	690	0.00119391	Slow
chrII	301434	301435	24.6186	301421	301436	TATGCTCTTATAGGA	+	657	0.00237699	Slow
chrII	301630	301631	12.3093	301614	301629	GATACTTCTCAACCA	+	620	0.00476674	Slow
chrII	301663	301664	16.0307	301657	301672	GGTAATTACTAGCGT	-	654	0.00252504	Slow
chrII	306053	306054	10.7285	306052	306067	TATAAAAATAGTTGA	-	571	0.0109016	Slow
chrII	306213	306227	21.182	306201	306216	TCTCATTTTCTATTT	-	713	0.000721343	Slow
chrII	307033	307110	136.65	307069	307084	TTACAATTTACCCGG	+	685	0.00133744	Slow
chrII	307380	307381	19.2563	307372	307387	TATCACTATATGTGT	+	828	3.32e-05	Slow
chrII	307413	307420	40.9532	307418	307433	TTTATATCTAAACGC	+	679	0.00151311	Slow
chrII	307523	307547	45.3899	307529	307544	TTTAATTGAGAACCT	-	640	0.00330979	Slow
chrII	310248	310249	13.7545	310251	310266	AAACATTTTGTTTGA	+	665	0.00201932	Slow
chrII	310538	310539	12.3791	310514	310529	TATAAGTATATATGT	+	773	0.000161746	Slow
chrII	311529	311530	11.0036	311521	311536	AAACACAATAGACAC	+	696	0.00105544	Slow
chrII	311577	311578	11.7368	311579	311594	GATTATTATTCCCGT	+	738	0.000398885	Slow
chrII	311712	311713	11.8289	311711	311726	TTTCAATATCGATGC	-	745	0.000333117	Slow
chrII	311891	311892	15.6802	311896	311911	AATGACGAGAAACCC	+	650	0.00271847	Slow
chrII	315206	315207	10.1783	315206	315221	TCTACGTTTCGACGT	-	658	0.00232679	Slow
chrII	315421	315422	29.9849	315419	315434	AATAACGATTAAAGA	+	686	0.00130751	Slow
chrII	318166	318167	12.9292	318146	318161	TATAAATACTAATGT	+	690	0.00119391	Slow
chrII	324254	324255	11.8289	324253	324268	TATCACTTTTACCTC	-	782	0.000128036	Slow
chrII	325989	325990	14.3047	325998	326013	GTTCGGTAAAAACGT	-	728	0.000507086	Slow
chrII	326274	326295	50.3415	326286	326301	AAACATAACGTTCGG	+	652	0.00261945	Slow
chrII	326728	326788	121.747	326742	326757	AGAGACTTTCTACGA	+	725	0.000546069	Slow
chrII	326834	326835	12.3093	326837	326852	AGTGGTTCAAGACGT	-	678	0.00154299	Slow
chrII	326919	326933	22.8325	326929	326944	AAGCATTACGCATGC	+	713	0.000721343	Slow
chrII	327089	327104	25.5918	327096	327111	TATAACTATAGTTGA	-	702	0.000920104	Slow
chrII	327426	327427	11.5538	327435	327450	TGTTATCATATACAG	+	708	0.000805915	Slow
chrII	331711	331712	13.4794	331717	331732	CGTGACATTAGAAGT	-	641	0.00324749	Slow
chrII	332480	332506	53.4148	332481	332496	TATCGATATACACAA	+	788	0.000107193	Slow
chrII	332688	332689	13.7406	332669	332684	TTTCAGCGGGCAAGT	+	618	0.00494255	Slow
chrII	332731	332742	25.0317	332740	332755	TATCACTATTTTACC	-	703	0.00089849	Slow
chrII	336395	336405	41.1498	336401	336416	AATCACTTTTCTCAA	-	756	0.000253854	Slow
chrII	336911	336927	29.7699	336894	336909	CATCATCACAAGCAA	-	647	0.00287778	Slow
chrII	337100	337105	111.513	337110	337125	GATCAATTTTTCCGA	+	801	7.43e-05	Fast
chrII	337166	337189	62.0105	337162	337177	ATTGAAAGTTTACGT	+	645	0.00299709	Slow
chrII	337336	337352	77.7887	337325	337340	AATGATGACTTATGT	+	646	0.00293626	Slow
chrII	337495	337529	154.303	337502	337517	CGTCACTCGCGACGT	+	809	5.92e-05	Fast
chrII	338775	338776	12.6542	338777	338792	TCCCAGTTTATCCGA	-	699	0.000987796	Slow
chrII	339507	339508	10.1783	339488	339503	TTTGATTGTCCGCCC	+	575	0.0102027	Slow
chrII	340887	340888	21.756	340887	340902	GGTCGCCAAGAACAG	-	632	0.00382976	Slow
chrII	340920	340930	28.6263	340906	340921	AATAATTTTGAATGC	+	750	0.000294518	Slow
chrII	341264	341278	27.7144	341254	341269	TTTAACTCTATTAGG	+	637	0.00349269	Slow
chrII	341309	341310	11.7368	341315	341330	AATCGTTTCAAGCGG	+	750	0.000294518	Slow
chrII	341380	341381	12.7432	341382	341397	TTTCACAAATGACAT	-	688	0.00124904	Slow
chrII	341672	341679	38.1978	341659	341674	AACCATTCTCCAACA	+	618	0.00494255	Fast
chrII	341734	341801	310.995	341775	341790	GATGCTGCCATACGA	-	648	0.00282253	Fast
chrII	341845	341892	111.914	341848	341863	ATTCACTCGGCATGT	-	720	0.000609393	Fast
chrII	341940	341985	660.808	341965	341980	TAGATTTGAAGACGA	-	628	0.00414042	Fast
chrII	342110	342197	646.134	342132	342147	TATCACGGCATACGT	+	880	5.79e-06	Fast
chrII	342235	342238	47.4448	342236	342251	CCTCATTTAGAACCC	-	723	0.000571067	Slow
chrII	342333	342374	50.2551	342338	342353	TTTCCTATTTGAGGC	-	631	0.00390542	Fast
chrII	342412	342429	66.3886	342422	342437	CATGCTTCTTAAAGG	-	625	0.00437441	Fast
chrII	342460	342468	22.2851	342456	342471	TTTGCTTTTACAAGA	-	643	0.00312244	Slow
chrII	347388	347415	61.8723	347397	347412	ACACACTATAAATGT	+	714	0.000703919	Slow
chrII	347551	347552	11.2787	347558	347573	AATTAATATAAGTGT	+	625	0.00437441	Slow
chrII	347624	347626	42.0806	347617	347632	TGCCGCCTTAGACCA	-	618	0.00494255	Slow
chrII	350764	350765	12.9292	350770	350785	AATTATTTTTCAAAC	+	644	0.00305967	Slow
chrII	350840	350841	19.4659	350845	350860	TATCACTTTCGGTTT	+	666	0.00198149	Slow
chrII	355937	355939	37.0155	355946	355961	AAGCAATAAATACAC	+	694	0.00109943	Fast
chrII	356102	356190	250.387	356127	356142	TCTCATTCCAAACGA	+	862	1.08e-05	Fast
chrII	356312	356350	253.723	356309	356324	AATGATTATTTATAT	-	663	0.00209831	Fast
chrII	356669	356760	524.615	356714	356729	CGTCATCTCGCACGA	+	790	0.00010126	Fast
chrII	356921	356934	29.1828	356925	356940	ATGCACTACTTGCCA	+	563	0.0122953	Fast
chrII	360025	360026	12.104	360028	360043	TTTCACCACGTAAAT	+	633	0.00375647	Slow
chrII	360378	360379	21.5041	360368	360383	TAATCCTATGAACCC	-	611	0.00561727	Fast
chrII	360422	360423	12.8367	360401	360416	TTTAAGTTTTTTCGG	+	676	0.00160665	Slow
chrII	360522	360523	10.0892	360511	360526	GAGCTCATCAGACGT	+	651	0.00266822	Slow
chrII	360577	360596	141.335	360571	360586	CATCACTAAGTATTG	+	726	0.000533185	Fast
chrII	360767	360780	45.4217	360782	360797	TAGCTCTAAGGTCGA	-	653	0.0025721	Fast
chrII	362692	362693	13.1211	362690	362705	TGTCATTTCCACCTC	+	681	0.00145504	Slow
chrII	362968	362969	17.0556	362949	362964	GACCATTTCTCCAGT	-	590	0.00799614	Slow
chrII	369431	369432	16.2303	369421	369436	CATCCCTATACAACT	-	688	0.00124904	Slow
chrII	369616	369617	11.5538	369617	369632	CCTCATCACCTAAGC	+	666	0.00198149	Slow
chrII	369780	369782	22.5574	369761	369776	TATCAATAAAATTTG	+	607	0.00599942	Slow
chrII	371025	371027	24.5423	371021	371036	CATGTTTTCTTATGC	-	620	0.00476674	Fast
chrII	371078	371079	10.0883	371071	371086	TATCAAGAGCTACGG	+	810	5.76e-05	Fast
chrII	371398	371399	10.4534	371375	371390	TTTCAAGCCAGACGG	-	733	0.000446758	Slow
chrII	371451	371453	27.195	371438	371453	TGTTATTCTATATGC	+	752	0.000281079	Slow
chrII	371709	371714	32.7358	371706	371721	AAACAAAATAGACAG	-	639	0.0033717	Slow
chrII	371770	371772	30.3438	371777	371792	GGACCCTACCGAAGA	-	562	0.0124866	Slow
chrII	373287	373288	13.7406	373293	373308	TTTCAAAACCCAAGC	-	642	0.00318487	Slow
chrII	373594	373595	11.1503	373597	373612	ATTCCTCCTTCACGT	+	702	0.000920104	Slow
chrII	375936	375937	11.6812	375945	375960	TTTAACTACAAGCGG	+	702	0.000920104	Fast
chrII	375989	375991	39.8224	375990	376005	CAGCATTTGCTGCTG	+	583	0.00900187	Slow
chrII	376033	376035	30.796	376014	376029	GATGGCCTTCAACGG	-	698	0.00101057	Slow
chrII	376143	376153	41.6808	376154	376169	AAGCCCTTTTTTCGA	-	683	0.00139693	Slow
chrII	376189	376190	15.1325	376166	376181	CTTTTCTTTTTGCGG	+	608	0.00590246	Slow
chrII	376293	376294	19.9112	376303	376318	CATCATATAAACCAA	-	633	0.00375647	Slow
chrII	378903	378942	31.8135	378918	378933	AATCTCTAAGACCGG	+	735	0.000426422	Slow
chrII	380172	380173	18.7061	380169	380184	GGTCATTTTCTCCTA	-	700	0.000965017	Slow
chrII	382971	382972	11.0036	382946	382961	ATCCATATTTCAAGC	-	601	0.00666916	Slow
chrII	391623	391625	29.0662	391609	391624	CATATATATGCACGT	-	720	0.000609393	Fast
chrII	391788	391796	44.9705	391783	391798	TAACAATATGTATCG	-	656	0.00242696	Fast
chrII	391847	391849	30.3107	391851	391866	TTTCAATTTTAATTA	+	657	0.00237699	Slow
chrII	391881	391882	14.0296	391889	391904	GTTCATTGCGGAAGG	-	688	0.00124904	Slow
chrII	391985	392038	132.121	391989	392004	AGTCGATTTCCACAG	+	685	0.00133744	Fast
chrII	392190	392203	74.7615	392179	392194	TATAATCATAGACGA	+	820	4.23e-05	Fast
chrII	392362	392395	175.902	392378	392393	TATAAGCTAAAAAGA	-	636	0.00355425	Slow
chrII	392435	392527	404.828	392470	392485	TATCATTATCAACGT	+	967	1.26e-07	Fast
chrII	392590	392591	14.3707	392598	392613	AAACGGGAAAGACGC	+	624	0.00445	Fast
chrII	392640	392711	100.054	392680	392695	TACCACAACAAACAA	+	694	0.00109943	Fast
chrII	392755	392779	22.2734	392752	392767	TTTCAGTTCGATCTG	-	621	0.00468382	Fast
chrII	392819	392849	36.3694	392824	392839	TTTCGCAATCAACGG	+	769	0.00018134	Fast
chrII	393266	393267	20.3567	393263	393278	CTTCATTCTTTTCTT	+	658	0.00232679	Slow
chrII	400614	400615	11.2787	400600	400615	CCTAAATCAAGACGT	-	667	0.0019441	Slow
chrII	401010	401011	19.0595	401010	401025	TATCACACTATACGT	-	928	8.26e-07	Fast
chrII	401040	401041	10.2628	401048	401063	CGTCACTAAAAAAAG	-	685	0.00133744	Fast
chrII	401094	401095	17.3307	401069	401084	TTTCTCTTTACACAA	-	757	0.000246848	Slow
chrII	405511	405531	47.0405	405519	405534	AATAATTATTCACTG	+	750	0.000294518	Slow
chrII	405805	405814	21.034	405803	405818	AATAATACTGGAAGC	+	645	0.00299709	Slow
chrII	405985	405986	13.7406	405975	405990	GGTCAGAATGGGCGC	+	673	0.00171499	Slow
chrII	406044	406045	11.2787	406043	406058	AATAACTGCAGGAGT	-	599	0.00690888	Slow
chrII	406392	406393	10.4534	406401	406416	AATTAAGGTTTACGA	+	714	0.000703919	Slow
chrII	407486	407518	44.3296	407501	407516	TATCCTCCTCTCCGC	-	708	0.000805915	Slow
chrII	407991	408023	40.4852	407995	408010	TATATTTTCCTACTC	+	655	0.00247656	Slow
chrII	408395	408396	11.4505	408405	408420	TTTCAGAGTCAAAAG	-	552	0.0145404	Slow
chrII	408808	408809	12.8818	408814	408829	TCTCCGGAAACAAGC	+	585	0.00871562	Slow
chrII	408998	408999	11.4505	408993	409008	ACTTAATATATACCT	-	673	0.00171499	Slow
chrII	413635	413636	18.1605	413611	413626	TAACTTTTTGTACGA	+	810	5.76e-05	Fast
chrII	413821	413822	16.3376	413811	413826	AACCTCTAGGAACAC	-	625	0.00437441	Fast
chrII	414000	414002	24.3508	414004	414019	CATCAATTCGACCTC	+	650	0.00271847	Fast
chrII	414044	414045	32.2854	414021	414036	TGTCCGTCTGCACGA	+	793	9.37e-05	Fast
chrII	415404	415405	11.7269	415393	415408	CTTCCTTGCAAACTA	-	630	0.0039827	Fast
chrII	415434	415435	15.9289	415431	415446	AATCCTGCCAGACTA	-	630	0.0039827	Fast
chrII	415504	415505	10.0883	415511	415526	AATTGCTCCTGACAG	-	611	0.00561727	Fast
chrII	415581	415632	63.3956	415607	415622	CCTCACCGAGAACGG	+	743	0.000351625	Fast
chrII	415718	415735	72.6286	415716	415731	TAAGGTTTATTACAA	-	573	0.0105492	Slow
chrII	415998	415999	11.2787	415981	415996	AATGAGTAGCGACGC	+	726	0.000533185	Slow
chrII	417699	417700	12.9292	417696	417711	TCTCCCTTTTTGCTA	-	647	0.00287778	Slow
chrII	418155	418156	13.2043	418159	418174	CATGACTATATATAA	-	689	0.00122074	Slow
chrII	418313	418318	37.9625	418297	418312	GATCATACTATACTA	+	774	0.000157136	Slow
chrII	418485	418486	18.9812	418468	418483	TCCCAGTTCGGATGC	+	613	0.00542622	Slow
chrII	419297	419310	27.3429	419289	419304	AGTAGTTATCACCGG	-	633	0.00375647	Slow
chrII	419339	419340	23.4735	419328	419343	GATAATTAATGGGGG	+	580	0.00942575	Slow
chrII	419420	419421	12.3791	419418	419433	CGTCAGTGCGCGCAT	-	591	0.00786219	Slow
chrII	419759	419788	28.2429	419760	419775	GATCTCGGTGCAGAT	-	572	0.0107257	Slow
chrII	423437	423438	13.7406	423424	423439	TCCTTCTAGGGACGA	-	577	0.00987291	Slow
chrII	423668	423669	11.4505	423669	423684	AATATTTTAACGCGA	+	639	0.0033717	Slow
chrII	426015	426016	15.2255	426003	426018	CTTCAATATCTAATT	-	632	0.00382976	Slow
chrII	426376	426378	29.5338	426383	426398	TGTCAGCTTATATGT	-	758	0.000240016	Fast
chrII	426532	426579	280.094	426541	426556	TATCATAGCGCACGA	-	838	2.43e-05	Fast
chrII	426740	426746	21.4526	426737	426752	CATCATTGTCTACCC	+	814	5.08e-05	Fast
chrII	426828	426829	10.6218	426819	426834	GCTTAATAAGAACGT	-	684	0.00136731	Slow
chrII	426867	426869	22.6147	426867	426882	TTTCGCAAAGTATGT	-	655	0.00247656	Slow
chrII	426906	426939	86.6305	426913	426928	TTACACTATGGGAGA	-	617	0.00503601	Fast
chrII	427012	427013	10.5027	427017	427032	ATTCCCCTCACCCGT	-	615	0.00523151	Slow
chrII	427091	427107	60.3551	427085	427100	TAGCATTATAAGCTG	-	697	0.0010332	Slow
chrII	427539	427566	26.9589	427533	427548	CAGCAATATAGACTA	+	701	0.00094232	Slow
chrII	429103	429104	10.4534	429102	429117	GGTAATTTGGAATGG	+	643	0.00312244	Slow
chrII	431389	431390	11.5538	431372	431387	ATAAACTTCAAACGA	-	667	0.0019441	Slow
chrII	431839	431843	25.1939	431840	431855	TATTAGTGCACAGGG	+	685	0.00133744	Slow
chrII	435616	435617	17.3307	435617	435632	GCTAATTATATTCGA	+	708	0.000805915	Slow
chrII	444771	444772	10.4534	444748	444763	TCTGACTGACGATGA	+	628	0.00414042	Slow
chrII	444896	444918	113.696	444889	444904	AATCAGCTTATTCGT	-	766	0.000196019	Fast
chrII	445103	445104	17.0378	445095	445110	CTACAAATTGGACGA	-	640	0.00330979	Fast
chrII	449648	449649	12.6542	449641	449656	AATTGTAATACACGA	-	728	0.000507086	Slow
chrII	452113	452226	292.977	452153	452168	TTTCTTTTTCTGCAT	-	629	0.00406107	Fast
chrII	452352	452401	581.366	452364	452379	TATCGTTCTGAACGG	+	888	4.19e-06	Fast
chrII	452430	452436	60.7637	452422	452437	AAGAATTATGGGCGT	-	644	0.00305967	Fast
chrII	452536	452537	13.0242	452531	452546	CTACATTTTATAAGC	-	701	0.00094232	Fast
chrII	452570	452575	34.2504	452557	452572	TTTCATTCGATATAC	+	666	0.00198149	Fast
chrII	453278	453279	10.7285	453279	453294	TTTTTTTCTCTACGC	+	709	0.000788927	Slow
chrII	454616	454617	12.104	454595	454610	TCCCACTATGGTTGT	+	618	0.00494255	Slow
chrII	458283	458284	11.9236	458292	458307	TATCTTTATCAAAGA	+	783	0.000124465	Slow
chrII	458475	458573	1233.27	458523	458538	TATCACAGTACACGA	+	909	1.88e-06	Fast
chrII	458679	458772	1524.87	458729	458744	GATCATCTTGCACGT	+	871	7.89e-06	Fast
chrII	458922	458954	292.552	458940	458955	TATTATGTTATACCC	+	736	0.000417127	Fast
chrII	462078	462080	29.0898	462054	462069	TTTCATTTTTTATTT	-	718	0.000638078	Slow
chrII	466023	466024	10.1783	466022	466037	GCGCATTTTTTTCTT	-	577	0.00987291	Slow
chrII	466128	466129	14.6612	466126	466141	TGGCGTTTTTCCCCT	-	565	0.011931	Slow
chrII	466237	466297	58.3049	466268	466283	TCTCGTATCGCACGG	-	727	0.000520095	Fast
chrII	466359	466382	34.5604	466350	466365	ATTGCCTTATAACGT	-	653	0.0025721	Fast
chrII	466421	466427	35.7918	466413	466428	AACCACTAAGAACGG	+	819	4.34e-05	Slow
chrII	466529	466530	19.6457	466521	466536	AGTCACCTTCATCGC	-	738	0.000398885	Slow
chrII	466581	466617	454.518	466581	466596	TGATACAGGGCACGT	-	600	0.0067893	Fast
chrII	466783	466794	69.4831	466763	466778	CGTCAGTTGTTCCGA	+	706	0.000840363	Fast
chrII	466970	467011	68.874	466969	466984	TTTCCCTGGCAACCA	-	640	0.00330979	Slow
chrII	467103	467133	40.5814	467125	467140	TATTAGTCCTTAAGG	-	680	0.00148389	Slow
chrII	467304	467322	57.9897	467304	467319	AATTATAATGAACTA	+	678	0.00154299	Slow
chrII	474269	474281	28.3343	474258	474273	AATGAATATAGACGT	+	812	5.43e-05	Slow
chrII	474432	474433	11.2787	474431	474446	AATCAATTACTACAA	-	760	0.00022748	Slow
chrII	476547	476548	10.1783	476531	476546	ATTTATTTCAGTCGT	-	640	0.00330979	Slow
chrII	476735	476736	12.3791	476739	476754	TTTTACTTTTCTCGT	-	718	0.000638078	Slow
chrII	476766	476768	39.1817	476753	476768	CCTTATTCTACATGT	-	671	0.00179187	Slow
chrII	476804	476845	47.1967	476833	476848	TGCCATTAAAGGCGA	+	702	0.000920104	Slow
chrII	477091	477149	73.8254	477097	477112	TATATATATATATGG	+	689	0.00122074	Fast
chrII	477179	477180	10.5917	477184	477199	GGTCTATAGATACCT	-	648	0.00282253	Slow
chrII	477267	477352	303.435	477292	477307	TCTCTTGTACGACGC	-	681	0.00145504	Fast
chrII	477398	477401	47.9802	477388	477403	CAGCATAGTCGAAGA	-	612	0.00552181	Slow
chrII	477435	477436	10.2726	477422	477437	TATAGTTAACTACCG	-	672	0.0017533	Fast
chrII	477508	477531	32.6522	477508	477523	TTTTTTTTTTTCCAT	+	536	0.018315	Fast
chrII	477580	477582	27.9278	477572	477587	TCTCTCTATCTATTC	+	647	0.00287778	Fast
chrII	479260	479261	10.7285	479259	479274	CGTTACTCGAAACAA	+	651	0.00266822	Slow
chrII	480524	480525	14.0296	480509	480524	CAATATTATCAACGG	-	729	0.000494315	Slow
chrII	480739	480740	10.4534	480746	480761	TTTCTCTTTTATAGA	+	629	0.00406107	Slow
chrII	480859	480860	13.4794	480837	480852	AAGTGGTGTATACGA	+	641	0.00324749	Slow
chrII	481058	481059	12.3791	481037	481052	CCAAAACATTAACGT	-	558	0.0133113	Slow
chrII	483625	483685	256.176	483635	483650	GATCATTTTCTACGC	-	938	5.42e-07	Fast
chrII	483824	483871	82.7591	483839	483854	CATATACACATACGT	-	637	0.00349269	Fast
chrII	484034	484035	12.107	484019	484034	GTTCACTATCGTCTA	+	660	0.00223031	Fast
chrII	484259	484260	13.2043	484243	484258	TAGCAGGGATGACCT	-	569	0.0112478	Fast
chrII	484404	484405	14.0296	484408	484423	ATTTTTTTTGCAGGC	+	600	0.0067893	Fast
chrII	484576	484618	66.2138	484572	484587	TATCATTATTATTCC	-	674	0.00167749	Fast
chrII	484651	484697	68.4669	484672	484687	CATAACTACGTATGT	-	732	0.000457939	Fast
chrII	487065	487066	16.2303	487072	487087	AGTACCTTAAAACGA	-	707	0.000823119	Slow
chrII	488426	488437	37.6874	488413	488428	AATGGCTATATAGGG	+	729	0.000494315	Slow
chrII	488637	488638	16.5054	488637	488652	TTTCTTTTTATTCAT	+	657	0.00237699	Slow
chrII	488715	488716	15.3079	488707	488722	TTTCACCGTATAGGC	-	761	0.00022151	Slow
chrII	490581	490599	79.2109	490588	490603	TGTGTCTTAGAACCT	+	621	0.00468382	Slow
chrII	490727	490729	36.2328	490717	490732	TGGCACTCTAGGCCC	+	636	0.00355425	Slow
chrII	491120	491122	24.458	491113	491128	TATGCATATATAGGT	+	686	0.00130751	Slow
chrII	492895	492896	11.2787	492905	492920	AATCATTTAGTCCTT	+	718	0.000638078	Slow
chrII	493007	493032	25.2497	493027	493042	TATGACTGACTACAT	+	723	0.000571067	Slow
chrII	493213	493214	13.7545	493208	493223	TCTCGCTATATTGGA	-	691	0.00116869	Slow
chrII	495097	495098	11.2787	495081	495096	TATTACAAAACTCGG	-	694	0.00109943	Slow
chrII	495451	495466	57.3855	495467	495482	GGTCACTCACAACGG	-	830	3.1e-05	Fast
chrII	495521	495522	13.8051	495510	495525	TAAAACCTTAGAGGC	+	630	0.0039827	Fast
chrII	496982	496983	13.7406	496985	497000	CTTCATTACTAACTA	-	722	0.000583478	Slow
chrII	497083	497084	19.8065	497091	497106	TTTCATTTGACGTGG	+	672	0.0017533	Slow
chrII	501484	501485	10.4534	501460	501475	AAGCAAAATGTAAGT	+	650	0.00271847	Slow
chrII	501940	501941	10.1783	501934	501949	AATCTACTAAAGCGC	-	620	0.00476674	Slow
chrII	504290	504291	12.3791	504273	504288	TATGCATAGCAACGT	-	682	0.00142622	Slow
chrII	504467	504510	41.272	504472	504487	AATGGCTTTATACAA	-	724	0.000558612	Slow
chrII	504691	504729	114.412	504717	504732	TGTCCTTTCATGCAT	-	643	0.00312244	Slow
chrII	505556	505560	21.8593	505565	505580	AATACCCGCCGACGG	+	616	0.00513309	Slow
chrII	512814	512815	11.8289	512822	512837	CATCACTGCAGGTGC	+	687	0.00127812	Slow
chrII	512900	512901	10.7285	512885	512900	TATCTCTCTTAACAG	+	779	0.000138168	Slow
chrII	515601	515602	11.5538	515599	515614	GATGACAATTTTCGT	-	689	0.00122074	Slow
chrII	527056	527057	15.1719	527061	527076	AATCAAGGTTAACGA	-	796	8.65e-05	Slow
chrII	527092	527093	11.5538	527092	527107	TTCCACCGCAGCCGA	-	591	0.00786219	Slow
chrII	527266	527267	10.7285	527245	527260	GAACAATAAAGATGT	+	656	0.00242696	Slow
chrII	531942	531943	13.7545	531922	531937	TAATACTTTGCCCAA	-	597	0.00714449	Slow
chrII	534880	534881	21.756	534876	534891	ATTGACTTTTTACGA	+	801	7.43e-05	Fast
chrII	535056	535169	168.339	535100	535115	TAAAACTAGCAACTG	+	627	0.00421966	Fast
chrII	535311	535313	59.1782	535317	535332	TGTCTTTTAGGACTA	+	696	0.00105544	Fast
chrII	537840	537841	15.9552	537843	537858	TATCCTTATATATGT	-	829	3.21e-05	Slow
chrII	539766	539767	14.0296	539756	539771	TATCACTCAATAAAA	+	757	0.000246848	Slow
chrII	544576	544583	22.3285	544584	544599	TATTTTCAGCCACTG	-	563	0.0122953	Slow
chrII	544623	544624	14.3047	544630	544645	TTTCATTTTGACCCT	-	709	0.000788927	Slow
chrII	544789	544796	44.4097	544793	544808	TTTCTTAAAACAAGT	+	628	0.00414042	Slow
chrII	549266	549271	31.3603	549274	549289	TTTAATTTTAAATGC	+	727	0.000520095	Slow
chrII	549554	549555	10.4534	549540	549555	AATCACACATTACAC	-	730	0.000481903	Slow
chrII	555090	555092	34.5011	555096	555111	TGTCCCGACGAACGG	+	754	0.000267969	Fast
chrII	555239	555262	50.7072	555233	555248	TCCCATTATATGCGA	+	748	0.000309042	Slow
chrII	555342	555343	10.7361	555340	555355	TGTCCTCAGCACCGG	+	619	0.00485289	Fast
chrII	555428	555483	108.064	555464	555479	TACAATTTTTCACCT	-	676	0.00160665	Fast
chrII	555517	555518	10.0883	555503	555518	GACAATTAATTATGG	+	608	0.00590246	Slow
chrII	555643	555730	208.305	555663	555678	TATCTTGTTTGACGT	+	800	7.67e-05	Fast
chrII	555793	555830	70.5367	555790	555805	TACCACTAAGAAAAG	-	650	0.00271847	Fast
chrII	555876	555942	230.881	555885	555900	AATCCTGGCGGACGA	-	709	0.000788927	Fast
chrII	556045	556046	15.2255	556027	556042	TCTCGCTTGTTTCTT	+	605	0.00620686	Fast
chrII	556168	556169	13.3035	556156	556171	TTTCAAGTAGTAGGA	+	663	0.00209831	Fast
chrII	556250	556251	10.2726	556231	556246	CTTCTTTATAAGGGT	+	606	0.00610026	Fast
chrII	560911	560924	68.4221	560910	560925	TGACCCTATTAACCG	+	663	0.00209831	Fast
chrII	561073	561152	260.112	561104	561119	CATCGTCATATACGG	+	836	2.59e-05	Fast
chrII	561207	561217	25.5189	561187	561202	CCTCGGTAAATACGT	-	747	0.000316517	Fast
chrII	561247	561248	26.4087	561249	561264	TGTCTTTTTCCTCTT	-	643	0.00312244	Slow
chrII	561469	561489	38.4827	561482	561497	CTTCATTATTTACAT	+	783	0.000124465	Fast
chrII	561526	561527	20.9121	561536	561551	TTATATTATATACGG	-	747	0.000316517	Fast
chrII	564843	564844	14.1248	564831	564846	TTCCATTATTTTCAG	-	624	0.00445	Fast
chrII	564882	564883	24.9478	564870	564885	TGGCAATATAGAAAA	-	603	0.006433	Fast
chrII	565051	565060	41.2049	565039	565054	CTTTTCTTTTCGCGT	-	595	0.0073743	Fast
chrII	565110	565190	523.432	565142	565157	TATTTGATATAACGC	-	621	0.00468382	Fast
chrII	565477	565541	224.266	565486	565501	TATTATTCGAAATCG	-	617	0.00503601	Fast
chrII	565578	565582	34.7193	565579	565594	TGTGATTTACCATGC	+	683	0.00139693	Fast
chrII	565771	565773	43.6447	565778	565793	TGTACATTTAAACGA	+	726	0.000533185	Slow
chrII	567214	567225	24.9989	567198	567213	TATCATTAAATCATT	-	668	0.001907	Slow
chrII	568577	568578	11.8289	568565	568580	TATTAGGCAGAATGT	-	596	0.00725944	Slow
chrII	571125	571126	13.4794	571114	571129	GGGCCTATTATACGC	-	669	0.0018692	Slow
chrII	576006	576007	12.2904	576004	576019	ATCCTTTGGTTACGT	+	622	0.00460368	Fast
chrII	576175	576220	103.059	576195	576210	AATCACATCATACGA	-	874	7.03e-06	Fast
chrII	576444	576445	10.9959	576420	576435	ATTCATTTTTCACAG	+	775	0.000152879	Fast
chrII	577839	577840	10.1783	577844	577859	TAACTATTCGGACAA	-	596	0.00725944	Slow
chrII	578467	578468	10.3094	578445	578460	TCTCCGTTTATACCC	+	712	0.000738528	Slow
chrII	582356	582357	26.6838	582344	582359	TTCCAATATCTACCG	-	673	0.00171499	Slow
chrII	582503	582510	29.1596	582511	582526	CATCCTGATATACGA	+	815	4.91e-05	Slow
chrII	582692	582693	10.4534	582692	582707	TATCACTGGCGCTGT	-	684	0.00136731	Slow
chrII	583552	583553	11.7368	583532	583547	TATCCTAAAAAACTA	+	691	0.00116869	Slow
chrII	583756	583757	11.5538	583759	583774	GATTTTTTTCTACAG	+	656	0.00242696	Slow
chrII	586272	586276	24.3183	586270	586285	TATTACTTCCAGGGA	+	635	0.00361853	Slow
chrII	586430	586448	70.9376	586447	586462	TTTCACTTTGCACGA	-	925	9.55e-07	Fast
chrII	586481	586482	11.9615	586479	586494	TATTATTTTATTCCA	-	709	0.000788927	Fast
chrII	586513	586514	14.6831	586501	586516	AATCAATATACATAA	-	728	0.000507086	Slow
chrII	586660	586671	30.4834	586661	586676	AATCACTAAGAAAGA	-	818	4.47e-05	Fast
chrII	589248	589249	12.3791	589241	589256	TATTAATTAAGACGG	-	791	9.86e-05	Slow
chrII	589362	589403	76.0185	589389	589404	TCTTGCCAGATAAGG	+	566	0.0117564	Slow
chrII	589542	589560	50.9715	589548	589563	TATCAATGAAAAAAA	-	677	0.00157418	Slow
chrII	589613	589615	35.0018	589608	589623	TGTTGTTACAAAGGA	-	647	0.00287778	Slow
chrII	592845	592846	10.878	592855	592870	GATCACTTTTCATAA	+	746	0.000324536	Slow
chrII	592955	592956	12.2122	592945	592960	AAATCCTATGTGCGT	-	599	0.00690888	Slow
chrII	592997	592998	10.878	592975	592990	ACTCTTTCGGTATGG	-	637	0.00349269	Slow
chrII	593102	593127	22.0422	593105	593120	TTGCACCATTAACCT	-	650	0.00271847	Slow
chrII	594938	594939	22.6147	594925	594940	TCTGATGAGATAGGC	+	618	0.00494255	Slow
chrII	595111	595114	60.1321	595103	595118	GCTTCCTATGTTCGT	-	619	0.00485289	Slow
chrII	595232	595233	16.5054	595225	595240	AATAATGCAAAAAGT	+	626	0.00429785	Slow
chrII	595273	595310	39.8186	595277	595292	TATCATCGGGAACGG	+	826	3.55e-05	Slow
chrII	595596	595604	31.3603	595598	595613	CATTACTAAAAAGGT	-	725	0.000546069	Slow
chrII	595699	595702	55.4858	595679	595694	AGTGTCGGCCGACGT	+	571	0.0109016	Fast
chrII	595774	595776	34.859	595772	595787	AATCCGTCCGCACTA	-	659	0.00227758	Slow
chrII	595882	595883	10.3538	595863	595878	GATACTTTCAAACGC	+	725	0.000546069	Fast
chrII	604232	604262	38.0797	604228	604243	TTCCATACTAGAAGG	-	620	0.00476674	Slow
chrII	605680	605681	14.1725	605683	605698	TCTAGCTATTTACGT	-	770	0.000176358	Fast
chrII	605863	605864	14.0296	605845	605860	TATATCTCTTGACCT	+	670	0.00183051	Slow
chrII	605899	605900	15.3079	605906	605921	GACAGTTTTACACCT	+	589	0.00813606	Slow
chrII	609805	609807	26.1336	609799	609814	CATCGATATAAGAGA	-	644	0.00305967	Slow
chrII	609870	609871	12.3791	609858	609873	ACTCAATATACAAAA	-	660	0.00223031	Slow
chrII	614127	614128	16.1831	614113	614128	GCTCATTTCAATAGC	+	640	0.00330979	Fast
chrII	614162	614180	73.1277	614153	614168	TATATATAGACACGG	+	718	0.000638078	Fast
chrII	614357	614358	12.462	614363	614378	TAACATTAAAAAAGA	-	751	0.00028767	Fast
chrII	614392	614393	10.2726	614394	614409	TTCAACGAAAAACGA	+	626	0.00429785	Fast
chrII	614652	614653	13.4794	614642	614657	CATCGCTATGTAAGT	-	802	7.19e-05	Slow
chrII	615048	615052	22.0061	615026	615041	TGTCAGATTAGCCGC	+	724	0.000558612	Fast
chrII	615117	615141	50.168	615113	615128	TATCACCTTTATTGT	-	714	0.000703919	Fast
chrII	615216	615257	289.934	615215	615230	TACTATTAAAGATGT	-	642	0.00318487	Fast
chrII	615289	615298	31.5707	615276	615291	GGTCATGCAATACCT	+	690	0.00119391	Fast
chrII	615424	615488	92.5655	615458	615473	TATCGTCAACGACGG	-	773	0.000161746	Fast
chrII	618678	618679	15.5924	618681	618696	TATCATCTTTTACGG	-	917	1.31e-06	Fast
chrII	618753	618754	12.6573	618761	618776	TCTCTAACTGCATGT	+	593	0.0076106	Slow
chrII	620668	620676	21.3202	620671	620686	TATTAGTTAAGAAGC	-	691	0.00116869	Slow
chrII	622581	622582	10.4534	622584	622599	GAACATTTTAATCAA	+	652	0.00261945	Slow
chrII	623280	623281	13.2043	623268	623283	TATCCGTTTTTATAA	+	658	0.00232679	Slow
chrII	623574	623575	10.1783	623568	623583	AAGCAATATGGATGC	+	697	0.0010332	Slow
chrII	624728	624768	40.3195	624742	624757	ATTCTTGGTTTTCGC	+	605	0.00620686	Slow
chrII	624928	624955	86.8551	624916	624931	GGTCATTATTGTTGG	-	683	0.00139693	Fast
chrII	625001	625031	133.392	625014	625029	TATCATAATAGAGAG	-	713	0.000721343	Fast
chrII	625120	625293	916.507	625187	625202	CCTCACTGATTACGA	+	820	4.23e-05	Fast
chrII	625432	625538	815.78	625484	625499	ATACATTGTATAAGC	+	686	0.00130751	Fast
chrII	625584	625592	41.1058	625583	625598	ATTCATTAAGTCGGT	+	656	0.00242696	Fast
chrII	625633	625634	12.4739	625633	625648	TCTCGCTCTGGTCCT	-	623	0.00452597	Fast
chrII	625812	625813	10.8848	625805	625820	GATTATTATAGTCGA	-	745	0.000333117	Slow
chrII	628160	628161	12.6542	628164	628179	TAACACTTTGAAATT	+	690	0.00119391	Slow
chrII	628465	628466	11.2787	628473	628488	CATCGCTTTTGCCAG	+	663	0.00209831	Slow
chrII	628514	628524	24.4356	628519	628534	TATGACTGCGCATGT	+	727	0.000520095	Slow
chrII	628620	628621	12.1838	628629	628644	CGGCTCTCCACAGGC	-	584	0.00885901	Slow
chrII	629096	629102	31.3603	629090	629105	GAACTATATAGACAC	+	618	0.00494255	Slow
chrII	633716	633717	10.4534	633697	633712	CATCATTCATTGGGC	+	682	0.00142622	Slow
chrII	642730	642732	22.8513	642714	642729	TATCAGATAAGATAA	-	618	0.00494255	Slow
chrII	642806	642837	48.8265	642824	642839	GATCTCTTATGGCGA	-	700	0.000965017	Slow
chrII	642980	642984	43.4253	642976	642991	AATCCTTATTGAACT	-	647	0.00287778	Slow
chrII	643040	643041	12.3791	643028	643043	AATCTGTTGGTCCTT	-	579	0.00956894	Slow
chrII	643080	643082	25.5834	643086	643101	AGTCTTCCCACATGT	-	613	0.00542622	Slow
chrII	643133	643135	43.2257	643111	643126	TATAATTGACTATAC	-	613	0.00542622	Slow
chrII	645086	645108	96.9656	645076	645091	AATCCTAGCTAAAGG	-	611	0.00561727	Slow
chrII	645250	645258	165.93	645244	645259	TTTGTTTCTATACCA	+	638	0.00343258	Fast
chrII	645294	645295	11.1642	645273	645288	TATCATAATGCAACA	-	711	0.000755366	Slow
chrII	645424	645477	266.627	645434	645449	CATTGCTAAATACGA	+	772	0.00016653	Fast
chrII	646945	646946	14.8586	646926	646941	TACCACTAATAACGT	-	841	2.2e-05	Slow
chrII	647119	647120	11.4363	647125	647140	TATCCATACTGAGGT	+	691	0.00116869	Fast
chrII	647272	647273	13.2043	647249	647264	TTTCATTAGCTATTA	-	660	0.00223031	Slow
chrII	647343	647352	27.905	647323	647338	TATCGTGTTGTACGG	-	851	1.59e-05	Fast
chrII	647419	647420	11.0036	647423	647438	AATCTTAGTCAAGCA	+	550	0.0149592	Slow
chrII	650118	650119	12.6542	650122	650137	ATTAACTATATATGC	+	732	0.000457939	Slow
chrII	651143	651174	67.3041	651150	651165	CCTCCCAGAGAACGG	+	652	0.00261945	Fast
chrII	651227	651228	16.693	651229	651244	TTTCTCTACACAATA	-	618	0.00494255	Fast
chrII	653192	653193	11.7368	653197	653212	GATATACATATACGC	-	679	0.00151311	Slow
chrII	662315	662322	36.3428	662293	662308	TGTCCTTTATTTTGC	+	616	0.00513309	Fast
chrII	662470	662471	11.193	662451	662466	AATCACAGAAACACA	+	530	0.019966	Slow
chrII	662501	662540	100.199	662499	662514	TAACACTCCCTGCGC	+	732	0.000457939	Fast
chrII	662584	662600	126.073	662587	662602	GAAAATTAATTGCGA	+	608	0.00590246	Fast
chrII	662703	662706	97.8843	662701	662716	TATCAGCAGCTGCGT	+	716	0.00066955	Fast
chrII	662748	662821	599.799	662773	662788	AATTATCAATTAAGG	-	647	0.00287778	Fast
chrII	662966	662974	21.1428	662949	662964	AATTTTCTTGAACGT	+	695	0.00107744	Fast
chrII	666336	666337	14.0296	666326	666341	CCTCCCTCATAACAG	-	625	0.00437441	Slow
chrII	668107	668108	27.195	668094	668109	TGCTACTATGGACGC	-	746	0.000324536	Slow
chrII	668303	668304	16.7254	668290	668305	CATTATCGGATACGC	+	719	0.000623299	Fast
chrII	668338	668339	10.7285	668345	668360	TGTCATTGTAGCAAA	+	618	0.00494255	Slow
chrII	668455	668456	11.5538	668446	668461	TATAAATAGAGATGG	-	688	0.00124904	Slow
chrII	668495	668565	303.077	668521	668536	AATAGTTAAAGACGC	+	743	0.000351625	Fast
chrII	668704	668779	330.967	668719	668734	TATGACTGGCAGCGT	+	695	0.00107744	Fast
chrII	669026	669027	12.6542	669012	669027	GAAGACGAGGGACGA	-	614	0.00532943	Slow
chrII	670367	670368	11.2787	670361	670376	TTCCTCTTTATAAGC	+	670	0.00183051	Slow
chrII	679411	679413	30.1609	679414	679429	GGTCAAGTGATAAGT	-	654	0.00252504	Slow
chrII	680216	680217	12.3093	680224	680239	TTTCACCGTCCCCTT	-	619	0.00485289	Slow
chrII	680612	680613	20.6109	680617	680632	AATCTCTCCTTTCGC	+	722	0.000583478	Slow
chrII	680690	680691	10.3055	680691	680706	CGTCTTCCCGTTCGC	-	600	0.0067893	Slow
chrII	681911	681924	30.6687	681917	681932	CATCGATGAGTACTT	-	669	0.0018692	Fast
chrII	682028	682041	75.0922	682030	682045	AAAACCTAGCAACGC	-	612	0.00552181	Fast
chrII	682074	682111	93.1213	682087	682102	CATCGTTATACACGT	+	891	3.77e-06	Fast
chrII	682300	682306	46.2416	682303	682318	TGTTGTGCAGCACCA	+	535	0.0185713	Fast
chrII	682485	682486	10.878	682465	682480	TTTCATTGGACTTGG	+	646	0.00293626	Slow
chrII	683177	683178	10.7285	683179	683194	CATCATCTTTAAACT	+	660	0.00223031	Slow
chrII	697502	697503	12.462	697508	697523	TTTGACTTTCTTCGA	+	725	0.000546069	Slow
chrII	697658	697675	61.7982	697646	697661	CCTCTGATTCTGCGG	-	571	0.0109016	Fast
chrII	697727	697735	83.7299	697707	697722	CGTCCCTTCACACGG	+	801	7.43e-05	Fast
chrII	697778	697779	13.0086	697754	697769	TAAGCTTTTTTACAT	+	603	0.006433	Fast
chrII	697835	697838	38.968	697815	697830	TATTGTTTGCTTCGT	-	654	0.00252504	Slow
chrII	698002	698005	50.7844	697992	698007	TTTGATGGTATACGC	+	743	0.000351625	Slow
chrII	702055	702056	28.3343	702032	702047	TATACATATATATAT	-	589	0.00813606	Slow
chrII	702219	702232	23.1076	702235	702250	TATTCCTTTTCTCGG	+	701	0.00094232	Slow
chrII	706953	706956	28.8845	706930	706945	TATAAAAGGAAAGGG	+	595	0.0073743	Slow
chrII	707258	707278	23.6578	707265	707280	AATTAGTAATTCCGA	+	672	0.0017533	Slow
chrII	716426	716427	10.7285	716428	716443	TACCACTTTCAACGT	+	876	6.57e-06	Slow
chrII	716650	716651	15.042	716651	716666	TCTCTCTCTCCACGG	-	809	5.92e-05	Fast
chrII	716685	716686	10.6193	716660	716675	GATTATTTTTCTCTC	-	632	0.00382976	Slow
chrII	716860	716861	14.5994	716864	716879	TATCATTAAAAAAAC	+	751	0.00028767	Slow
chrII	718294	718363	113.908	718316	718331	GTGCATTTTGTACGT	-	784	0.000120878	Slow
chrII	718489	718532	122.315	718504	718519	CTTGCATATATACGA	+	677	0.00157418	Fast
chrII	718567	718568	10.1783	718569	718584	AAACATTGTCATCGG	-	708	0.000805915	Slow
chrII	718876	718877	11.2787	718865	718880	AATAACTAATGGCGA	+	703	0.00089849	Slow
chrII	720884	720885	14.3047	720887	720902	CCTCAGAGTGGGCGG	-	616	0.00513309	Slow
chrII	721208	721210	31.6354	721214	721229	CATCACCATGTAATG	-	703	0.00089849	Slow
chrII	721305	721306	11.0036	721291	721306	GACAATAATACAAGC	+	589	0.00813606	Slow
chrII	722561	722562	10.4534	722541	722556	AATAAGTAGAAACAA	+	669	0.0018692	Slow
chrII	722741	722742	11.5538	722750	722765	TATGGTTTCCACCGA	+	652	0.00261945	Slow
chrII	722913	722914	14.0296	722901	722916	AATCATTCACAGAGG	+	668	0.001907	Slow
chrII	723083	723084	10.878	723076	723091	ATACATTATACAAGT	-	703	0.00089849	Slow
chrII	724305	724306	13.2043	724303	724318	TATTAGTGTTTACCT	+	717	0.000653466	Slow
chrII	728017	728018	12.104	728001	728016	TATTACTATTGGCAA	-	678	0.00154299	Slow
chrII	728187	728188	11.5538	728165	728180	TATCATTTGGATGGA	+	720	0.000609393	Slow
chrII	728299	728302	29.4347	728306	728321	GATCACTGTCTTCGA	-	826	3.55e-05	Slow
chrII	728710	728722	36.587	728725	728740	TCCCAATTCATCCGC	+	656	0.00242696	Slow
chrII	736101	736108	22.2823	736092	736107	TATCTCTTGGACAGA	-	649	0.00276994	Slow
chrII	738241	738242	10.1783	738237	738252	CTTGGTGATGAACGC	+	632	0.00382976	Slow
chrII	741244	741269	44.5646	741261	741276	TATCTACAGCAAAGG	+	614	0.00532943	Slow
chrII	741799	741800	10.4534	741776	741791	TTTAATTTTTAACGT	-	803	6.98e-05	Slow
chrII	744541	744543	28.0592	744545	744560	ATCCATTTTGCATGC	-	684	0.00136731	Slow
chrII	744705	744706	20.0816	744684	744699	AACCAATTTTAATGC	-	696	0.00105544	Slow
chrII	757305	757306	10.4534	757301	757316	AGTTACTATAATTGA	-	642	0.00318487	Slow
chrII	757343	757344	15.4051	757333	757348	TATGACATAAGAGGA	+	675	0.00164104	Slow
chrII	760586	760587	14.5798	760585	760600	GCGCACTCGACAAGA	+	624	0.00445	Slow
chrII	760919	760969	54.5274	760949	760964	CATATACATACACGC	+	667	0.0019441	Slow
chrII	761001	761002	12.8818	760987	761002	TACTATTTTAAAAGG	+	693	0.00112174	Slow
chrII	761080	761083	52.6248	761087	761102	AATCACATTACACGA	+	904	2.26e-06	Slow
chrII	767712	767783	196.733	767736	767751	AATCGCATTGTGCGC	-	734	0.000436286	Fast
chrII	768078	768170	324.673	768132	768147	AATTAATACAAAAGA	+	680	0.00148389	Fast
chrII	768323	768334	27.3153	768321	768336	AATTATTTTATGGGT	+	681	0.00145504	Slow
chrII	770314	770315	12.6542	770303	770318	AAATAGTATAGACAA	+	614	0.00532943	Slow
chrII	770718	770808	337.692	770757	770772	TATCATTAGACACGG	-	943	4.18e-07	Fast
chrII	771071	771072	11.4505	771063	771078	CGGTACTATCAACGG	+	702	0.000920104	Slow
chrII	771131	771132	16.693	771107	771122	GGCGGCTAAATACGG	+	633	0.00375647	Fast
chrII	771167	771168	13.0242	771146	771161	GTTCAGTGGATACAA	+	674	0.00167749	Fast
chrII	774579	774581	27.7675	774587	774602	TTTCTTTTTTCAATA	+	620	0.00476674	Slow
chrII	776017	776018	12.3093	776021	776036	GTTTATCAACAACGG	+	645	0.00299709	Slow
chrII	776342	776343	16.2303	776340	776355	TATAATTATCTAAAA	+	688	0.00124904	Slow
chrII	782105	782106	10.9959	782085	782100	TGCCACTACTTGTGT	-	624	0.00445	Fast
chrII	782262	782296	167.115	782265	782280	AATCGGTACCTACAC	+	699	0.000987796	Fast
chrII	782444	782500	170.316	782448	782463	CATCGTGTTATACGA	+	826	3.55e-05	Fast
chrII	782546	782547	10.4534	782536	782551	ATGCTCTTTTTATGT	-	617	0.00503601	Slow
chrII	784349	784370	32.9076	784357	784372	TTCCATTTATGTCGG	-	644	0.00305967	Slow
chrII	784536	784537	11.0036	784543	784558	TACCAAAAGTGACGT	-	688	0.00124904	Slow
chrII	784697	784706	21.182	784676	784691	TATCACGCTAAAGTG	+	713	0.000721343	Slow
chrII	784742	784743	20.0816	784724	784739	TTTCACTTCTAATAA	+	672	0.0017533	Slow
chrII	784773	784787	36.587	784758	784773	CAAGAATATGGAAGA	-	588	0.00827992	Slow
chrII	784934	784961	61.6203	784927	784942	CATCAATAAAGCCGC	-	756	0.000253854	Slow
chrII	785346	785347	27.509	785339	785354	AGATGTTATAGACGA	-	649	0.00276994	Slow
chrII	785930	785931	12.104	785921	785936	TATCGACTTATACAG	-	728	0.000507086	Slow
chrII	786477	786479	25.4585	786464	786479	TATATTTCTGCTAGG	+	580	0.00942575	Fast
chrII	786547	786548	12.8996	786523	786538	CATCACTTACCGAGC	-	694	0.00109943	Fast
chrII	786580	786582	24.6275	786572	786587	AATCATCTAATAGCA	-	665	0.00201932	Slow
chrII	786908	786997	219.798	786932	786947	TGTCTTTTTGTCCGG	+	771	0.000171433	Fast
chrII	788760	788761	12.104	788760	788775	GATCTTTATTAAAAA	-	649	0.00276994	Slow
chrII	792212	792213	12.6542	792201	792216	TGTCTCTCCTAATGT	+	697	0.0010332	Slow
chrII	792319	792346	26.7369	792330	792345	CTTCAAAATATACTA	-	687	0.00127812	Slow
chrII	792641	792655	38.2376	792648	792663	TATTTTTAGAAAGGC	-	657	0.00237699	Slow
chrII	792693	792694	10.3094	792691	792706	AATCAAAATTTAGGC	+	743	0.000351625	Slow
chrII	798780	798781	11.8289	798757	798772	TCTAATGATTTACAT	+	654	0.00252504	Slow
chrII	798950	798976	36.2422	798941	798956	TTTCGACATTTAAGG	+	641	0.00324749	Slow
chrII	804956	804957	11.5538	804959	804974	TATAATATTTCTCCT	+	601	0.00666916	Slow
chrII	805256	805257	14.5798	805249	805264	GTTCCATTAATACGT	+	724	0.000558612	Slow
chrII	807303	807304	10.2726	807288	807303	CATTTATATACACGC	-	733	0.000446758	Fast
chrII	807601	807602	11.8289	807608	807623	TCTCATGTAACACTC	+	709	0.000788927	Slow
chrII	809792	809793	14.5798	809768	809783	ATTCACCTTAAACGA	+	838	2.43e-05	Slow
chrII	811341	811342	17.0556	811332	811347	AAACGCTAAGGACTT	+	639	0.0033717	Slow
chrII	811638	811639	11.5538	811643	811658	TTTCTTTGCCTAAAA	-	560	0.0128889	Slow
chrII	812067	812068	10.1783	812071	812086	TCTGAGTACCACCGT	-	615	0.00523151	Slow
chrII	812460	812495	310.559	812468	812483	ACTCAATTTATATAC	-	669	0.0018692	Fast
chrII	812615	812737	489.734	812663	812678	TCTCACTAAATCAGT	-	714	0.000703919	Fast
chrII	812950	812951	13.6554	812934	812949	TATCCAACTCCACTA	-	644	0.00305967	Fast
chrII	813030	813033	52.4437	813015	813030	TACCACTCCCAACCA	-	714	0.000703919	Fast
chrII	813080	813081	12.9292	813075	813090	TCTCCAAACCTACCC	-	571	0.0109016	Slow
chrII	813123	813124	13.5396	813121	813136	TAGGATTGTGTTAGG	+	569	0.0112478	Fast
chrIII	3	219	834.689	111	126	ACACACACCACACCC	+	576	0.0100347	Slow
chrIII	258	378	1132.1	317	332	ACACACACCACACCC	+	576	0.0100347	Fast
chrIII	408	424	156.599	408	423	TCTCCCAACTTACTC	+	634	0.00368588	Fast
chrIII	461	553	474.05	490	505	TCTCTCTACTTACTA	+	709	0.000788927	Fast
chrIII	589	590	10.7515	575	590	TACCATCGACCATGT	+	629	0.00406107	Fast
chrIII	622	641	44.0909	641	656	GTGTATTATTTACGA	-	682	0.00142622	Fast
chrIII	745	865	1257.81	806	821	CATCAGTACCAAATG	+	640	0.00330979	Fast
chrIII	984	1021	585.369	993	1008	ACTCAATTTATACAC	+	768	0.000186368	Fast
chrIII	1091	1114	52.9244	1080	1095	AATACATAAACACAC	+	599	0.00690888	Fast
chrIII	1269	1277	22.5604	1250	1265	TCTCCTTGTCTAAAA	-	603	0.006433	Slow
chrIII	11038	11039	12.3093	11022	11037	TATGATTAATTTCTT	-	645	0.00299709	Slow
chrIII	11210	11220	24.451	11216	11231	TATGGATCAACACAG	+	619	0.00485289	Slow
chrIII	13079	13080	10.878	13081	13096	TATATATTTTTAAGT	+	660	0.00223031	Slow
chrIII	13908	13909	12.104	13898	13913	AAACATTGGGAACAA	-	666	0.00198149	Slow
chrIII	13950	13951	19.3692	13934	13949	TACCCTTATCTACTT	+	700	0.000965017	Slow
chrIII	14112	14160	279.785	14128	14143	CATCCTTAAATACGA	-	842	2.12e-05	Fast
chrIII	14317	14321	35.604	14329	14344	AAATTCAATAAACGT	-	623	0.00452597	Slow
chrIII	14433	14434	15.9592	14420	14435	TCTGAATTGCTATGC	+	613	0.00542622	Fast
chrIII	14567	14652	301.488	14598	14613	TATCATTGCAAACGT	-	923	1.04e-06	Fast
chrIII	14747	14776	104.795	14762	14777	GCACACTATGTACGT	+	804	6.79e-05	Fast
chrIII	14921	14950	36.3306	14910	14925	TTTCATTCCATATGT	+	779	0.000138168	Slow
chrIII	15295	15296	12.1838	15297	15312	TAACATAACATAAAA	-	598	0.00702758	Slow
chrIII	22029	22030	10.1783	22015	22030	TCTCATCTAGTATGG	+	713	0.000721343	Slow
chrIII	22206	22207	12.6542	22191	22206	TAGCATTTCAAACAC	-	749	0.000301684	Slow
chrIII	23502	23504	27.234	23480	23495	TCTAATTCTTTTAGC	-	602	0.00655016	Slow
chrIII	24016	24017	13.1951	24019	24034	CGTCGCTTAAGACTA	+	699	0.000987796	Slow
chrIII	24231	24232	14.3131	24240	24255	GCTCCGTGTCCACGA	-	704	0.000877897	Slow
chrIII	24382	24404	72.1562	24373	24388	TGTCAATTGGCAGAT	-	642	0.00318487	Slow
chrIII	24433	24434	31.3269	24422	24437	TTTCCTTTTAAAGGG	-	739	0.000389386	Fast
chrIII	24468	24492	89.9646	24455	24470	TATTACTTCGCGCCG	-	652	0.00261945	Fast
chrIII	24620	24721	204.638	24652	24667	TAACCGCCGTCACGC	-	600	0.0067893	Fast
chrIII	24870	24893	36.2778	24868	24883	TATTGCTCCCCAGGC	+	650	0.00271847	Slow
chrIII	27464	27466	27.234	27451	27466	GGTAATTATAATCGA	-	719	0.000623299	Slow
chrIII	27636	27651	77.2949	27632	27647	TCCTATTGTAAACGC	-	701	0.00094232	Slow
chrIII	27853	27854	21.4571	27835	27850	TCGCACTTGAAAAGT	-	680	0.00148389	Slow
chrIII	28052	28053	14.0269	28034	28049	TATCATTCAAACCCT	+	727	0.000520095	Slow
chrIII	29190	29192	21.0226	29194	29209	GTTCACTTTTTCAGC	+	690	0.00119391	Slow
chrIII	30550	30551	16.6032	30525	30540	AATCATTTAGTCCAG	-	719	0.000623299	Slow
chrIII	30649	30650	11.0036	30651	30666	TAAGTCTTTAAACGC	-	722	0.000583478	Slow
chrIII	30745	30746	12.6542	30743	30758	TTTAGATTGCCACGT	+	631	0.00390542	Slow
chrIII	30824	30843	28.0592	30812	30827	CATCAATTGAAATAT	-	652	0.00261945	Slow
chrIII	31228	31229	10.7285	31211	31226	AAACATTTTTCACCT	+	743	0.000351625	Slow
chrIII	31265	31268	36.587	31244	31259	TCTAATTTTAATCTC	+	627	0.00421966	Slow
chrIII	39022	39041	28.3343	39012	39027	GGACACTTAGCACAC	+	669	0.0018692	Slow
chrIII	39175	39177	20.6318	39174	39189	AATAACTACTTTCGA	+	733	0.000446758	Slow
chrIII	40787	40788	11.0036	40778	40793	TCCCAATAGGAACCA	-	614	0.00532943	Slow
chrIII	40873	40874	13.1681	40863	40878	TTCTCCTATAAACGA	-	658	0.00232679	Slow
chrIII	40904	40931	22.5574	40925	40940	ATTGATTTTGCAAGC	-	683	0.00139693	Slow
chrIII	41240	41242	21.7321	41236	41251	CCTAAGGGGAAACGT	+	588	0.00827992	Slow
chrIII	41454	41455	15.4051	41435	41450	AATTGTTTTAGCCGT	-	683	0.00139693	Slow
chrIII	41990	41994	26.7592	41967	41982	TTTCTCTCTTTACTG	+	727	0.000520095	Slow
chrIII	46972	46973	11.8289	46967	46982	TATATATATATACAC	-	689	0.00122074	Slow
chrIII	47010	47097	235.042	47048	47063	AATCACGGTGTACGA	+	878	6.16e-06	Fast
chrIII	47262	47275	56.2114	47272	47287	GATCTCGATACAATA	-	615	0.00523151	Fast
chrIII	48131	48132	11.4363	48136	48151	TCTCAGTCTCCAAAG	+	637	0.00349269	Slow
chrIII	48307	48320	38.7945	48309	48324	TGTGAGTATGGTCGG	+	688	0.00124904	Fast
chrIII	48474	48552	277.611	48516	48531	CGTCACACTGCACGA	-	821	4.12e-05	Fast
chrIII	48730	48753	80.5608	48737	48752	TAAGGCCTTGTACGA	-	671	0.00179187	Fast
chrIII	50346	50433	139.292	50393	50408	CAAAATGCTACACGG	+	667	0.0019441	Fast
chrIII	50494	50495	23.3625	50477	50492	TATCACGTGCAGCCC	+	646	0.00293626	Slow
chrIII	50565	50573	22.8178	50574	50589	TTCCATTTTTGTCGT	-	690	0.00119391	Fast
chrIII	50627	50636	210.444	50623	50638	CACCACTTATAATGC	-	697	0.0010332	Fast
chrIII	50665	50682	140.95	50652	50667	CAACCCCTTTCAGGG	+	594	0.00749087	Fast
chrIII	50718	50727	85.8716	50726	50741	TATTTATATGGGCGC	-	644	0.00305967	Fast
chrIII	50819	50861	143.762	50836	50851	GATGTCATTCGACGA	+	666	0.00198149	Fast
chrIII	51005	51034	215.532	51008	51023	AAGACCTTTGTCCGA	-	595	0.0073743	Fast
chrIII	51191	51288	547.147	51231	51246	TAGCACGTCGTACAC	+	691	0.00116869	Fast
chrIII	51425	51483	109.954	51454	51469	TATGCCTATGATCAA	+	611	0.00561727	Fast
chrIII	51515	51517	26.1915	51522	51537	CGTCCGATAACACGG	+	667	0.0019441	Fast
chrIII	51610	51612	35.0884	51589	51604	TACCGGTACCAATGG	+	613	0.00542622	Fast
chrIII	52084	52085	12.3699	52091	52106	GGCGGCTAAATACGC	-	633	0.00375647	Slow
chrIII	52127	52128	15.9592	52126	52141	GATCAAGACAAATGC	+	696	0.00105544	Fast
chrIII	52294	52296	47.6943	52278	52293	TGGCAATCTTCAAGT	-	670	0.00183051	Fast
chrIII	52400	52401	11.2787	52406	52421	TATATATATATATGT	+	689	0.00122074	Slow
chrIII	52473	52531	71.3867	52509	52524	TATCATCGGAAACGG	+	841	2.2e-05	Fast
chrIII	52571	52572	10.1783	52580	52595	TATCATTTTTGGAAG	+	659	0.00227758	Slow
chrIII	52744	52745	11.2787	52740	52755	TATCAGTAATTTAGT	-	700	0.000965017	Slow
chrIII	58863	58864	11.1642	58855	58870	TTTCATTGCGTGGGT	+	659	0.00227758	Slow
chrIII	58935	58936	14.3047	58942	58957	TGTCTTGTTGAACCT	-	680	0.00148389	Slow
chrIII	59099	59100	13.7545	59077	59092	TCTCCCAATGGACGC	-	757	0.000246848	Slow
chrIII	59279	59280	10.4534	59282	59297	TTGCACTTAGCACGG	-	779	0.000138168	Slow
chrIII	61267	61383	442.593	61333	61348	CCTCCTGATTCACGT	-	712	0.000738528	Fast
chrIII	61500	61590	628.533	61546	61561	AAACTTTATATATGT	+	701	0.00094232	Fast
chrIII	61731	61739	55.1604	61713	61728	TGTCTCTTCAAGGGA	+	640	0.00330979	Fast
chrIII	63309	63310	14.3047	63318	63333	TATCATCGGCGACAT	+	702	0.000920104	Slow
chrIII	65678	65756	158.357	65717	65732	CATCACTTCGAACGA	-	906	2.1e-06	Fast
chrIII	65906	65922	36.8713	65919	65934	GATTATTTCTAACTT	-	685	0.00133744	Slow
chrIII	68551	68552	13.2043	68527	68542	AGTCACTGTGCATGG	+	800	7.67e-05	Slow
chrIII	71576	71577	13.4794	71579	71594	TGTCACTTTTCGCGC	+	847	1.79e-05	Slow
chrIII	73943	73944	10.4534	73930	73945	TCGTACTATTTACGC	-	737	0.000408116	Slow
chrIII	74223	74232	30.8101	74208	74223	AATCATTAGTAAAAG	+	687	0.00127812	Slow
chrIII	74521	74522	16.2303	74526	74541	ATTTATTTAGTACTT	+	650	0.00271847	Slow
chrIII	75556	75557	10.4534	75562	75577	AATCAAGTAACACTC	+	702	0.000920104	Slow
chrIII	75910	75911	10.8848	75904	75919	GCTCATAAAGGACTA	+	642	0.00318487	Slow
chrIII	76123	76124	20.1783	76102	76117	AATCTTTGATGAAGA	-	672	0.0017533	Slow
chrIII	78281	78287	38.3697	78266	78281	AAGAACTGTGGACTA	+	626	0.00429785	Slow
chrIII	78369	78370	10.3538	78364	78379	CGTTATTTAGTGCGA	+	670	0.00183051	Slow
chrIII	78482	78511	108.615	78489	78504	CGGCATAATAGAAGA	-	632	0.00382976	Slow
chrIII	78567	78570	25.7493	78567	78582	AGTCCCTTTTTAGCC	+	645	0.00299709	Slow
chrIII	78603	78605	23.5545	78582	78597	CCTCATTTCCTCGGC	-	631	0.00390542	Slow
chrIII	78770	78782	23.3353	78768	78783	AAAAATTATATAGGT	+	688	0.00124904	Slow
chrIII	78937	78939	31.9105	78913	78928	TTTCAGCAATGACGA	+	736	0.000417127	Slow
chrIII	78988	79021	71.4974	79006	79021	AGTCTTAGTAAAAGG	+	639	0.0033717	Slow
chrIII	79210	79211	12.6542	79198	79213	AACCATCGAGTACTA	+	625	0.00437441	Slow
chrIII	82448	82449	34.3647	82432	82447	TATTACAATTAAAGA	-	713	0.000721343	Slow
chrIII	82589	82590	12.3093	82575	82590	GATGTTTTTATACAC	-	685	0.00133744	Slow
chrIII	84134	84135	12.3791	84121	84136	TATTATCATATACGG	+	846	1.85e-05	Slow
chrIII	84345	84346	11.3732	84347	84362	TATTATCATATACGG	+	846	1.85e-05	Fast
chrIII	84503	84504	11.8289	84490	84505	TGCAATTCTATACAA	-	655	0.00247656	Slow
chrIII	84653	84687	140.066	84662	84677	TATGTATACAGACTA	-	615	0.00523151	Fast
chrIII	84856	84885	83.2094	84863	84878	TATTATCATATACGG	+	846	1.85e-05	Fast
chrIII	85399	85469	165.443	85419	85434	CGTCATCATAGACGG	-	838	2.43e-05	Fast
chrIII	85636	85637	12.4305	85639	85654	TGTAAAATTTAACCC	-	614	0.00532943	Fast
chrIII	90631	90632	11.0036	90609	90624	TATTATTATCATCAT	-	669	0.0018692	Slow
chrIII	90793	90794	11.5538	90800	90815	TGTGTTCAAAAACGT	+	660	0.00223031	Slow
chrIII	90880	90882	34.5136	90884	90899	TTTCTTGAATCAGGC	-	607	0.00599942	Slow
chrIII	91143	91158	58.573	91156	91171	TTTAGTCATGAACGC	-	679	0.00151311	Slow
chrIII	91336	91337	10.878	91343	91358	CGTCGTTTTGCCAGG	+	633	0.00375647	Slow
chrIII	94424	94425	14.5798	94401	94416	TATATCCCTGGGCGA	+	611	0.00561727	Slow
chrIII	94501	94524	25.0332	94508	94523	TATAAATATATAAAG	+	673	0.00171499	Slow
chrIII	95862	95884	51.3423	95850	95865	GGTTATACTATACGC	+	736	0.000417127	Slow
chrIII	96055	96063	28.3343	96042	96057	AATCGCTCAACATGA	-	745	0.000333117	Slow
chrIII	101699	101701	30.8101	101684	101699	TATGTATATTTAAGC	-	663	0.00209831	Slow
chrIII	101851	101852	13.2043	101833	101848	TGCCACCAATTAAGA	-	651	0.00266822	Slow
chrIII	101934	101935	10.3094	101930	101945	AATCCCTGTAAAAGA	-	764	0.000205644	Slow
chrIII	103265	103266	14.0296	103252	103267	TATCGTTATAATCAT	+	728	0.000507086	Slow
chrIII	103429	103430	14.0296	103425	103440	AATCAATTATATTGA	-	649	0.00276994	Slow
chrIII	103479	103558	128.432	103505	103520	TGTCATTATTTTGGT	-	752	0.000281079	Fast
chrIII	103691	103708	69.1264	103682	103697	AACCAAGAGGGACGG	-	667	0.0019441	Fast
chrIII	104240	104246	48.8619	104226	104241	GATCCTTTGACATAT	+	614	0.00532943	Slow
chrIII	104400	104401	10.5214	104390	104405	CTTCTCTAAGTGGGG	-	575	0.0102027	Slow
chrIII	104490	104544	155.486	104503	104518	TGTACGTTTGTACGA	-	728	0.000507086	Fast
chrIII	104699	104747	51.456	104715	104730	AATGCCATCATACCG	+	590	0.00799614	Fast
chrIII	105739	105741	32.7358	105716	105731	TGGCACATCCAACGA	-	719	0.000623299	Slow
chrIII	105904	105905	14.0706	105883	105898	CATCTGTTTTGGCCA	+	590	0.00799614	Slow
chrIII	106566	106567	15.9552	106548	106563	TATAAGTATAAACTT	-	755	0.000260901	Slow
chrIII	106889	106890	12.104	106868	106883	TCTCTCTTTTCTTGG	+	635	0.00361853	Slow
chrIII	106979	106985	23.3017	106977	106992	TTTGTTTCTTAAAGT	-	598	0.00702758	Slow
chrIII	107511	107512	16.2303	107495	107510	TATATTTCTATTCGT	-	708	0.000805915	Slow
chrIII	107829	107845	44.8397	107820	107835	AATCATTAGCAGCAC	-	682	0.00142622	Slow
chrIII	107894	107895	11.5538	107873	107888	TCTCACTATAAAAAA	-	743	0.000351625	Slow
chrIII	107968	107969	11.8289	107970	107985	CTTCATCAGCAACTG	+	634	0.00368588	Slow
chrIII	111571	111572	12.9292	111559	111574	TTCCATTTCTTACAT	-	676	0.00160665	Slow
chrIII	111734	111736	22.2823	111743	111758	CACAATTTTTAACCT	-	632	0.00382976	Slow
chrIII	111851	111853	41.2636	111834	111849	AATAACGATACAAGA	+	713	0.000721343	Slow
chrIII	112007	112019	25.0332	112016	112031	AGTCACTCCTCACGC	+	854	1.44e-05	Slow
chrIII	112176	112186	22.5574	112180	112195	CATCTTGCTGTAAGG	-	677	0.00157418	Slow
chrIII	112358	112359	14.0296	112353	112368	CATCAATAAGATGGG	-	652	0.00261945	Slow
chrIII	114281	114282	15.13	114275	114290	CTGTACTATAAGCGG	-	603	0.006433	Slow
chrIII	114375	114386	74.7136	114383	114398	TATCATCATGTGACT	-	631	0.00390542	Slow
chrIII	114526	114540	51.9574	114521	114536	TATTTCATTGAATGG	+	633	0.00375647	Slow
chrIII	114600	114601	11.0036	114576	114591	TATTATTCAATAGAA	+	646	0.00293626	Slow
chrIII	114711	114712	15.3079	114693	114708	CATTAGTACTCATGC	+	652	0.00261945	Slow
chrIII	116108	116109	10.1783	116095	116110	AGTCGTTCAGTAGGG	+	691	0.00116869	Slow
chrIII	118524	118553	39.8911	118538	118553	AATCTTAATATAAGG	+	725	0.000546069	Fast
chrIII	120570	120571	11.5538	120575	120590	ATTTATTATTTATAT	+	595	0.0073743	Slow
chrIII	120630	120698	49.7439	120649	120664	AATAACTTATTAAGA	-	725	0.000546069	Slow
chrIII	122578	122579	12.4777	122566	122581	AAACAATAACAATGG	-	649	0.00276994	Slow
chrIII	122616	122617	13.4394	122593	122608	TCCCATTGCTGACGC	+	723	0.000571067	Slow
chrIII	122726	122727	11.9467	122707	122722	GCGCACATTCGACGC	-	682	0.00142622	Slow
chrIII	122857	122858	13.2741	122860	122875	ATTCGCGCGAGCCGT	+	578	0.00971768	Slow
chrIII	122897	122905	25.8774	122876	122891	TGTAACAAAGTTCCG	+	555	0.0139333	Fast
chrIII	122955	122956	15.4051	122935	122950	AATTACTGTGGAAGA	-	724	0.000558612	Slow
chrIII	123174	123183	40.4853	123181	123196	GGTCCATTGATCCGA	+	643	0.00312244	Slow
chrIII	123466	123497	48.1145	123467	123482	TAGCATATTGCAAAA	+	607	0.00599942	Slow
chrIII	123549	123572	44.448	123539	123554	TGTCGCTACTGGCAG	-	626	0.00429785	Slow
chrIII	123617	123619	31.5924	123626	123641	CATACCTCTAGACCA	+	652	0.00261945	Slow
chrIII	123700	123701	43.7982	123710	123725	CATCGTCATTGACCT	+	685	0.00133744	Slow
chrIII	123733	123734	10.7361	123710	123725	CATCGTCATTGACCT	+	685	0.00133744	Fast
chrIII	123846	123847	10.6193	123838	123853	TATCGCTAAGTTGTT	+	597	0.00714449	Fast
chrIII	123937	123953	44.2184	123936	123951	TGACAATATTTACTC	-	708	0.000805915	Fast
chrIII	124019	124036	64.769	124032	124047	AATTATTTTTTACTA	-	756	0.000253854	Slow
chrIII	124189	124190	20.6318	124173	124188	AGCCTTTATCAACAA	-	616	0.00513309	Slow
chrIII	124674	124675	10.7285	124677	124692	AGACCGTAAGAACGT	+	638	0.00343258	Slow
chrIII	124718	124719	10.4534	124696	124711	CATCCTTGCATTCTT	-	615	0.00523151	Slow
chrIII	125102	125104	38.185	125103	125118	AACCACTTCCTCTGC	-	622	0.00460368	Fast
chrIII	125141	125182	248.005	125152	125167	TATAACTTATGCAGT	+	628	0.00414042	Fast
chrIII	125344	125345	23.1134	125339	125354	TTTCATTATATTCAA	-	746	0.000324536	Fast
chrIII	125398	125399	13.6032	125393	125408	AAAGAAAATATACGA	-	667	0.0019441	Fast
chrIII	125467	125488	67.1233	125470	125485	GGTAGCTACAAAAGT	+	620	0.00476674	Fast
chrIII	127471	127483	30.038	127455	127470	TATTCATTTGTGCGG	-	666	0.00198149	Slow
chrIII	127643	127658	28.231	127635	127650	AATCATACTCGAAGG	+	728	0.000507086	Slow
chrIII	127857	127864	44.9825	127869	127884	AATCACCTGGCACGT	+	838	2.43e-05	Slow
chrIII	131632	131633	10.4534	131610	131625	TTTCTTCTCTCACGT	+	709	0.000788927	Slow
chrIII	131746	131757	46.3792	131737	131752	AATTCATAGGGACGT	+	655	0.00247656	Slow
chrIII	132041	132042	11.8289	132024	132039	CAAAAATGATTACGA	-	634	0.00368588	Slow
chrIII	132084	132085	10.1783	132070	132085	AATGTTTTTCAAAGC	-	649	0.00276994	Slow
chrIII	133857	133858	10.7285	133866	133881	CTTCAATATTTAAGC	+	738	0.000398885	Slow
chrIII	136747	136748	13.4794	136733	136748	TCTAACTGCACAAGA	-	676	0.00160665	Slow
chrIII	137133	137134	15.13	137108	137123	AATCCTTTATTTTGG	+	625	0.00437441	Slow
chrIII	137179	137180	10.0737	137167	137182	ATTCAAGAAGGAGGG	-	610	0.0057122	Fast
chrIII	137214	137269	508.725	137230	137245	AATCACGAGCGACGG	-	809	5.92e-05	Fast
chrIII	137304	137312	65.4379	137295	137310	AATCAATAGGAAGAC	-	652	0.00261945	Fast
chrIII	137344	137372	48.3691	137361	137376	GATTGCTTGTTACAA	-	633	0.00375647	Fast
chrIII	137406	137480	212.724	137453	137468	TAACAGTACGATCGA	-	695	0.00107744	Fast
chrIII	137542	137586	85.0275	137565	137580	TTTCACGAGGTTCTA	-	613	0.00542622	Fast
chrIII	137634	137635	14.1031	137637	137652	AATTAGAAAAGACCA	-	592	0.0077342	Fast
chrIII	137672	137673	10.0883	137652	137667	CGTAGTTTTTCAAGT	+	627	0.00421966	Slow
chrIII	137989	137990	10.5917	137980	137995	ATTCCTTAGCAACTG	-	627	0.00421966	Slow
chrIII	142301	142303	24.7442	142285	142300	TATTATTATGTAGTT	-	700	0.000965017	Slow
chrIII	142612	142613	15.4582	142613	142628	TATTCTTATGTACCG	+	714	0.000703919	Slow
chrIII	142694	142700	21.8632	142679	142694	TTACTTTATATACTA	-	662	0.0021404	Slow
chrIII	142826	142832	81.4217	142834	142849	TATCCTTGAAGAGAA	-	626	0.00429785	Slow
chrIII	147870	147871	22.0072	147860	147875	CATCGGTATATACAG	-	761	0.00022151	Slow
chrIII	148034	148035	17.7483	148035	148050	TATTACTATATGACT	-	628	0.00414042	Slow
chrIII	152068	152069	10.4534	152069	152084	TATAACTTAAGAAAA	+	651	0.00266822	Slow
chrIII	154985	154986	13.7545	154961	154976	CATGTTGAGGAACGT	-	628	0.00414042	Slow
chrIII	155115	155116	11.2787	155106	155121	TGCCCCTTACTAAGT	+	623	0.00452597	Slow
chrIII	155145	155146	24.7581	155139	155154	TATCATTGATAGGGT	-	699	0.000987796	Slow
chrIII	160582	160583	12.9292	160567	160582	TGTCAATTAACATAG	+	668	0.001907	Slow
chrIII	163243	163244	12.6542	163233	163248	TTTCCCTTTCAATAG	-	624	0.00445	Slow
chrIII	163438	163470	46.4761	163457	163472	TGTCAATATAGACTT	-	802	7.19e-05	Fast
chrIII	163516	163517	15.398	163520	163535	TTTGATTTTACTCTG	+	628	0.00414042	Fast
chrIII	163629	163636	42.2117	163607	163622	TGTCCAATGCAACGA	+	663	0.00209831	Fast
chrIII	163702	163704	34.7799	163712	163727	ATTCGGTATCCGCGC	-	661	0.00218455	Fast
chrIII	163763	163765	28.9376	163753	163768	CAACATACCAAACTC	-	616	0.00513309	Fast
chrIII	163807	163817	39.0504	163822	163837	GAGCATTTTTCAGCT	-	632	0.00382976	Fast
chrIII	163892	163950	107.404	163927	163942	TCTTACTTAGTACAT	+	695	0.00107744	Fast
chrIII	164107	164115	63.9561	164115	164130	TATCAGAATCGACTA	+	738	0.000398885	Fast
chrIII	164148	164163	34.7709	164142	164157	TGTCAATTATGTCGT	+	728	0.000507086	Fast
chrIII	164278	164365	345.436	164323	164338	TATCGTTAATGACGA	+	847	1.79e-05	Fast
chrIII	164521	164544	25.4841	164534	164549	GATGCTTATGAACCA	-	656	0.00242696	Fast
chrIII	166102	166103	11.2787	166111	166126	TCTAACTTTAGAAGG	-	729	0.000494315	Slow
chrIII	166488	166527	89.3154	166490	166505	GATATCTGCGTACGA	-	716	0.00066955	Fast
chrIII	166673	166696	69.4971	166672	166687	TGTATATATAATCGT	+	632	0.00382976	Fast
chrIII	168265	168295	23.1941	168255	168270	TTTCACTATCTTCAG	-	730	0.000481903	Slow
chrIII	168361	168362	21.4697	168338	168353	TATCACTTTCGGTTT	-	666	0.00198149	Slow
chrIII	168437	168472	121.928	168439	168454	GTTCATAAAACACAT	+	672	0.0017533	Slow
chrIII	168614	168656	42.1951	168639	168654	AGCCTTTATCAACAA	-	616	0.00513309	Slow
chrIII	168788	168789	12.6542	168794	168809	TATCAATCCTTGCGT	+	780	0.000134782	Slow
chrIII	168885	168916	57.0319	168888	168903	AACTAGTATTTACGT	-	718	0.000638078	Fast
chrIII	169234	169243	36.8558	169232	169247	TATCAACTAATAGTT	+	651	0.00266822	Fast
chrIII	172551	172552	11.2787	172548	172563	CTTTACAATATACGC	+	745	0.000333117	Slow
chrIII	172594	172599	41.019	172599	172614	AGGCATTTTTGACGA	-	788	0.000107193	Fast
chrIII	172860	172861	11.1642	172835	172850	CGTTATTCCAAATGT	+	652	0.00261945	Slow
chrIII	173524	173525	11.8289	173526	173541	TGTCTTTCTCAACTA	+	720	0.000609393	Slow
chrIII	173622	173623	13.2043	173605	173620	TTTCATCTAATACTT	-	726	0.000533185	Slow
chrIII	173792	173793	15.1719	173789	173804	TTTCAATATTAATTG	-	662	0.0021404	Slow
chrIII	176398	176399	10.2693	176379	176394	TAAGAGTCCTTACGA	-	681	0.00145504	Fast
chrIII	176562	176563	14.8549	176571	176586	TTTCAATCTGCAAGT	+	749	0.000301684	Slow
chrIII	176613	176666	318.749	176628	176643	GATCACGGGCTACGA	+	796	8.65e-05	Fast
chrIII	176695	176697	25.5834	176682	176697	TATAAGAATATATGA	+	699	0.000987796	Slow
chrIII	176945	177019	206.628	176967	176982	GATTATTTTATGCGC	+	769	0.00018134	Fast
chrIII	177372	177382	22.0422	177359	177374	TATAACCTTTTAGTT	-	634	0.00368588	Slow
chrIII	178284	178285	12.3791	178288	178303	AATCACTATATATTA	-	797	8.41e-05	Slow
chrIII	178353	178354	12.462	178346	178361	GCTCATTCCATATGG	-	739	0.000389386	Slow
chrIII	178413	178414	11.9467	178407	178422	TGCCATTCTCTACTG	-	722	0.000583478	Slow
chrIII	178514	178546	79.9229	178535	178550	TCTCCCTATTTAAAA	-	652	0.00261945	Slow
chrIII	178838	178868	78.3649	178830	178845	ATTCACTGTGACCGT	-	767	0.000191234	Slow
chrIII	178898	178905	29.5439	178893	178908	TACCCAGATATACAT	-	613	0.00542622	Slow
chrIII	178946	178992	53.3313	178949	178964	AATCACATTGTTACC	-	602	0.00655016	Slow
chrIII	179299	179301	29.4851	179283	179298	AGTCACTACCTTCAT	-	686	0.00130751	Slow
chrIII	179341	179358	38.3458	179328	179343	TATAGCTTTGAAGGC	-	724	0.000558612	Slow
chrIII	185905	185913	69.7376	185902	185917	TGTCCCTTAATGCTA	-	652	0.00261945	Fast
chrIII	186106	186189	147.274	186134	186149	TATCATTACCAACGC	+	924	1e-06	Fast
chrIII	190347	190348	10.3094	190351	190366	AATCGGAAAAAACTG	-	633	0.00375647	Slow
chrIII	192910	192931	38.9162	192900	192915	TATCCCTAGGAATCA	-	653	0.0025721	Slow
chrIII	193092	193093	34.6614	193092	193107	TATTGTTATATACTC	+	745	0.000333117	Slow
chrIII	193135	193139	39.3016	193140	193155	AATCACAGTCGACGA	-	835	2.66e-05	Fast
chrIII	193170	193171	14.3083	193164	193179	CTCCAGATCAAACGG	+	623	0.00452597	Fast
chrIII	193231	193232	16.7805	193214	193229	AATCATGAAGCAAAT	+	637	0.00349269	Slow
chrIII	193412	193413	10.5917	193403	193418	AATCCCTTACCACCA	-	718	0.000638078	Slow
chrIII	193577	193578	10.1783	193556	193571	CGTCGGTACTTACGA	+	755	0.000260901	Slow
chrIII	197348	197369	21.4697	197347	197362	TATTTTCCCTTACCC	-	572	0.0107257	Slow
chrIII	200239	200240	11.0036	200241	200256	TATATATTTTTAAGT	+	660	0.00223031	Slow
chrIII	201068	201069	12.9292	201058	201073	AAACATTGGGAACAA	-	666	0.00198149	Slow
chrIII	202864	202865	10.3055	202865	202880	TTTGAGTGGATACGC	-	715	0.000686606	Slow
chrIII	205475	205476	14.5798	205466	205481	AGTAAAATGGAACGG	-	635	0.00361853	Slow
chrIII	205554	205563	59.1501	205562	205577	CAAAAATATTCACTA	+	597	0.00714449	Slow
chrIII	205712	205759	51.3051	205733	205748	AATAAATAAAAAAAA	+	580	0.00942575	Slow
chrIII	209750	209751	11.8289	209752	209767	ATTCTCTATACACGT	+	831	2.99e-05	Slow
chrIII	210321	210323	28.9711	210297	210312	CTTCATAATCTGCGA	+	703	0.00089849	Slow
chrIII	211658	211659	13.4794	211650	211665	TCACACTATGTATGT	+	746	0.000324536	Slow
chrIII	216296	216298	44.5346	216283	216298	ACTCACTACTTATGG	+	764	0.000205644	Fast
chrIII	216455	216482	59.9797	216458	216473	TCTCATTCTTTCTGC	+	701	0.00094232	Fast
chrIII	216512	216525	26.9509	216528	216543	CTTCTATTTCCTCGT	-	630	0.0039827	Fast
chrIII	223429	223430	10.2726	223406	223421	GATCACATGCGACGG	-	792	9.61e-05	Fast
chrIII	223802	223803	11.0036	223800	223815	TATCAGTAATGGGGT	+	674	0.00167749	Slow
chrIII	224395	224396	13.4794	224386	224401	CATGCTCTTTACCGT	-	577	0.00987291	Slow
chrIII	224830	224840	29.1813	224823	224838	TAACCATATACACGG	-	772	0.00016653	Slow
chrIII	224900	224934	280.714	224920	224935	CCTTACTCTATAGGA	+	697	0.0010332	Fast
chrIII	225094	225120	156.928	225099	225114	AATACATATCTACCT	+	628	0.00414042	Fast
chrIII	225252	225295	444.271	225283	225298	AATCAGTTACGACGA	+	831	2.99e-05	Fast
chrIII	225463	225464	27.3447	225453	225468	CTGCGCTCTATAAGA	+	625	0.00437441	Slow
chrIII	227715	227716	13.4794	227703	227718	AGTCATTATACATAA	-	733	0.000446758	Slow
chrIII	227864	227865	15.6802	227874	227889	TCTGTGAAAAAACGC	+	582	0.00914377	Slow
chrIII	227963	228013	111.144	227973	227988	TTTTATTCCATTCGA	-	679	0.00151311	Slow
chrIII	228181	228280	443.897	228208	228223	TATTTCACTTTCCGT	-	623	0.00452597	Fast
chrIII	228435	228437	26.0415	228411	228426	TGTCCTTTTGGGCAT	-	643	0.00312244	Slow
chrIII	228562	228602	100.866	228575	228590	TAGCAATTTATCAGC	-	665	0.00201932	Fast
chrIII	228635	228706	124.161	228652	228667	CGAAACTAACAACGG	+	659	0.00227758	Fast
chrIII	228790	228870	337.742	228833	228848	TCTCTCTCCCAACGT	+	762	0.000215841	Fast
chrIII	228986	229020	110.25	228980	228995	GAACAAAGATAACGC	+	639	0.0033717	Fast
chrIII	229207	229208	22.2823	229182	229197	AAGAATAGAATACGA	-	636	0.00355425	Slow
chrIII	236500	236512	25.865	236488	236503	TTTCATTTATATCTC	-	654	0.00252504	Fast
chrIII	236605	236703	359.65	236651	236666	AATAATTATCAAGGT	+	741	0.000370534	Fast
chrIII	236794	236836	128.654	236798	236813	TGTCACTTTTTTTTT	+	660	0.00223031	Fast
chrIII	236898	236915	80.1498	236912	236927	TATATTGTTGTTCGC	+	639	0.0033717	Fast
chrIII	236985	237023	127.992	236990	237005	TCTTATTATGTACTG	-	732	0.000457939	Fast
chrIII	237173	237179	27.2089	237175	237190	CATTACAATTAAAGG	+	673	0.00171499	Slow
chrIII	237537	237539	21.182	237529	237544	AACCCCTATGGACTA	+	669	0.0018692	Slow
chrIII	238557	238558	12.6542	238544	238559	TCTCCTTGGATACGA	+	774	0.000157136	Slow
chrIII	238742	238743	11.7368	238722	238737	TCTACCTGTGTAGGC	+	633	0.00375647	Slow
chrIII	240455	240456	13.1341	240459	240474	TATCGTTTGGTATAT	+	669	0.0018692	Slow
chrIII	240615	240702	213.812	240662	240677	AAGCCATTCGTACGC	+	691	0.00116869	Fast
chrIII	240883	240899	53.5083	240896	240911	TATGACCAGGGAGGT	+	660	0.00223031	Fast
chrIII	242504	242505	11.1642	242496	242511	TTTCATTTAGAGCTG	-	663	0.00209831	Slow
chrIII	246686	246736	68.0198	246706	246721	TTACATAAGGTACCA	+	600	0.0067893	Slow
chrIII	246860	246876	61.748	246875	246890	TATCATTGAAATTTG	-	621	0.00468382	Slow
chrIII	248860	248861	14.3047	248853	248868	TTCCCTTGTTTACAT	+	609	0.0058069	Slow
chrIII	248929	248930	11.8289	248915	248930	TTCCGCTATTAAAGG	+	650	0.00271847	Slow
chrIII	252524	252525	12.104	252512	252527	CGACTATTTGAACGA	-	670	0.00183051	Slow
chrIII	252774	252795	28.5639	252769	252784	TATCACTTCCCTATT	-	636	0.00355425	Slow
chrIII	252950	252951	11.8289	252929	252944	TGGCGTGACCCACGT	-	647	0.00287778	Slow
chrIII	258541	258543	34.1911	258521	258536	CTTCATCTCCAACTA	+	643	0.00312244	Slow
chrIII	258695	258696	15.6802	258695	258710	TAACAGTAATTATGT	+	702	0.000920104	Slow
chrIII	258732	258752	115.129	258751	258766	TGTCATTTGGTACGG	-	897	3.02e-06	Fast
chrIII	258782	258812	66.158	258804	258819	AATCCTCCTTAACCA	-	666	0.00198149	Slow
chrIII	259128	259130	22.565	259118	259133	TTTCACTGTAGAGAA	+	702	0.000920104	Slow
chrIII	259300	259301	11.4157	259305	259320	TATATATATATACAT	+	689	0.00122074	Slow
chrIII	259474	259475	16.317	259472	259487	CATCACAGAATACTA	-	736	0.000417127	Slow
chrIII	262767	262779	120.713	262780	262795	TATCGCTACCGACGG	-	857	1.28e-05	Fast
chrIII	262899	262944	121.863	262919	262934	TGTTCTTATATACAT	+	691	0.00116869	Slow
chrIII	264527	264529	26.9087	264531	264546	TTTAACTTGCGATGA	-	643	0.00312244	Slow
chrIII	264889	264912	58.5943	264880	264895	TTTCTGTATAAATGT	+	701	0.00094232	Slow
chrIII	266292	266293	11.0036	266290	266305	TAAGACTGATTACAA	+	630	0.0039827	Slow
chrIII	267095	267096	11.0036	267085	267100	AAACTTATTGCACTC	+	593	0.0076106	Slow
chrIII	286654	286655	18.0345	286654	286669	CATCAATTTATATCA	+	725	0.000546069	Slow
chrIII	291243	291244	17.7483	291235	291250	AATGGCTATATACAT	+	729	0.000494315	Slow
chrIII	292544	292545	10.7285	292550	292565	AATAATTTTATAAAT	+	682	0.00142622	Slow
chrIII	292691	292700	29.7407	292676	292691	TAACATTTTTTATAT	-	688	0.00124904	Fast
chrIII	292749	292757	110.089	292755	292770	CATCATAAAATACGA	+	853	1.49e-05	Fast
chrIII	292790	292792	32.3889	292798	292813	TATTTTTATGGAAGA	-	687	0.00127812	Slow
chrIII	292942	292959	58.891	292937	292952	TACAAATTTATACTT	+	668	0.001907	Fast
chrIII	293126	293128	25.1147	293110	293125	TATGTATTTTTGCGA	+	659	0.00227758	Slow
chrIII	293799	293829	37.2839	293818	293833	AATCAAGAAGGACAA	+	678	0.00154299	Slow
chrIII	293943	293944	11.2787	293937	293952	AATGAAAACATACAT	-	624	0.00445	Slow
chrIII	294128	294129	10.1783	294111	294126	CATCAATATCACCCC	+	684	0.00136731	Slow
chrIII	294275	294276	18.9812	294278	294293	TAACAATTTGTAGTT	+	651	0.00266822	Slow
chrIII	294307	294318	74.439	294321	294336	ATTCGTTTTCAATGA	+	696	0.00105544	Slow
chrIII	294348	294350	36.8713	294331	294346	AATGATTAAAATAGC	+	621	0.00468382	Fast
chrIII	294611	294639	77.3851	294620	294635	TATGTGTTTATACAA	+	682	0.00142622	Slow
chrIII	294757	294792	95.7241	294749	294764	TATGTCTTTCTACTG	+	709	0.000788927	Slow
chrIII	294873	294874	12.023	294874	294889	CCTCATTAATTAATA	+	637	0.00349269	Slow
chrIII	295230	295231	11.6812	295209	295224	ATTCCCTTTTGAGGA	+	688	0.00124904	Slow
chrIII	295523	295524	11.4505	295509	295524	CCACACTAGTAATGT	+	624	0.00445	Slow
chrIII	295638	295658	32.053	295624	295639	AATGAATATTAATGG	+	701	0.00094232	Slow
chrIII	295820	295821	12.023	295815	295830	TATATTTATTTACTC	-	709	0.000788927	Slow
chrIII	298443	298444	10.4534	298450	298465	AATCATTGCGTCCGG	-	796	8.65e-05	Slow
chrIII	298637	298638	11.8289	298625	298640	TTTGATTATAAGCAA	+	631	0.00390542	Slow
chrIII	299070	299071	15.13	299050	299065	TACAACATTCTACGC	+	722	0.000583478	Slow
chrIII	299196	299212	40.0788	299201	299216	TATTCATATGCACGT	+	757	0.000246848	Fast
chrIII	299390	299420	62.0564	299393	299408	TGTGCTTTTCGACGG	+	728	0.000507086	Fast
chrIII	303960	303961	10.4534	303936	303951	AAGCAGGCTGAATGG	-	611	0.00561727	Slow
chrIII	304020	304021	12.3791	304028	304043	AAGAATTCTTAAAGA	+	622	0.00460368	Slow
chrIII	305389	305390	14.0269	305376	305391	TCTTAATCAATACGA	+	733	0.000446758	Slow
chrIII	305542	305577	61.5701	305536	305551	TGCCATTTTATAGAA	+	672	0.0017533	Slow
chrIII	305736	305742	71.5528	305735	305750	TTTCAACACATAGGA	-	691	0.00116869	Slow
chrIII	306039	306042	23.2794	306046	306061	AATGGCTTGTTTCGT	-	643	0.00312244	Slow
chrIII	307360	307361	10.7285	307365	307380	TAAGCTTCTGAACGA	+	674	0.00167749	Slow
chrIII	308837	308838	11.0036	308846	308861	TGTCATTTAATGCGG	+	824	3.78e-05	Slow
chrIII	308934	308935	12.104	308938	308953	TGTCACTAATTGAGC	+	719	0.000623299	Slow
chrIII	310088	310089	22.2823	310077	310092	CATCCTTGTAAAGGC	-	742	0.000361088	Slow
chrIII	310252	310254	25.6867	310232	310247	AACCACTTTTCTCTT	-	656	0.00242696	Slow
chrIII	310296	310344	143.869	310313	310328	TATCCTATTCAAGAA	-	605	0.00620686	Fast
chrIII	310637	310638	11.3732	310613	310628	CCTCATCAGACATGC	-	669	0.0018692	Fast
chrIII	310803	310870	201.599	310843	310858	AGTCATTGAGAACGA	+	836	2.59e-05	Fast
chrIII	313917	313918	10.7285	313908	313923	ACTCATCTAGCAAGT	+	669	0.0018692	Slow
chrIII	315639	315640	11.7368	315627	315642	ACTCTTTATTCACTA	-	696	0.00105544	Fast
chrIII	315776	315793	23.8298	315770	315785	TGACTTGAAGTACGA	-	657	0.00237699	Slow
chrIII	315832	315833	18.8042	315835	315850	AATCACCACTAAAAT	-	646	0.00293626	Fast
chrIII	315864	315899	514.513	315890	315905	TTTCACCGTATACTA	-	760	0.00022748	Fast
chrIII	316015	316098	1158.9	316038	316053	CATCATTATGCACGG	-	945	3.81e-07	Fast
chrIII	316132	316135	54.5606	316124	316139	CTACAGTATATACCA	-	662	0.0021404	Fast
chrIII	316256	316257	13.2076	316235	316250	GATCATTTGTTAACG	+	687	0.00127812	Fast
chrIII	316292	316293	13.8378	316288	316303	TACCATCCACCATGT	-	635	0.00361853	Fast
chrIII	316340	316347	73.9912	316324	316339	TATCCAACTCCACCA	-	644	0.00305967	Fast
chrIII	316393	316431	153.961	316405	316420	TACCACTCCCAACCA	-	714	0.000703919	Fast
chrIV	2	30	68.6415	7	22	ACCCACACCACACCC	+	576	0.0100347	Fast
chrIV	91	168	213.199	121	136	CCACACACCACACCC	+	566	0.0117564	Fast
chrIV	257	289	96.7314	277	292	TCTCTCTACTTACCA	+	709	0.000788927	Fast
chrIV	329	336	52.555	333	348	TATCCAACTCCACTA	+	644	0.00305967	Fast
chrIV	388	429	55.7685	408	423	TTTCAATATGGAGGG	-	759	0.000233618	Fast
chrIV	549	671	456.556	604	619	TCTCACTAAATCAGT	+	714	0.000703919	Fast
chrIV	791	826	335.084	799	814	ACTCAATTTATATAC	+	669	0.0018692	Fast
chrIV	1221	1222	10.1783	1199	1214	TCTGAGTACCACCGT	+	615	0.00523151	Slow
chrIV	1650	1651	11.8289	1647	1662	CAACATTGTTGCCCT	+	594	0.00749087	Slow
chrIV	1942	1943	15.9552	1933	1948	AAACGCTAAGGACTT	-	639	0.0033717	Slow
chrIV	5693	5694	11.0036	5699	5714	TGTCTTTTTCTCTGC	+	658	0.00232679	Slow
chrIV	5804	5805	12.104	5797	5812	ACTCATTGCATATGG	-	744	0.000342142	Slow
chrIV	10136	10137	18.4311	10138	10153	CGTAACTTTCCAACT	+	603	0.006433	Slow
chrIV	13848	13849	17.8809	13840	13855	TGTAATACGAGACGG	+	694	0.00109943	Slow
chrIV	14048	14049	10.1783	14043	14058	AAATATCTTATACGT	-	712	0.000738528	Slow
chrIV	18987	18988	13.4794	18991	19006	TTTAATATTAAGCGT	-	653	0.0025721	Slow
chrIV	20122	20123	10.1783	20103	20118	TCTCAAACTATATAA	+	606	0.00610026	Slow
chrIV	20260	20261	12.023	20237	20252	GATCACGCAAGAAAA	-	615	0.00523151	Slow
chrIV	21574	21575	12.3791	21575	21590	TTCCACTTCTCACGA	+	775	0.000152879	Slow
chrIV	21740	21741	13.7545	21732	21747	AATCGCTACATAAAA	+	685	0.00133744	Slow
chrIV	22155	22168	37.5729	22157	22172	TTTGAGTATTTACTT	-	679	0.00151311	Slow
chrIV	22494	22503	37.3649	22500	22515	TATCTTTATGTAAGT	+	814	5.08e-05	Slow
chrIV	30597	30598	11.5538	30597	30612	AGTCATATTTTATGC	-	743	0.000351625	Slow
chrIV	31933	31934	24.483	31914	31929	ATACTTCTTGAACGG	-	627	0.00421966	Slow
chrIV	32101	32102	11.7368	32079	32094	TTTCAGTATTTACTT	+	778	0.000141672	Slow
chrIV	32397	32398	16.7805	32390	32405	AACCATAATACACCA	-	697	0.0010332	Slow
chrIV	34076	34078	26.4087	34086	34101	TATCAAATTTAATTG	-	651	0.00266822	Slow
chrIV	36655	36656	10.1783	36655	36670	TAGTATTGTTTAAGC	+	661	0.00218455	Slow
chrIV	38310	38311	10.4534	38305	38320	TCTCACTATATAGTA	-	760	0.00022748	Slow
chrIV	38351	38352	16.317	38336	38351	ATTCAAGATATATTA	+	599	0.00690888	Slow
chrIV	38589	38590	14.3047	38584	38599	CTTTAGTTCTTAGGA	-	592	0.0077342	Slow
chrIV	42453	42455	25.1877	42458	42473	CCTAACTTTGGGCGA	+	675	0.00164104	Slow
chrIV	42569	42571	37.8012	42562	42577	TCTAATACTAAACGC	-	734	0.000436286	Slow
chrIV	42633	42634	10.7285	42611	42626	AAACTATATTTACAT	+	634	0.00368588	Slow
chrIV	42787	42788	11.0036	42791	42806	GGAAGCTACAAACGG	+	621	0.00468382	Slow
chrIV	43766	43782	57.9605	43765	43780	TATAATTATATTCTA	+	716	0.00066955	Slow
chrIV	43844	43849	56.9706	43825	43840	GATCATTTCGAACGG	+	892	3.65e-06	Fast
chrIV	43976	43977	17.8809	43960	43975	AATAACTAATTAATC	-	630	0.0039827	Slow
chrIV	49399	49400	25.3083	49396	49411	TTTCATTTTTCCCTA	-	705	0.00085846	Slow
chrIV	49747	49748	10.4534	49751	49766	GATCAAGATGTATGA	-	741	0.000370534	Slow
chrIV	52244	52245	12.9292	52226	52241	CAGAAATATGGACGT	-	689	0.00122074	Slow
chrIV	56905	56906	18.5274	56881	56896	TCTCGTTTGGTACGA	-	800	7.67e-05	Fast
chrIV	60675	60676	10.7285	60652	60667	AATAACTTAGTTCTT	-	633	0.00375647	Slow
chrIV	61004	61005	12.8818	60983	60998	CACCACTACTCCGGC	-	610	0.0057122	Slow
chrIV	61073	61077	47.4106	61078	61093	TTTCTCCATTTGAGC	+	584	0.00885901	Slow
chrIV	61384	61385	12.6542	61379	61394	CCTTCCTTTCAAGGC	-	585	0.00871562	Slow
chrIV	61487	61488	10.4534	61495	61510	GTTGTTTCTGAACGA	+	665	0.00201932	Slow
chrIV	61993	61995	21.7321	61980	61995	CATCCTTTTATATGT	+	784	0.000120878	Slow
chrIV	62137	62139	26.9589	62133	62148	GCTCTGAATATAAGG	-	603	0.006433	Slow
chrIV	62174	62226	93.5863	62202	62217	TGCAATTTGGCACCG	+	588	0.00827992	Fast
chrIV	62278	62283	81.9843	62284	62299	CCTCCTTTTTCACGG	+	780	0.000134782	Fast
chrIV	62330	62364	61.7466	62341	62356	TAGCATTAATTGCGC	+	745	0.000333117	Slow
chrIV	62534	62571	77.6887	62536	62551	AGGAAAAATATACGC	-	629	0.00406107	Fast
chrIV	68835	68848	50.8905	68837	68852	TATCAGTAAGACCAA	+	693	0.00112174	Fast
chrIV	68904	68915	41.6925	68892	68907	TATATCTATACCGGG	-	634	0.00368588	Fast
chrIV	73257	73258	11.2029	73245	73260	GATCATCATTAGGGT	+	666	0.00198149	Fast
chrIV	73435	73474	140.717	73449	73464	TATCGTTTCCGACGG	+	839	2.36e-05	Fast
chrIV	73506	73508	21.4618	73499	73514	TGTCAGCATAAGCGA	-	746	0.000324536	Fast
chrIV	74160	74161	12.6542	74142	74157	GACAAGTAACTACGA	-	657	0.00237699	Slow
chrIV	74199	74206	38.8761	74210	74225	AATACTGCCTGACGG	-	610	0.0057122	Fast
chrIV	74256	74259	24.3192	74241	74256	AATCGCCGCACACAT	+	674	0.00167749	Fast
chrIV	74322	74343	44.1707	74310	74325	TGTCATTTATTTATT	-	600	0.0067893	Slow
chrIV	76763	76764	13.5396	76755	76770	GGTCACACAATAAGG	-	702	0.000920104	Slow
chrIV	76943	76974	71.2954	76955	76970	CGTAACCTTAAATGT	+	661	0.00218455	Slow
chrIV	77118	77136	162.548	77128	77143	CCGCATTATTACCGC	-	667	0.0019441	Fast
chrIV	78061	78106	85.0792	78068	78083	GAAAATTTTCTAAGA	-	642	0.00318487	Slow
chrIV	78249	78256	73.1574	78249	78264	CATCTTTTTTTATAA	+	663	0.00209831	Slow
chrIV	83318	83319	15.4051	83317	83332	TGTATGTAGCAACGC	-	646	0.00293626	Slow
chrIV	83494	83495	15.13	83503	83518	TAACAACTAATACAA	-	652	0.00261945	Slow
chrIV	83647	83660	29.9933	83649	83664	TTCCACTTTGCACTC	+	726	0.000533185	Slow
chrIV	83812	83822	37.0423	83799	83814	TTTCTTTTTCCTAGG	+	614	0.00532943	Slow
chrIV	87137	87138	11.8714	87127	87142	CCATATATTAAACGT	+	612	0.00552181	Slow
chrIV	87298	87328	60.9228	87293	87308	GATCATAATAAAGAC	-	683	0.00139693	Slow
chrIV	87377	87378	10.6193	87354	87369	CATCGTTACATACGT	-	861	1.11e-05	Fast
chrIV	87418	87419	13.0242	87425	87440	ATTCGTTTTTTACTT	-	718	0.000638078	Fast
chrIV	87457	87464	25.9968	87451	87466	GACCATTTACTACTA	-	693	0.00112174	Slow
chrIV	87620	87621	19.1147	87620	87635	AGAAACTAAACAAGA	+	602	0.00655016	Slow
chrIV	88072	88073	15.13	88072	88087	TATTATATAATACTA	+	689	0.00122074	Slow
chrIV	88347	88348	10.4534	88355	88370	TATTGCTGGGCTCGG	-	643	0.00312244	Slow
chrIV	94092	94093	10.4534	94095	94110	AGACGCTCCCCAGGG	+	581	0.00928475	Slow
chrIV	94436	94437	16.2303	94421	94436	TATGCGCCTAAACGT	-	676	0.00160665	Slow
chrIV	98016	98017	13.7545	97997	98012	TATTCTTTTGTACAG	-	710	0.000772174	Slow
chrIV	98184	98207	23.9754	98170	98185	GATGGCTTGAGATGA	-	628	0.00414042	Slow
chrIV	98336	98342	26.8556	98331	98346	TATGAATCTCTACTA	-	717	0.000653466	Slow
chrIV	98552	98553	11.0036	98535	98550	AGACAATTGGTACAG	+	625	0.00437441	Slow
chrIV	100971	100972	12.9292	100958	100973	TATCATTACCTAACG	+	741	0.000370534	Slow
chrIV	101121	101128	22.5574	101127	101142	TATCATTACTTGATT	+	648	0.00282253	Slow
chrIV	103832	103833	12.9292	103807	103822	GATAATCCTGAAAGC	-	651	0.00266822	Slow
chrIV	104730	104731	12.3791	104730	104745	TATCAAGAATTGCGA	+	728	0.000507086	Slow
chrIV	106568	106624	96.6256	106578	106593	TATCTATCCATAGGA	-	719	0.000623299	Fast
chrIV	106656	106660	35.8401	106656	106671	TAGCATCGCAGAAGA	+	644	0.00305967	Slow
chrIV	106887	106988	221.048	106924	106939	TATCCCCTTCCATCC	+	627	0.00421966	Fast
chrIV	107048	107055	25.8585	107043	107058	TATTCCTGTAGTCGG	+	684	0.00136731	Slow
chrIV	111494	111495	12.104	111486	111501	CCTCACTATAGAAAT	+	692	0.00114477	Slow
chrIV	114076	114077	11.9236	114058	114073	TATAGCTCTGCGCAA	-	610	0.0057122	Slow
chrIV	114264	114267	80.1143	114269	114284	AATTATAATGCACGT	-	782	0.000128036	Fast
chrIV	114454	114465	24.1472	114463	114478	AATGACTTCCGACGT	-	792	9.61e-05	Fast
chrIV	114499	114530	171.547	114493	114508	TCCCAATAGAAAAGT	+	629	0.00406107	Fast
chrIV	114698	114706	36.968	114684	114699	TATCATCCTTTTTGA	-	699	0.000987796	Fast
chrIV	116109	116117	88.0941	116088	116103	CCTCGTTATATGTGA	-	639	0.0033717	Fast
chrIV	117168	117169	28.3343	117177	117192	TCTCAGGTCCACCGT	+	636	0.00355425	Slow
chrIV	117402	117403	25.8585	117390	117405	CATAACTTTTTACAT	+	762	0.000215841	Slow
chrIV	121671	121672	22.6392	121659	121674	AGCCAATAGAAAGGT	-	628	0.00414042	Fast
chrIV	121844	121920	233.992	121861	121876	TATCGCCTCTGACGA	+	790	0.00010126	Fast
chrIV	122095	122105	78.355	122076	122091	AGTATGTTGAAACGT	+	640	0.00330979	Fast
chrIV	125024	125049	20.3986	125011	125026	AAGCCAGTTATACAG	+	577	0.00987291	Slow
chrIV	125189	125190	13.2043	125196	125211	CCCCATTTTATAAAA	-	603	0.006433	Slow
chrIV	125240	125279	132.276	125252	125267	TATTTTCTTTTCCGC	-	635	0.00361853	Slow
chrIV	125456	125457	10.4534	125464	125479	AATAATTTGGTGCGG	+	710	0.000772174	Slow
chrIV	125500	125540	74.1409	125507	125522	ACTAATTTGCGACAC	+	601	0.00666916	Slow
chrIV	130556	130558	29.1596	130566	130581	TTTTATAGAAGACGA	+	668	0.001907	Slow
chrIV	130596	130622	38.3592	130619	130634	TTTCACTTTTCCCCA	-	718	0.000638078	Slow
chrIV	130745	130767	23.7458	130756	130771	GATGTTTGTATATGT	+	660	0.00223031	Slow
chrIV	130857	130858	11.5538	130835	130850	TATGTATATTTACAT	+	664	0.00205807	Slow
chrIV	131981	131982	17.0556	131962	131977	TGCCAGATAGCACAC	+	579	0.00956894	Slow
chrIV	132091	132092	11.2787	132067	132082	TAGCTTTATTTTCTT	-	606	0.00610026	Slow
chrIV	132433	132453	67.1221	132425	132440	AAACTCTAGGAACCA	+	624	0.00445	Slow
chrIV	132624	132640	26.9589	132638	132653	AATCACCAACTGTGC	-	655	0.00247656	Slow
chrIV	132780	132781	10.7285	132772	132787	CTTCCTTATAAACTC	+	703	0.00089849	Slow
chrIV	132819	132821	23.9329	132830	132845	CATCAGTCATCAGTT	-	624	0.00445	Slow
chrIV	132881	132977	110.008	132912	132927	GAACTCTCTGCAAGG	+	650	0.00271847	Fast
chrIV	133181	133195	142.699	133196	133211	AATAATTTAATTTGC	+	636	0.00355425	Fast
chrIV	135114	135115	12.6542	135124	135139	GTGCATTTTACACGC	+	786	0.00011385	Slow
chrIV	135595	135596	15.13	135571	135586	ATTCAAACCAGAGGA	-	603	0.006433	Slow
chrIV	135672	135673	10.878	135656	135671	TATCTTTCTATGCCT	-	706	0.000840363	Slow
chrIV	145448	145449	11.8289	145434	145449	TTCCTCTATAGAAGG	+	647	0.00287778	Slow
chrIV	145587	145588	14.5798	145591	145606	CATAACTTTTTTCGA	+	761	0.00022151	Slow
chrIV	145626	145627	13.4794	145628	145643	TTTTCCTTCAAACAC	-	610	0.0057122	Slow
chrIV	147887	147889	21.9128	147895	147910	TGTCTCTTGGAGCCT	-	610	0.0057122	Slow
chrIV	148088	148139	62.9721	148107	148122	TGATACTAATGACGG	+	692	0.00114477	Slow
chrIV	148293	148294	11.1898	148287	148302	AATCTATGTCCAAGC	+	683	0.00139693	Slow
chrIV	148470	148499	70.8636	148491	148506	TGTCATTGATCACGT	-	862	1.08e-05	Fast
chrIV	148653	148667	28.3343	148656	148671	CACCTCTACCAACGA	-	714	0.000703919	Slow
chrIV	148899	148900	16.5096	148906	148921	TGGCGCTGGAAACAT	+	615	0.00523151	Fast
chrIV	149232	149259	25.5031	149237	149252	AATCACGTTGAACGA	+	886	4.56e-06	Fast
chrIV	149292	149293	12.3093	149281	149296	GTTCCTAATGGACGG	-	702	0.000920104	Slow
chrIV	149985	149986	11.0036	149993	150008	AGTCACGTGGAATGG	+	691	0.00116869	Slow
chrIV	156037	156059	44.3258	156052	156067	TTTTACGTTTTGCGG	+	659	0.00227758	Fast
chrIV	156108	156109	10.4561	156084	156099	TTTCAAGTCATATGT	-	681	0.00145504	Fast
chrIV	156154	156155	19.2611	156147	156162	GGTCCTAATACACTT	-	661	0.00218455	Fast
chrIV	158840	158900	103.059	158848	158863	CCTCGTTCCGAACGG	+	738	0.000398885	Slow
chrIV	159356	159382	98.091	159353	159368	CATTATTATCAACTG	+	728	0.000507086	Slow
chrIV	159459	159460	14.8549	159437	159452	ATTCCATTATTACGT	-	712	0.000738528	Slow
chrIV	159631	159632	17.6058	159626	159641	ATGCACTTAATAGGT	-	678	0.00154299	Slow
chrIV	164201	164202	12.9292	164207	164222	AGGCATTTTTTAAAC	+	617	0.00503601	Slow
chrIV	164379	164380	12.6542	164371	164386	TGACCTTAGGAGCGG	+	602	0.00655016	Slow
chrIV	167355	167356	11.559	167363	167378	TTTCACTTTCACGCG	+	609	0.0058069	Slow
chrIV	167420	167437	28.0592	167435	167450	CATCTTTTTGCTCGC	-	756	0.000253854	Slow
chrIV	167582	167658	82.3094	167598	167613	TTTCATCATTACCCG	-	638	0.00343258	Slow
chrIV	169653	169654	12.3791	169638	169653	TTGCACTTAGAAAGG	-	675	0.00164104	Slow
chrIV	172084	172085	10.6218	172061	172076	TATGACTATATTTAC	+	629	0.00406107	Slow
chrIV	172255	172256	16.2303	172259	172274	CAACACAATCTTAGA	-	584	0.00885901	Slow
chrIV	172286	172288	24.7643	172281	172296	AAAAATTTCGTAAGA	-	624	0.00445	Fast
chrIV	172354	172391	119.986	172353	172368	TATCATACTATTATT	+	615	0.00523151	Fast
chrIV	172554	172555	12.3791	172544	172559	CATTATTGCCCACAT	-	660	0.00223031	Slow
chrIV	174666	174667	14.0296	174658	174673	ACTCGCTTTATATGC	+	756	0.000253854	Slow
chrIV	190354	190355	10.4534	190345	190360	CAGCAATACGATCAG	+	555	0.0139333	Slow
chrIV	190515	190516	10.4534	190504	190519	TCTTACTTTTGACGT	+	804	6.79e-05	Slow
chrIV	190682	190710	77.1696	190685	190700	TATCATTATTATTCC	+	674	0.00167749	Fast
chrIV	190766	190767	15.7758	190755	190770	TCACATACAAGACGG	-	675	0.00164104	Fast
chrIV	192424	192425	11.0036	192403	192418	TCTCATTCTCTTCAC	+	694	0.00109943	Slow
chrIV	198561	198592	123.908	198570	198585	TATTATTCTTATTGT	-	651	0.00266822	Fast
chrIV	198754	198756	52.0968	198746	198761	TATCTTATACAACCT	-	658	0.00232679	Fast
chrIV	199115	199117	40.6813	199116	199131	GGTCAAATTCGACAA	+	654	0.00252504	Slow
chrIV	199319	199320	14.3047	199296	199311	AGTATCGTTACACGG	-	685	0.00133744	Slow
chrIV	199464	199497	57.9563	199460	199475	GAACATCATAGATGG	-	678	0.00154299	Slow
chrIV	199645	199647	50.159	199633	199648	TCTGACTACCAAGGA	+	672	0.0017533	Fast
chrIV	199797	199819	146.546	199791	199806	TATCAATATGTCCTA	+	755	0.000260901	Fast
chrIV	210836	210837	11.2787	210844	210859	TTTCAAGGAAAACTA	-	635	0.00361853	Slow
chrIV	211158	211159	10.4534	211139	211154	AATGGTGCTGCACGC	+	690	0.00119391	Slow
chrIV	211240	211241	16.9909	211242	211257	ACTCACTAAAGACGA	-	855	1.38e-05	Fast
chrIV	211297	211307	42.3745	211303	211318	TATGAGTCTATATTA	-	647	0.00287778	Fast
chrIV	212200	212220	83.4363	212207	212222	TGTCATCTTTTCCTA	-	679	0.00151311	Slow
chrIV	212489	212553	47.4985	212505	212520	TATATTTATAGATCA	+	605	0.00620686	Slow
chrIV	212601	212647	77.142	212625	212640	AGTTAATTTTAAGGA	-	657	0.00237699	Fast
chrIV	212761	212812	129.526	212777	212792	TTTTTCCTTGCAAGA	+	574	0.0103744	Fast
chrIV	212848	212870	43.8682	212865	212880	AATCATTTTGTTAGG	-	763	0.00021059	Fast
chrIV	213036	213037	17.2711	213039	213054	TCTCATTACCGACTC	+	746	0.000324536	Slow
chrIV	215615	215616	10.4534	215604	215619	TGTGCTTACTAGCGA	-	608	0.00590246	Slow
chrIV	215860	215861	12.2122	215842	215857	GATCAGTTGACCCAT	-	655	0.00247656	Fast
chrIV	215898	215916	102.387	215891	215906	ATACATCGTTAACGT	-	678	0.00154299	Fast
chrIV	217264	217289	24.0972	217260	217275	TATAATTCTGAATGT	-	761	0.00022151	Fast
chrIV	217342	217343	12.4739	217317	217332	GAATAAAATGTACGG	-	641	0.00324749	Fast
chrIV	217411	217413	28.4331	217395	217410	ACGAATTTTCCACCA	+	572	0.0107257	Fast
chrIV	219547	219548	13.2043	219525	219540	TATTATTCTTCAGAT	-	656	0.00242696	Slow
chrIV	219698	219699	12.7432	219681	219696	TCTTTCTGCTGACGC	+	652	0.00261945	Slow
chrIV	220835	220836	11.5538	220815	220830	TTCCACTATGAACTA	+	727	0.000520095	Slow
chrIV	221369	221375	47.2834	221362	221377	TATCCTTAAAACCCG	+	666	0.00198149	Fast
chrIV	221404	221479	215.909	221422	221437	TATTATATTACCCTT	-	623	0.00452597	Fast
chrIV	221911	222047	181.688	221988	222003	CATCATTGCTGGCAG	-	651	0.00266822	Fast
chrIV	222104	222109	54.5174	222115	222130	TCTCATTTCACCAGT	-	686	0.00130751	Fast
chrIV	222188	222200	205.572	222169	222184	AAGCATTCTGAACGA	+	827	3.43e-05	Fast
chrIV	222348	222349	11.1503	222349	222364	GATTGCTGAGAAGGG	+	610	0.0057122	Fast
chrIV	227170	227171	12.6651	227157	227172	AGTCACTTTGCAAAG	+	725	0.000546069	Fast
chrIV	227369	227370	13.2741	227368	227383	AGTAATTGTATACTT	+	717	0.000653466	Slow
chrIV	228732	228772	71.2491	228761	228776	AACACCTAATAACGC	-	629	0.00406107	Fast
chrIV	228948	229052	260.944	228982	228997	GATCACTATATACGT	+	985	4.1e-08	Fast
chrIV	229083	229084	10.878	229088	229103	TTTTCTTATGAACGA	-	729	0.000494315	Slow
chrIV	229195	229220	46.8093	229183	229198	TATTACGGGAAATGC	-	651	0.00266822	Fast
chrIV	229546	229547	20.0384	229549	229564	ATATAGTATATACGT	+	673	0.00171499	Slow
chrIV	229591	229592	14.7038	229601	229616	CCTCAGTTTGCTCCT	+	629	0.00406107	Fast
chrIV	230784	230785	10.4534	230775	230790	CGTCGCCATCAAAGG	-	664	0.00205807	Slow
chrIV	231024	231025	11.2787	231007	231022	TAACATTTTGTTGGC	+	695	0.00107744	Slow
chrIV	232187	232188	13.8051	232177	232192	TCTCCTATTGAACTC	+	650	0.00271847	Slow
chrIV	232352	232353	10.6193	232354	232369	CATCCTCACTTACGA	+	754	0.000267969	Slow
chrIV	234025	234026	11.7368	234004	234019	CGTTATATTATACAT	+	657	0.00237699	Slow
chrIV	234203	234204	11.7368	234205	234220	CTGCACTGTTCAGGG	+	653	0.0025721	Slow
chrIV	234341	234342	14.9955	234340	234355	GATCATGAGACGCGA	+	730	0.000481903	Fast
chrIV	234487	234521	59.9959	234507	234522	TATATTTTTATAGCG	+	628	0.00414042	Slow
chrIV	234630	234631	12.9292	234614	234629	TATAAAAATCTTCGA	-	669	0.0018692	Slow
chrIV	234673	234694	24.4244	234685	234700	TACCACTTAGCGTGT	-	650	0.00271847	Slow
chrIV	239454	239455	13.5745	239434	239449	TATGTATATGTACTA	+	671	0.00179187	Fast
chrIV	239647	239742	458.772	239684	239699	CATCACATTACACGA	+	894	3.41e-06	Fast
chrIV	239837	239900	122.298	239864	239879	TGTCAATTCAACCTT	+	666	0.00198149	Fast
chrIV	239944	240017	159.833	239969	239984	TAGAAGCCTCCATGC	+	539	0.0175901	Fast
chrIV	240066	240082	36.8226	240069	240084	AATCCACACCTAGGA	+	615	0.00523151	Fast
chrIV	241224	241225	12.9292	241231	241246	AATAAAGTTATACAA	-	665	0.00201932	Slow
chrIV	241339	241340	15.13	241341	241356	CATCAAAAAATACCG	+	709	0.000788927	Slow
chrIV	242134	242147	105.348	242127	242142	TAGCAGAATACACGT	-	782	0.000128036	Fast
chrIV	242181	242187	90.9398	242162	242177	TGTCATTCTGTACGT	-	935	6.15e-07	Fast
chrIV	242275	242276	10.5214	242273	242288	AATTATTGTATAATA	-	654	0.00252504	Fast
chrIV	242341	242352	22.035	242355	242370	TATTGTGATCTGCGT	+	644	0.00305967	Fast
chrIV	245492	245493	14.6015	245486	245501	TGTTAGTTTGAATGT	+	695	0.00107744	Slow
chrIV	245664	245665	13.2043	245645	245660	ACCCATGATCTACGT	-	715	0.000686606	Slow
chrIV	245746	245796	91.431	245781	245796	AGTAACCGTAAATGA	+	646	0.00293626	Fast
chrIV	247734	247735	10.3055	247709	247724	ATTAAATTCTCACGA	-	690	0.00119391	Slow
chrIV	247895	247896	10.4534	247900	247915	AGTCACCACAAGCGT	+	730	0.000481903	Slow
chrIV	248051	248052	12.6542	248036	248051	TTCAACTAGTTACGA	-	682	0.00142622	Slow
chrIV	251022	251023	12.7064	251009	251024	TGGTATTGTATACAG	+	646	0.00293626	Slow
chrIV	251181	251204	58.0949	251195	251210	GACCACCCAATACCA	-	648	0.00282253	Fast
chrIV	251363	251382	66.7608	251358	251373	TATGAATGCAATGGA	-	581	0.00928475	Fast
chrIV	251422	251423	22.2811	251408	251423	CTTCACCGAAAACAT	-	658	0.00232679	Fast
chrIV	251479	251480	13.7545	251462	251477	AAACAATTCAAATGT	-	676	0.00160665	Slow
chrIV	255289	255290	12.6542	255270	255285	AATCAATATTATCTG	+	699	0.000987796	Slow
chrIV	255453	255454	18.4311	255435	255450	TATATTTTTGAACGT	+	795	8.89e-05	Slow
chrIV	258671	258672	10.7285	258652	258667	AATCGATAAATATTG	+	625	0.00437441	Slow
chrIV	264211	264212	12.104	264189	264204	TATCATTGTACTCCT	+	770	0.000176358	Slow
chrIV	264390	264391	11.8289	264397	264412	ATTCTATCTACCCGT	-	651	0.00266822	Slow
chrIV	264718	264719	12.9292	264695	264710	TGTCAGGGAGAACGA	-	749	0.000301684	Slow
chrIV	265192	265224	42.3498	265197	265212	TGTCCACACCTACGA	-	705	0.00085846	Slow
chrIV	265366	265367	15.13	265348	265363	GCTCACCAAGATCGA	-	672	0.0017533	Slow
chrIV	272008	272088	578.875	272050	272065	CATCACTTCGGACGA	-	895	3.27e-06	Fast
chrIV	272225	272269	506.65	272227	272242	CCACACTTTTAACTC	+	675	0.00164104	Fast
chrIV	272335	272336	15.6802	272340	272355	AATCAAGAAATCAGA	+	621	0.00468382	Slow
chrIV	286831	286860	50.5858	286845	286860	TATAAATGGGCAGGG	-	658	0.00232679	Fast
chrIV	286946	286948	23.3995	286937	286952	TCTGCTTAGAAACGC	-	688	0.00124904	Fast
chrIV	289354	289355	17.3307	289340	289355	AATCACTATAGAAGG	+	868	8.88e-06	Slow
chrIV	289957	289958	10.1783	289949	289964	TGTGACTATTAAACG	+	648	0.00282253	Slow
chrIV	292612	292670	62.9061	292649	292664	TATCCTTTTGCACGG	-	895	3.27e-06	Fast
chrIV	292717	292718	12.8818	292698	292713	GTTAAACATTAACGT	-	655	0.00247656	Slow
chrIV	301082	301083	18.7444	301070	301085	AGGCATTAGAGAAGA	-	659	0.00227758	Slow
chrIV	301118	301124	50.9113	301109	301124	ATACATTAAGGAAGT	+	627	0.00421966	Slow
chrIV	301281	301298	47.9831	301289	301304	GATGCTTTGTGAAGA	+	575	0.0102027	Slow
chrIV	301337	301338	13.0086	301341	301356	AAACTATATAAAAGA	+	639	0.0033717	Slow
chrIV	302256	302257	10.4534	302237	302252	CTTCACTCTGTACAC	+	780	0.000134782	Slow
chrIV	302300	302301	12.3093	302287	302302	AAGCACAATATAGGA	+	723	0.000571067	Slow
chrIV	302356	302357	11.2787	302355	302370	GGTAACTAAAAAGGA	+	687	0.00127812	Slow
chrIV	302579	302580	11.0036	302566	302581	ATTCTTTTCTTAGGA	+	661	0.00218455	Slow
chrIV	302754	302762	24.7554	302756	302771	CCATATTTTATACAG	-	604	0.00631811	Slow
chrIV	302820	302823	46.6524	302799	302814	TTTCACTCAAGATCA	-	661	0.00218455	Slow
chrIV	302867	302868	17.0556	302854	302869	GCGTATTATAAACGG	-	689	0.00122074	Slow
chrIV	303043	303052	33.779	303054	303069	CCTCCCCTAATAAGT	+	615	0.00523151	Slow
chrIV	304979	304984	31.3029	304976	304991	TTTCATCACATATAC	-	636	0.00355425	Fast
chrIV	305194	305195	12.6542	305172	305187	AGTGAATATAAGCTA	-	585	0.00871562	Slow
chrIV	307871	307872	11.0036	307870	307885	ATACATTTTACATGG	+	699	0.000987796	Slow
chrIV	307925	307946	22.47	307922	307937	TAGGATAATATTCGG	+	640	0.00330979	Slow
chrIV	308070	308092	43.5391	308075	308090	ATTCAGTTTTTCCTA	+	644	0.00305967	Fast
chrIV	308195	308203	20.3938	308180	308195	TAGCTTGTTTTACTC	-	628	0.00414042	Slow
chrIV	308299	308300	10.1783	308288	308303	AATCACAGTAGAGGT	+	765	0.000200827	Slow
chrIV	310311	310320	44.7531	310303	310318	AATCATTACAAAGTT	+	724	0.000558612	Fast
chrIV	310360	310370	72.3001	310340	310355	TATCGTGAGGTACGA	-	799	7.92e-05	Fast
chrIV	312707	312708	12.104	312697	312712	CTTTATTGCAAACAG	-	617	0.00503601	Slow
chrIV	315136	315137	15.6802	315127	315142	TTTGACAAGGAACGC	+	696	0.00105544	Slow
chrIV	316315	316316	15.9552	316324	316339	TATCATTACTGCTAA	-	622	0.00460368	Slow
chrIV	316509	316522	41.7412	316525	316540	CATCATAAATTTCGC	-	730	0.000481903	Slow
chrIV	316562	316565	52.9599	316550	316565	CTCCAATAGTAACGA	+	665	0.00201932	Slow
chrIV	316735	316737	25.5834	316742	316757	TACCCTTTTTTACCA	-	701	0.00094232	Slow
chrIV	316888	316889	12.9292	316885	316900	CTAAACAATTCACGG	+	612	0.00552181	Slow
chrIV	317427	317428	12.9292	317433	317448	AGTCTCCATATACGA	-	805	6.61e-05	Slow
chrIV	320559	320560	12.104	320542	320557	TATATTCCTCAAAGC	+	594	0.00749087	Slow
chrIV	321546	321573	22.2823	321557	321572	CAATACAATATAAGA	-	614	0.00532943	Slow
chrIV	321726	321727	12.6542	321704	321719	CTACATTCATGAAGT	+	585	0.00871562	Slow
chrIV	321757	321780	26.1169	321768	321783	TTCCATTATTCACAA	+	711	0.000755366	Slow
chrIV	321916	321918	36.218	321893	321908	CAAAACTGTCCACGA	-	718	0.000638078	Slow
chrIV	322072	322074	30.796	322058	322073	TATGTCTGCCTGCGC	-	642	0.00318487	Slow
chrIV	323147	323153	21.1467	323127	323142	TATCATCTGCTACGC	+	854	1.44e-05	Fast
chrIV	323679	323681	23.3827	323662	323677	CAACATTTGTAACAT	-	673	0.00171499	Slow
chrIV	323817	323818	10.3055	323824	323839	TATGAATCTTTAGGG	+	724	0.000558612	Slow
chrIV	326089	326090	10.4534	326091	326106	GTTCACTAGGATCGC	+	728	0.000507086	Slow
chrIV	326265	326266	10.7285	326262	326277	CAACTTTTTTTAATC	+	562	0.0124866	Slow
chrIV	326302	326314	82.3564	326315	326330	AATCACATCCAACGA	-	828	3.32e-05	Fast
chrIV	326371	326393	88.2853	326392	326407	GATCAGTTGGTGCTT	+	652	0.00261945	Slow
chrIV	326563	326570	70.1789	326560	326575	GTATGCTATATACGC	+	650	0.00271847	Fast
chrIV	329798	329799	13.4794	329787	329802	TATATATATACACAC	+	676	0.00160665	Slow
chrIV	330527	330564	132.896	330550	330565	CATTGTTATATACGG	+	805	6.61e-05	Fast
chrIV	330593	330594	30.451	330600	330615	GGTCACCCTGCCTGC	-	628	0.00414042	Fast
chrIV	330635	330636	10.8229	330619	330634	TTTCTTTTTTTAGCT	-	634	0.00368588	Fast
chrIV	330672	330718	488.754	330700	330715	GTTCACCCTCTATGC	-	697	0.0010332	Fast
chrIV	330839	330916	543.13	330886	330901	TGGCGCTTGTTTCGG	+	633	0.00375647	Fast
chrIV	330964	330967	54.1739	330975	330990	TTTCAGTTTTTCCGC	-	774	0.000157136	Fast
chrIV	334471	334472	14.3047	334479	334494	AGTCTCTTTCATCGA	+	722	0.000583478	Slow
chrIV	334506	334520	26.5669	334518	334533	TACCACGATGCCCGC	-	727	0.000520095	Slow
chrIV	334570	334571	15.9552	334550	334565	TCTCTTCATTTACTG	-	671	0.00179187	Slow
chrIV	334752	334754	21.288	334748	334763	TCCCTCTTTATATGG	-	672	0.0017533	Slow
chrIV	337590	337591	12.3791	337591	337606	CATCGATTTGTTAGT	-	640	0.00330979	Slow
chrIV	340333	340346	56.6801	340345	340360	AATCATTTAGAACGA	-	900	2.63e-06	Fast
chrIV	340377	340379	37.4228	340383	340398	TGGCAATAAACAGGG	+	672	0.0017533	Fast
chrIV	341326	341327	10.5027	341334	341349	TAACATTTTCCACCG	+	767	0.000191234	Fast
chrIV	341374	341385	72.1563	341355	341370	TCTCGCGTTGTACGA	-	797	8.41e-05	Fast
chrIV	341476	341486	29.9238	341466	341481	TGTAATTGAATATCG	-	602	0.00655016	Slow
chrIV	345118	345145	39.7332	345117	345132	AATCAATTTGCCCCA	+	707	0.000823119	Slow
chrIV	345487	345504	55.7401	345488	345503	TAGCAAGAAATAAGA	-	650	0.00271847	Slow
chrIV	351320	351321	10.4534	351299	351314	TATCTCTGTCGAGAA	+	657	0.00237699	Slow
chrIV	352476	352477	11.0036	352466	352481	GGTCACTTTGCGGGA	+	715	0.000686606	Slow
chrIV	357143	357144	19.1147	357148	357163	TTTCAGCATGAACAG	-	702	0.000920104	Fast
chrIV	357181	357189	31.4233	357192	357207	TATCTCAATCTCTGA	-	641	0.00324749	Fast
chrIV	357368	357372	35.4837	357351	357366	AATGATAGAAAAAGC	+	617	0.00503601	Fast
chrIV	358047	358048	10.5917	358048	358063	AGTAACTCTAAAATG	+	619	0.00485289	Slow
chrIV	358212	358213	15.6802	358220	358235	TGTCATTACTTTTGT	+	709	0.000788927	Slow
chrIV	358323	358325	38.9317	358307	358322	TACCATTCTATTATG	-	590	0.00799614	Slow
chrIV	358516	358517	11.2787	358522	358537	AATCATCTTAAGCAA	+	695	0.00107744	Slow
chrIV	358740	358741	10.4534	358748	358763	TGTTTTGATTCACGC	-	682	0.00142622	Slow
chrIV	359352	359360	38.5072	359348	359363	TATGAATCTTCACAT	+	711	0.000755366	Slow
chrIV	359591	359628	71.7345	359601	359616	GTTCGGCTTTTAAGC	+	595	0.0073743	Slow
chrIV	361403	361404	12.3093	361393	361408	TTACACTGTATAATA	+	629	0.00406107	Slow
chrIV	362479	362480	14.0296	362465	362480	TAACACCAGGCATGT	-	675	0.00164104	Slow
chrIV	362536	362564	59.7655	362538	362553	GATCACTTCTTACGC	+	914	1.49e-06	Fast
chrIV	363712	363726	50.8376	363726	363741	TATCATCATTCACGA	+	909	1.88e-06	Fast
chrIV	363782	363784	28.6166	363781	363796	GAACACATTACACTA	-	694	0.00109943	Fast
chrIV	366235	366236	11.7368	366225	366240	AGTCCCTTGAAAGGG	-	694	0.00109943	Slow
chrIV	366388	366390	21.2386	366387	366402	GATCGTTTAGTTCCT	-	637	0.00349269	Slow
chrIV	366454	366455	10.6193	366437	366452	TGCCAGTGATGAAGC	-	604	0.00631811	Slow
chrIV	366541	366553	50.666	366542	366557	AACCGCTATTGACAG	-	678	0.00154299	Slow
chrIV	366633	366634	19.8065	366641	366656	AACAATAATTTACGC	+	690	0.00119391	Slow
chrIV	366815	366818	22.718	366807	366822	AAGCATTGTGGACTG	-	710	0.000772174	Slow
chrIV	366847	366848	23.8934	366845	366860	TATCTTCTTTCTTGG	+	621	0.00468382	Slow
chrIV	366885	366894	31.9603	366892	366907	TTTCAAGAATCACCT	-	646	0.00293626	Slow
chrIV	368381	368382	11.8714	368370	368385	AATGTATAAAGACGG	+	682	0.00142622	Slow
chrIV	368516	368517	14.0296	368500	368515	TTTTGTTTTCTACTA	-	643	0.00312244	Slow
chrIV	368900	368902	26.5482	368881	368896	CCTCAATGTGCTCGT	+	704	0.000877897	Slow
chrIV	368974	368979	56.8133	368967	368982	TAGCCTTCTACGCGC	-	692	0.00114477	Slow
chrIV	369138	369144	34.2472	369122	369137	AGTCAAACCCCGCGG	-	618	0.00494255	Fast
chrIV	369215	369217	23.8934	369208	369223	CGTCGCCTTACACTT	-	692	0.00114477	Fast
chrIV	369308	369309	14.867	369316	369331	CTTCATGTTACCCGC	-	715	0.000686606	Fast
chrIV	369344	369406	192.118	369361	369376	TATCCATCTTTCTGC	+	639	0.0033717	Fast
chrIV	370033	370034	10.4534	370017	370032	AGCCACGATCCACGT	-	743	0.000351625	Slow
chrIV	370852	370854	25.7518	370850	370865	GGTCATTTTGACCAT	-	698	0.00101057	Slow
chrIV	370966	370967	12.9292	370957	370972	TATAAATAGGAAAGA	-	683	0.00139693	Slow
chrIV	371032	371042	26.2209	371040	371055	CGGCACGATGAACGT	-	742	0.000361088	Fast
chrIV	371077	371084	63.5722	371058	371073	CGTCACCTCCCACGG	+	789	0.000104127	Fast
chrIV	371891	371892	10.1783	371888	371903	AACCACATTCGACTA	-	661	0.00218455	Slow
chrIV	372116	372117	11.5538	372113	372128	AATTAATATGTAAAG	-	626	0.00429785	Slow
chrIV	372160	372161	12.104	372165	372180	TCTCACTTAAAGCCT	-	692	0.00114477	Slow
chrIV	378564	378565	11.0036	378559	378574	TTTCACCACCCAAGA	-	705	0.00085846	Slow
chrIV	381351	381360	23.8407	381343	381358	ATTGAAACTATACGA	-	674	0.00167749	Slow
chrIV	381531	381532	10.1783	381526	381541	AAAAAGTTTCTACAC	-	610	0.0057122	Slow
chrIV	381563	381564	18.4311	381544	381559	TTTCGCTCTTTCCTC	+	643	0.00312244	Slow
chrIV	386229	386232	28.3343	386232	386247	GATAGTCGTGTAGGT	-	594	0.00749087	Slow
chrIV	386667	386668	10.5917	386675	386690	CTGGACAATAAACGG	+	628	0.00414042	Slow
chrIV	386835	386840	34.8211	386833	386848	TGTCAATCATTAAGT	+	737	0.000408116	Slow
chrIV	386918	386931	32.5321	386899	386914	CTCCGATCTTTACGA	-	646	0.00293626	Slow
chrIV	386994	386995	14.8549	386997	387012	ATTCTTTGTTTACTT	-	678	0.00154299	Slow
chrIV	388928	388929	10.7285	388909	388924	TATTCCATTATACGA	+	763	0.00021059	Slow
chrIV	388989	388990	10.878	388977	388992	AACCATTAGAGAACA	-	599	0.00690888	Slow
chrIV	392191	392198	20.9516	392185	392200	TCCCTTTCTCTACGG	-	710	0.000772174	Slow
chrIV	392367	392368	11.7269	392359	392374	AAACAATGGGTCCGG	+	639	0.0033717	Slow
chrIV	392411	392412	12.1365	392401	392416	TTTTTCTTTTCAAGA	-	634	0.00368588	Fast
chrIV	392443	392481	97.6052	392468	392483	TCTCAATAAGTAGTT	-	642	0.00318487	Fast
chrIV	392584	392689	379.377	392623	392638	TATCACCTTATACGA	-	953	2.62e-07	Fast
chrIV	392856	392857	10.3055	392849	392864	CATTACAATTCCGGT	-	579	0.00956894	Slow
chrIV	393484	393485	11.8289	393460	393475	AGCCAATAGTTACCC	+	621	0.00468382	Slow
chrIV	393652	393654	36.8621	393643	393658	TGTCGCTAAGCATTT	-	645	0.00299709	Slow
chrIV	393824	393825	14.5798	393822	393837	TATCACGTTGTCAAA	+	635	0.00361853	Slow
chrIV	393984	393985	12.104	393988	394003	CTTTATTGTAAAAGA	-	659	0.00227758	Slow
chrIV	394293	394294	16.7805	394271	394286	TGTCGTCCTCCTCGC	-	671	0.00179187	Slow
chrIV	397151	397152	12.9292	397135	397150	TATAATCCTGTCCTT	-	610	0.0057122	Slow
chrIV	398833	398834	11.2787	398826	398841	TATAATGGGCGACGC	+	699	0.000987796	Slow
chrIV	398995	398996	17.7483	398974	398989	AGTCACAGTTGACAT	+	703	0.00089849	Slow
chrIV	399174	399175	11.5538	399169	399184	TATAAATACATACAA	-	730	0.000481903	Slow
chrIV	399289	399290	12.8818	399287	399302	TGTCTTCTGGTACGT	-	745	0.000333117	Slow
chrIV	399455	399456	18.3208	399458	399473	TATTAATACTAACCA	+	687	0.00127812	Slow
chrIV	403546	403548	27.6994	403548	403563	TATCATTTAATACGA	+	962	1.62e-07	Fast
chrIV	403613	403614	10.1783	403589	403604	TGTCACTGCACACCA	+	801	7.43e-05	Slow
chrIV	407489	407532	116.075	407500	407515	GGTAATATCGAACGG	-	682	0.00142622	Slow
chrIV	407684	407694	80.6293	407694	407709	TGTCAGCGAAGAGGC	-	659	0.00227758	Slow
chrIV	407771	407799	36.3119	407771	407786	CATGATTTGGAAAGC	+	680	0.00148389	Slow
chrIV	408105	408132	24.194	408098	408113	TTTCGATATTCAGAA	+	598	0.00702758	Slow
chrIV	410150	410151	10.3055	410149	410164	CATCATCGATAATGC	-	690	0.00119391	Slow
chrIV	410313	410328	82.5598	410308	410323	TATTATTACATAGCC	-	672	0.0017533	Slow
chrIV	410412	410413	10.5917	410403	410418	GCTCCCTTAGCATGG	+	655	0.00247656	Slow
chrIV	410496	410531	37.0423	410506	410521	AATCATTTTGCGACG	-	651	0.00266822	Slow
chrIV	410560	410562	38.8227	410547	410562	ACTTATTATGTACGT	-	802	7.19e-05	Slow
chrIV	410877	410940	206.358	410891	410906	TTTTTTTTTTCACCT	+	621	0.00468382	Slow
chrIV	410979	411005	59.0419	410988	411003	TAACAGTATATCTGA	+	672	0.0017533	Slow
chrIV	411091	411092	10.7285	411066	411081	CTTCACTAAAAAGGA	+	756	0.000253854	Slow
chrIV	411251	411278	41.1252	411256	411271	TATCGTCTTTGGCCT	+	621	0.00468382	Slow
chrIV	411423	411433	37.5004	411423	411438	AAACAAATCAAACAC	+	602	0.00655016	Slow
chrIV	411480	411482	44.6011	411457	411472	AGTCCCCACCCACAC	+	620	0.00476674	Slow
chrIV	411656	411657	11.1642	411662	411677	TATATATAACTACGA	-	713	0.000721343	Slow
chrIV	413315	413322	40.0768	413325	413340	CACCCATACATACGG	-	702	0.000920104	Slow
chrIV	413360	413362	34.6614	413369	413384	CTTCACCAATTATGT	+	682	0.00142622	Slow
chrIV	413494	413495	11.0036	413497	413512	AATATCTAAAAACCT	-	652	0.00261945	Slow
chrIV	413525	413527	48.9509	413517	413532	ATTTTCTTAGGACGC	-	651	0.00266822	Slow
chrIV	413559	413560	13.1681	413540	413555	TGTTATTTTTTAAGA	-	747	0.000316517	Slow
chrIV	413742	413757	34.3863	413740	413755	TATTATCTTCGTCGT	-	684	0.00136731	Slow
chrIV	414838	414839	11.2787	414817	414832	ATTCAGGATCTAGGT	-	670	0.00183051	Slow
chrIV	414960	414961	11.8289	414946	414961	AAACTTATTATAAGT	+	621	0.00468382	Slow
chrIV	417021	417041	61.2564	417032	417047	GTTCCGTTTCGGCGA	-	614	0.00532943	Fast
chrIV	417076	417086	31.5516	417057	417072	CATCACTGTAAACGG	+	939	5.22e-07	Fast
chrIV	417133	417194	103.661	417145	417160	AATAACAAGTTCCGT	-	646	0.00293626	Slow
chrIV	417339	417347	34.8667	417333	417348	AGGCATTATATAGCA	+	645	0.00299709	Slow
chrIV	417532	417558	62.9957	417543	417558	ACATACTATATATGC	+	632	0.00382976	Slow
chrIV	417915	417916	12.3791	417897	417912	TCTGGTCTCAAACGT	+	645	0.00299709	Slow
chrIV	423700	423701	15.4051	423702	423717	CATGACAGTGTAGGA	+	669	0.0018692	Slow
chrIV	423996	424046	63.5843	424009	424024	CGTCTTCTTGAACGG	+	745	0.000333117	Slow
chrIV	426867	426868	10.4534	426849	426864	AAACATCATCTAAAG	+	588	0.00827992	Slow
chrIV	427184	427185	12.023	427194	427209	TAACTTTCAAAAAGT	+	643	0.00312244	Slow
chrIV	428549	428600	152.434	428550	428565	AGTCACCACATATAC	-	648	0.00282253	Fast
chrIV	428759	428760	10.6395	428765	428780	TGACACTTTGAACAA	-	752	0.000281079	Slow
chrIV	428800	428886	533.185	428836	428851	CATCACTGTATACGC	+	956	2.19e-07	Fast
chrIV	429047	429073	218.155	429064	429079	TATCGCTATGCATTC	-	730	0.000481903	Fast
chrIV	429241	429242	12.104	429230	429245	TTTAAAGCATCACGT	-	625	0.00437441	Slow
chrIV	431376	431377	15.4795	431377	431392	ATTCAGTATTCTCGT	-	735	0.000426422	Slow
chrIV	431585	431680	247.184	431626	431641	CATCGTTTAATACGA	+	853	1.49e-05	Fast
chrIV	431825	431852	32.6842	431836	431851	CATCATAAGAAACTA	-	725	0.000546069	Slow
chrIV	432105	432136	70.2432	432099	432114	TCCCAAATACTACGC	+	649	0.00276994	Fast
chrIV	432215	432251	40.0026	432227	432242	GATCACTATCTATTC	+	757	0.000246848	Slow
chrIV	434254	434255	10.6193	434232	434247	TATCGTTGCATACTT	+	771	0.000171433	Slow
chrIV	434395	434396	10.4534	434392	434407	TATGAAAGTTCACAT	-	631	0.00390542	Slow
chrIV	434956	434957	13.4454	434958	434973	TGTTATCATGTACGG	+	792	9.61e-05	Slow
chrIV	435958	435959	10.7285	435944	435959	TATTATTATTATTGA	+	675	0.00164104	Slow
chrIV	436996	436997	12.104	436973	436988	TTTAATTTTGCCCGA	+	716	0.00066955	Slow
chrIV	437552	437553	15.4051	437540	437555	TGCCTTTATTAACAA	-	652	0.00261945	Slow
chrIV	437857	437858	11.0036	437854	437869	CATTTTTATATTCCC	+	590	0.00799614	Slow
chrIV	439480	439481	12.023	439463	439478	AAACTTAATATAGGT	+	627	0.00421966	Slow
chrIV	439514	439515	11.0036	439501	439516	TCTAACTGCAAAGGA	+	673	0.00171499	Slow
chrIV	439701	439702	11.7368	439696	439711	TGTTAATGTAAAGGA	-	685	0.00133744	Slow
chrIV	442247	442248	24.483	442252	442267	AATTTCTCTGAACGG	-	757	0.000246848	Slow
chrIV	442397	442446	43.1704	442424	442439	CATCAAGAAATTCAA	-	611	0.00561727	Slow
chrIV	442487	442549	318.263	442521	442536	AAATAGTATAAACAT	+	625	0.00437441	Fast
chrIV	442656	442658	23.2094	442640	442655	AGGCATTTCACACTT	-	683	0.00139693	Slow
chrIV	442740	442741	13.0086	442745	442760	TAAAAATGTAGACAA	+	616	0.00513309	Slow
chrIV	442802	442911	467.609	442835	442850	AATCACCTTTAACGA	+	883	5.15e-06	Fast
chrIV	443873	443874	11.8289	443864	443879	CATAAATAGGAAGGA	-	644	0.00305967	Slow
chrIV	443950	443958	22.2823	443930	443945	TTTCATTTTTTTAGA	-	717	0.000653466	Slow
chrIV	444140	444150	20.7701	444148	444163	CATCACCATCAATAT	-	674	0.00167749	Slow
chrIV	444316	444320	65.691	444317	444332	TTTCATTATATAATA	-	745	0.000333117	Slow
chrIV	444586	444587	10.3094	444595	444610	TTTCCTTTTATTGGT	-	656	0.00242696	Slow
chrIV	449247	449248	13.7406	449236	449251	GATCAATATAGTGGT	+	701	0.00094232	Slow
chrIV	449507	449508	19.3692	449486	449501	TATGTATTTACCCGG	-	669	0.0018692	Slow
chrIV	449700	449710	143.266	449699	449714	TGACCTTTTGCAAGC	-	657	0.00237699	Slow
chrIV	449853	449935	156.908	449875	449890	CGGCATTTTGGCCGC	-	687	0.00127812	Slow
chrIV	450103	450104	16.5054	450082	450097	TTTCTGTTTACTCGA	-	699	0.000987796	Slow
chrIV	452412	452455	39.828	452419	452434	AATCTTCTTTGACGG	+	775	0.000152879	Slow
chrIV	452624	452625	18.5708	452608	452623	TATCGTTTTCCGTAG	-	600	0.0067893	Fast
chrIV	452750	452779	27.7002	452754	452769	TAGCCTTATATAAGT	+	728	0.000507086	Slow
chrIV	452813	452849	46.5282	452827	452842	CATCGTGTAGGACGA	-	737	0.000408116	Fast
chrIV	452902	452903	12.107	452891	452906	TTTCTTGTTTTCCGC	-	661	0.00218455	Fast
chrIV	452976	452977	11.2787	452953	452968	TATCAATTTCATCAT	-	719	0.000623299	Slow
chrIV	453735	453736	10.3055	453711	453726	AATATATATGCACGC	-	730	0.000481903	Slow
chrIV	453897	453908	22.1567	453891	453906	GCTCAATAATCTCGT	+	679	0.00151311	Slow
chrIV	454041	454042	14.5798	454030	454045	GCTCCTTTATTACGT	-	746	0.000324536	Slow
chrIV	454530	454531	14.5798	454508	454523	TGGCGCTAAATATTC	-	573	0.0105492	Slow
chrIV	454603	454604	10.1783	454587	454602	TAGGAATTCGTACGA	-	707	0.000823119	Slow
chrIV	454909	454910	10.7285	454919	454934	TGGTAGTATCGACGT	+	674	0.00167749	Slow
chrIV	455086	455087	18.9812	455074	455089	CATTATCCTCTAAGT	+	653	0.0025721	Slow
chrIV	458256	458257	11.0036	458265	458280	TAGCTGATAGCACGT	+	632	0.00382976	Slow
chrIV	461412	461415	41.7167	461414	461429	CATCGCCAGACATGC	-	680	0.00148389	Fast
chrIV	461464	461481	71.6021	461452	461467	GCTCTTTTAGATCGG	-	638	0.00343258	Slow
chrIV	461512	461513	12.8818	461502	461517	CGCCCGTCTGGACGC	+	639	0.0033717	Slow
chrIV	461590	461591	13.4794	461568	461583	CATTACTATATATAT	+	689	0.00122074	Slow
chrIV	461695	461701	44.6709	461679	461694	AATAGCTTGTCACCT	+	632	0.00382976	Slow
chrIV	461735	461736	11.559	461718	461733	TTTCTTTTTTTGCCG	+	634	0.00368588	Slow
chrIV	461772	461797	47.3426	461788	461803	GACTATTGAGCACGT	+	670	0.00183051	Slow
chrIV	461953	461973	80.6618	461964	461979	TCTCTTTCTATTGGG	-	639	0.0033717	Slow
chrIV	462142	462143	11.9615	462127	462142	CATGCAGTTGGACGA	-	624	0.00445	Slow
chrIV	462311	462312	12.3699	462299	462314	TTCCAATCCAAAAGT	-	618	0.00494255	Slow
chrIV	462478	462514	117.128	462493	462508	TAGCATTTTTGACGA	-	857	1.28e-05	Fast
chrIV	462780	462781	11.5538	462777	462792	TAGCCTTTTCTCGGT	+	596	0.00725944	Slow
chrIV	462937	462938	12.104	462941	462956	TATTATCTTCTACGC	+	812	5.43e-05	Slow
chrIV	463127	463129	31.6354	463106	463121	GATCCGTTTAACCGG	+	722	0.000583478	Slow
chrIV	465085	465118	42.5218	465102	465117	TATGGTTGCATCGGA	-	574	0.0103744	Slow
chrIV	465154	465155	16.8895	465144	465159	AACCTCTGTGTGCGG	-	669	0.0018692	Slow
chrIV	465261	465312	47.1838	465274	465289	CTTCACGCCAGACTA	+	650	0.00271847	Slow
chrIV	465363	465364	12.023	465350	465365	GATCCTTTCCCAGTC	+	598	0.00702758	Slow
chrIV	465425	465446	24.6801	465439	465454	TTCCATTGTATTCCC	+	616	0.00513309	Slow
chrIV	465487	465488	18.4311	465481	465496	TAATAGTGACTACGC	+	666	0.00198149	Slow
chrIV	465794	465809	34.1867	465790	465805	CTTCGTTTTCTCAGG	-	603	0.006433	Slow
chrIV	471444	471457	22.5533	471454	471469	ACTTACGGAACATGT	-	569	0.0112478	Slow
chrIV	471614	471659	102.83	471613	471628	TATTGCTAAGAACTG	+	680	0.00148389	Fast
chrIV	478658	478659	12.3791	478658	478673	TCTCATTGATCTCCT	+	634	0.00368588	Slow
chrIV	478828	478829	11.0036	478826	478841	AGTCACCTTTAACAA	-	745	0.000333117	Slow
chrIV	478946	478947	12.104	478946	478961	AACGAATTTGTACGT	-	721	0.000596186	Slow
chrIV	485482	485484	24.0461	485466	485481	TATTCTTTTTGACAT	+	674	0.00167749	Slow
chrIV	485563	485564	11.0036	485554	485569	TATCACCTATTTTGT	-	685	0.00133744	Slow
chrIV	485906	485908	22.4094	485901	485916	AATGAAAATCTAGGG	-	638	0.00343258	Slow
chrIV	488564	488566	32.2499	488553	488568	CATTATTGTATGCTG	+	645	0.00299709	Slow
chrIV	488745	488793	249.869	488769	488784	TATTATCTTTTACGA	+	818	4.47e-05	Fast
chrIV	488838	488859	44.816	488842	488857	AGTGGTTCAAGACGT	-	678	0.00154299	Slow
chrIV	488934	488940	23.3827	488920	488935	AATAACTTTTTCAGG	+	672	0.0017533	Slow
chrIV	489222	489329	178.461	489256	489271	CCTACATTTATACGA	+	675	0.00164104	Fast
chrIV	490876	490903	21.5881	490899	490914	ATTCATGATATGCTA	-	643	0.00312244	Slow
chrIV	491210	491211	12.4777	491218	491233	TAATAATATTCCCGG	+	636	0.00355425	Slow
chrIV	491374	491375	25.2208	491379	491394	CATAATTGTGGAAGC	-	703	0.00089849	Slow
chrIV	494578	494579	10.7285	494588	494603	CATTAGTTTAAAAAG	+	609	0.0058069	Slow
chrIV	497314	497315	14.4917	497304	497319	AATGTCAATAAGCGA	-	623	0.00452597	Slow
chrIV	497476	497477	13.2043	497473	497488	CTTCTTTATAAAGGA	+	705	0.00085846	Slow
chrIV	497529	497609	85.9581	497578	497593	GTTCTATATATTAGC	-	576	0.0100347	Fast
chrIV	497766	497768	34.0755	497743	497758	GATTACAGCTTACTT	+	616	0.00513309	Slow
chrIV	501237	501247	35.2517	501229	501244	ATATACCATATAGGA	-	563	0.0122953	Slow
chrIV	501423	501512	346.886	501463	501478	AATTGGTTAACCCGA	+	608	0.00590246	Fast
chrIV	501627	501653	244.431	501627	501642	AATAGCTATATACAA	-	731	0.000469703	Fast
chrIV	501688	501758	318.257	501727	501742	TCATATTCTATACGG	+	724	0.000558612	Fast
chrIV	501948	501949	14.4168	501943	501958	AAATATACAATACGG	-	641	0.00324749	Fast
chrIV	503174	503175	29.1596	503151	503166	TATGAAAAACTACAG	-	622	0.00460368	Slow
chrIV	503448	503449	18.156	503436	503451	TGTCTTTATATTAGG	-	690	0.00119391	Slow
chrIV	503917	503918	12.104	503898	503913	TATCGTTGCATAAAG	+	672	0.0017533	Slow
chrIV	505003	505025	46.7654	505006	505021	ATTCATTATTAATTT	-	676	0.00160665	Slow
chrIV	505400	505401	11.2787	505409	505424	TATCTCGATTTAAGT	+	746	0.000324536	Slow
chrIV	505506	505507	14.5798	505510	505525	TGTTTTTTTATATTT	-	587	0.00842543	Slow
chrIV	506148	506177	26.4087	506146	506161	TGTTTGTTTATTTGT	+	543	0.0166217	Slow
chrIV	506287	506288	12.9507	506289	506304	TGTTCCCATCTACGG	+	706	0.000840363	Slow
chrIV	506352	506367	33.5663	506353	506368	AGCAAATTAATACGG	-	653	0.0025721	Slow
chrIV	506896	506917	40.4843	506909	506924	TATTATGCTCCTCGA	+	675	0.00164104	Slow
chrIV	506957	506958	10.6218	506933	506948	TTTTTTTTTTTAAGC	-	634	0.00368588	Slow
chrIV	507367	507368	10.9342	507367	507382	TATCTCTTTTTTTTA	-	615	0.00523151	Slow
chrIV	507456	507463	45.3975	507443	507458	CATCCCTTTCCTAGC	+	654	0.00252504	Slow
chrIV	507558	507559	13.0086	507539	507554	GATGCCGATTTTCGG	-	605	0.00620686	Slow
chrIV	507609	507610	10.5072	507603	507618	AATCAGTAAAGATGT	+	766	0.000196019	Slow
chrIV	509554	509555	14.0296	509562	509577	TATTGTTATGGAAGG	+	702	0.000920104	Slow
chrIV	512134	512135	15.4051	512132	512147	TCTCATCATTTTGGT	-	656	0.00242696	Slow
chrIV	512298	512300	25.3083	512279	512294	AAGCATTCTAATCGG	+	742	0.000361088	Slow
chrIV	512338	512357	78.0266	512336	512351	TGTCATTTCTTCCAA	+	705	0.00085846	Fast
chrIV	512389	512448	220.473	512419	512434	TGTCGTTTTATTCAT	+	701	0.00094232	Fast
chrIV	512606	512643	73.5515	512603	512618	CATATGCTTAGACGA	+	647	0.00287778	Fast
chrIV	512793	512832	56.4887	512799	512814	ATTTATTTAGCAAGG	+	637	0.00349269	Fast
chrIV	512899	512900	15.042	512884	512899	TAGCATATGTCACTA	-	641	0.00324749	Fast
chrIV	519061	519062	14.4704	519047	519062	TCTAACTGGGCACAT	-	648	0.00282253	Fast
chrIV	519306	519307	18.156	519282	519297	GGTTACTTCTAAGGA	-	660	0.00223031	Slow
chrIV	519505	519521	26.6838	519508	519523	TATCAATCCTTGCGT	+	780	0.000134782	Slow
chrIV	519681	519690	61.4164	519684	519699	TATTCTTTCTTACCT	+	658	0.00232679	Slow
chrIV	519764	519766	24.6437	519757	519772	TGCCGCCTTAGACCA	-	618	0.00494255	Slow
chrIV	519877	519878	15.9289	519884	519899	CATTACTTGGAAAAG	-	594	0.00749087	Slow
chrIV	520916	520918	34.1239	520927	520942	TACCTTCTTGAACAA	-	626	0.00429785	Slow
chrIV	521064	521084	24.8623	521072	521087	TTTCTTTCTTGGCTT	+	587	0.00842543	Fast
chrIV	521152	521182	80.0864	521167	521182	AAAAATTATACAAGC	+	674	0.00167749	Slow
chrIV	521337	521342	49.3907	521322	521337	CATCAAAATATGCAT	+	657	0.00237699	Slow
chrIV	521544	521587	151.289	521559	521574	TGTCACTATGTACGC	-	972	9.03e-08	Fast
chrIV	524847	524848	11.6812	524837	524852	CTTTTCTTTGCACTT	+	602	0.00655016	Slow
chrIV	524901	524907	24.4446	524892	524907	TGTTACTAAACAAGA	+	729	0.000494315	Slow
chrIV	524967	524969	25.3301	524971	524986	GCTTACTACAAATGG	+	660	0.00223031	Slow
chrIV	525121	525171	73.0242	525154	525169	TAGCATTCCATAAAC	-	647	0.00287778	Slow
chrIV	530941	530944	34.9365	530944	530959	GTTGAATTTGAACGT	+	724	0.000558612	Slow
chrIV	531112	531113	12.104	531091	531106	CATGATTTACAACGG	+	777	0.000145268	Slow
chrIV	534400	534401	11.8289	534410	534425	TATCATCACCCAATG	+	660	0.00223031	Slow
chrIV	534826	534829	32.4607	534829	534844	GTTGAATTTGAACGT	+	724	0.000558612	Slow
chrIV	534997	534998	13.4794	534976	534991	CATGATTTACAACGG	+	777	0.000145268	Slow
chrIV	535267	535268	10.7285	535258	535273	TAACAATAAGCGCGA	-	697	0.0010332	Slow
chrIV	538790	538791	18.4311	538776	538791	TATCTATGTAAATGA	+	739	0.000389386	Slow
chrIV	538938	538986	41.2328	538959	538974	TGCCCTAACAAACGT	+	656	0.00242696	Slow
chrIV	539252	539269	30.5122	539265	539280	AAGGATTTTCCACGG	+	737	0.000408116	Slow
chrIV	539619	539620	17.6058	539612	539627	CATCCTTTATTAACA	+	614	0.00532943	Slow
chrIV	539652	539661	24.6899	539637	539652	TAACATTCTTGCCCA	-	640	0.00330979	Slow
chrIV	539761	539762	11.5538	539765	539780	TCTGATTTTGCACGG	-	814	5.08e-05	Slow
chrIV	541428	541458	26.547	541444	541459	CATTAGTAAGTACGC	+	769	0.00018134	Slow
chrIV	541685	541686	12.104	541687	541702	TATCATCATATATAT	+	747	0.000316517	Slow
chrIV	541873	541899	68.2126	541868	541883	GGTCATATAAAAGGT	-	692	0.00114477	Slow
chrIV	541931	541940	139.272	541912	541927	TTTTTTTTTTCACAA	-	622	0.00460368	Fast
chrIV	541973	542009	345.157	541982	541997	TATAATAATTAACTA	+	702	0.000920104	Fast
chrIV	542158	542233	886.935	542190	542205	GATCACTAACAACGA	-	893	3.53e-06	Fast
chrIV	542356	542458	231.923	542399	542414	CAGCACTACTTGCTA	+	621	0.00468382	Fast
chrIV	542496	542497	17.7936	542488	542503	TTTGACATTAAAAGT	+	663	0.00209831	Fast
chrIV	542526	542527	13.0242	542517	542532	TTTCCTTTCAAACGC	-	795	8.89e-05	Fast
chrIV	542588	542589	11.4157	542598	542613	CATGAGTTTATAAAA	+	626	0.00429785	Slow
chrIV	543933	543934	10.0883	543935	543950	CTTCATTTTGCTTTT	+	573	0.0105492	Slow
chrIV	544038	544039	18.4311	544015	544030	TTTCTACTTATAAGT	-	644	0.00305967	Slow
chrIV	544300	544396	95.8693	544351	544366	GGTCCCTGTGCCCGT	+	704	0.000877897	Slow
chrIV	544872	544873	14.5798	544876	544891	TATCTTGGTGAAGCT	-	595	0.0073743	Slow
chrIV	545032	545033	11.0036	545015	545030	ATTCATAAAACAATC	-	582	0.00914377	Slow
chrIV	545518	545575	97.2682	545550	545565	TATCGTTTATTACGT	-	870	8.21e-06	Fast
chrIV	545989	545990	14.8549	545996	546011	TATCATCAAGCCCGC	+	772	0.00016653	Slow
chrIV	546021	546022	16.5096	545996	546011	TATCATCAAGCCCGC	+	772	0.00016653	Slow
chrIV	546056	546057	13.2741	546059	546074	AATCACGAATTAGGC	-	755	0.000260901	Slow
chrIV	546179	546180	10.8848	546169	546184	AATTGTTTAGAAAGT	+	632	0.00382976	Fast
chrIV	546266	546267	10.6193	546271	546286	AATCTTTCACAGCGG	+	684	0.00136731	Fast
chrIV	546330	546352	51.104	546333	546348	AATTTCAAAGAACGC	+	661	0.00218455	Slow
chrIV	546383	546384	10.878	546371	546386	TCCCACCAATAACGC	+	706	0.000840363	Slow
chrIV	546518	546519	15.9289	546502	546517	TTTTTTTTTCCACCT	+	615	0.00523151	Slow
chrIV	546569	546571	33.8361	546574	546589	AAGCTTTCTTTTCGC	+	652	0.00261945	Slow
chrIV	548545	548546	14.5798	548553	548568	TTTTTTTTTTTTCAA	+	535	0.0185713	Slow
chrIV	550566	550567	11.1642	550543	550558	CATTTTGGAAGACGT	+	613	0.00542622	Slow
chrIV	550758	550781	42.8793	550771	550786	GATCAACAGAGGCGC	+	676	0.00160665	Fast
chrIV	550840	550853	33.6652	550852	550867	GGTCATTTTCGACTG	-	771	0.000171433	Fast
chrIV	550895	550911	40.6703	550889	550904	TGTCAAGAAAAACGA	+	794	9.14e-05	Fast
chrIV	550960	550961	16.8764	550944	550959	TATATTTCTCTACCT	-	679	0.00151311	Fast
chrIV	551003	551028	49.1618	551010	551025	TATCGCTGAGCTGGA	-	654	0.00252504	Fast
chrIV	551067	551080	109.237	551076	551091	CTTCATCCTGCATTA	-	586	0.00857107	Fast
chrIV	551130	551222	366.547	551184	551199	TATAACTTGGTACGG	+	852	1.54e-05	Fast
chrIV	551252	551253	11.9236	551238	551253	TTTAACAATCCACGG	-	745	0.000333117	Fast
chrIV	551282	551285	60.785	551260	551275	TTTCGGACGCCACAT	+	536	0.018315	Fast
chrIV	551440	551441	14.3131	551446	551461	TGTTGTAGTATACGT	+	702	0.000920104	Slow
chrIV	551593	551601	92.8188	551572	551587	AAACATTGAAAAAGA	-	691	0.00116869	Slow
chrIV	553059	553060	10.1783	553035	553050	TTTTTCTTTTTTCGA	+	647	0.00287778	Slow
chrIV	555324	555325	12.9292	555329	555344	TAACAGTTGAAATTT	+	592	0.0077342	Slow
chrIV	555586	555588	38.9317	555587	555602	CAAGAACATTCACGA	+	627	0.00421966	Slow
chrIV	556672	556693	62.1229	556689	556704	TAGCATGCGTAACAA	+	620	0.00476674	Slow
chrIV	556896	556898	50.4417	556898	556913	TATAATCTCGAAGGG	+	669	0.0018692	Slow
chrIV	556954	556956	29.7098	556957	556972	CCTCACAGTTTAAAT	+	593	0.0076106	Slow
chrIV	557284	557285	11.2787	557294	557309	AGACTTTATTCAGGC	-	626	0.00429785	Slow
chrIV	558143	558144	10.7285	558121	558136	GAACCATGAATACGA	+	668	0.001907	Slow
chrIV	560959	560960	10.1783	560957	560972	AATTCCTCATTACCT	-	619	0.00485289	Slow
chrIV	561127	561128	11.0036	561127	561142	TCTTAATATACACGT	+	790	0.00010126	Slow
chrIV	562607	562609	28.0621	562594	562609	AATGAAAGTGTAAGG	+	621	0.00468382	Slow
chrIV	562648	562649	14.0269	562639	562654	AACCCCAAGGGACGG	+	638	0.00343258	Slow
chrIV	562792	562813	24.0944	562794	562809	CATCATAATGATGGA	-	668	0.001907	Slow
chrIV	562891	562892	14.3361	562887	562902	TTTTTCTATTTATGG	-	653	0.0025721	Slow
chrIV	562946	562947	14.9055	562922	562937	GCTCACTCTATTTAT	-	596	0.00725944	Fast
chrIV	563002	563028	62.62	563006	563021	TTTCTTTTTCAAATG	+	610	0.0057122	Fast
chrIV	568800	568825	38.9909	568788	568803	TCTCATAATGAGCCT	-	641	0.00324749	Slow
chrIV	568971	568972	11.2466	568979	568994	GGTCAGAATGGGCGC	+	673	0.00171499	Slow
chrIV	569057	569058	10.7285	569038	569053	TATCAATTAAAAAAA	-	702	0.000920104	Slow
chrIV	569089	569090	10.1783	569098	569113	GATCAATTCCCATCA	-	639	0.0033717	Slow
chrIV	569911	569933	43.3275	569914	569929	ACTCATTTGTACCAA	-	616	0.00513309	Slow
chrIV	570397	570398	17.0556	570398	570413	TATTACTAAACAGTA	-	669	0.0018692	Slow
chrIV	570530	570531	11.2787	570505	570520	AATTATCAGAGATGC	+	632	0.00382976	Slow
chrIV	570690	570691	14.5994	570682	570697	CTTCACTAAGAAATA	+	640	0.00330979	Slow
chrIV	574019	574020	20.9731	574028	574043	AATAATCCAGAACTC	+	616	0.00513309	Slow
chrIV	574068	574069	14.0269	574070	574085	TGTCGCTACAAATGT	-	759	0.000233618	Slow
chrIV	575729	575730	10.4534	575723	575738	GCCCATTACTTAAGG	+	640	0.00330979	Slow
chrIV	575766	575767	13.2043	575748	575763	TTTCATACTCTCCAG	-	620	0.00476674	Slow
chrIV	575909	575910	10.4534	575919	575934	AGTTAGCGGGAACGA	+	614	0.00532943	Slow
chrIV	576053	576054	17.6058	576055	576070	GCACAATTCAACCGT	+	598	0.00702758	Slow
chrIV	578432	578433	10.7285	578432	578447	TTACATTATACAAGA	+	733	0.000446758	Slow
chrIV	579145	579146	14.0296	579138	579153	CATGATTATAGGAGG	-	647	0.00287778	Slow
chrIV	579198	579199	12.1838	579176	579191	TATTGCTATGAAGAT	-	628	0.00414042	Slow
chrIV	583552	583553	12.3791	583545	583560	TTTCCTTCTTAACAG	+	697	0.0010332	Slow
chrIV	583633	583634	12.104	583623	583638	AAGCACTTAGCAGAA	+	619	0.00485289	Slow
chrIV	587867	587964	225.491	587903	587918	TATCGTTCATTACGT	-	851	1.59e-05	Fast
chrIV	588096	588107	92.4392	588081	588096	AAGCACTTGGTACAA	-	720	0.000609393	Fast
[truncated: 10,353 more rows]

## Sheet: Rap1
Information on Rap1 peaks
Chromosome	Peak start	Peak end	Sum of normalized cleavages	Motif start	Motif end	Motif match	Motif strand	Motif score	Motif p-value	Fast/Slow
chrI	4	249	1582.58	122	135	CCTCCATTACCCT	+	571	0.00365795	Fast
chrI	284	344	226.652	322	335	AAACGCTAACAAA	+	592	0.00239994	Fast
chrI	411	412	10.1489	396	409	TCACCCTCACTTG	+	695	0.000214159	Fast
chrI	441	568	982.628	481	494	ACTTCACTCCATG	+	597	0.00216661	Fast
chrI	687	723	268.177	691	704	TTACCACTCCATT	+	579	0.00312202	Fast
chrI	1106	1107	9.74853	1086	1099	CTACTCATACGAA	+	565	0.00410152	Slow
chrI	1254	1263	24.7891	1243	1256	ACCACCCTCTATC	+	570	0.00372967	Slow
chrI	1411	1452	60.1624	1412	1425	ACAAGATTGCAGA	-	516	0.00980996	Slow
chrI	1679	1680	11.9768	1691	1704	ACATTTATATAAT	+	570	0.00372967	Slow
chrI	2301	2302	11.1412	2313	2326	GCACCAGTTCCTC	+	642	0.000807777	Slow
chrI	2486	2487	16.9903	2485	2498	GCACCCCTATAAT	-	699	0.000191405	Slow
chrI	2742	2750	24.2321	2734	2747	GCACCAAGGCATT	-	688	0.000256315	Slow
chrI	17891	17892	13.9265	17903	17916	ACCCCCATATAAA	-	715	0.000122517	Slow
chrI	20662	20665	20.9746	20662	20675	AGAGCCAGACCTA	+	658	0.000547141	Slow
chrI	20748	20749	10.0271	20738	20751	AGGACAATACTTT	+	529	0.00787689	Slow
chrI	20935	20937	20.9746	20940	20953	TTATCGGCACATT	+	590	0.00250165	Slow
chrI	20993	20994	14.7621	20984	20997	ACACCAGACCGTT	-	607	0.00175503	Slow
chrI	21137	21146	22.0038	21129	21142	CCCCACTAACCTG	+	521	0.0090148	Slow
chrI	28428	28429	13.9265	28421	28434	ACTTTCCTTCATA	-	592	0.00239994	Slow
chrI	28601	28608	23.0211	28608	28621	CGGCCCAAAAAAT	-	519	0.00932621	Slow
chrI	28670	28671	10.7562	28673	28686	AGCGCGATACAAA	+	561	0.0044276	Slow
chrI	28813	28814	11.9768	28807	28820	AAAAATATACAGC	-	551	0.00533609	Slow
chrI	29336	29337	10.0271	29326	29339	AACTCCCTAGAGC	+	538	0.00672998	Slow
chrI	31249	31250	10.0271	31254	31267	CCCTCTCCGCATT	-	510	0.0108147	Slow
chrI	31881	31882	10.3056	31891	31904	CCACCCTTACCAC	-	712	0.000134245	Slow
chrI	33074	33075	9.74853	33083	33096	ATCTCCTCACCCC	-	537	0.00684714	Slow
chrI	33126	33127	11.9768	33130	33143	ATCCCCCTTCAAA	-	589	0.00255448	Slow
chrI	34918	34919	11.294	34898	34911	ACACCGGTTTCTT	-	590	0.00250165	Slow
chrI	36416	36417	10.5841	36396	36409	AGAAACTTACTTC	-	552	0.00524154	Slow
chrI	45392	45393	10.356	45400	45413	ACACGTGAACATT	+	669	0.000417039	Slow
chrI	45461	45462	15.5341	45466	45479	ACAGCCGTACATA	+	854	9.98e-07	Slow
chrI	48165	48193	72.3182	48173	48186	ATTCCAATAAATC	+	587	0.00266421	Fast
chrI	48347	48358	152.583	48358	48371	ACATCCCAACACC	+	774	2.03e-05	Fast
chrI	48387	48391	44.9772	48365	48378	AACACCACACATA	+	656	0.000575677	Fast
chrI	48482	48483	9.47	48470	48483	CCTTCTCTACACG	-	606	0.00179203	Slow
chrI	58345	58346	17.2688	58354	58367	ACTACCATTTTTG	-	540	0.00650017	Slow
chrI	58525	58528	28.9671	58511	58524	AGACCAACAAACA	-	608	0.00171901	Slow
chrI	58610	58611	13.0909	58598	58611	AGGTCCCTATAGC	+	535	0.0070907	Slow
chrI	67964	67965	12.4619	67941	67954	ACAGATATACAAA	+	633	0.00099057	Fast
chrI	68014	68016	33.2548	68011	68024	CCACATTTCCATA	-	575	0.00337781	Fast
chrI	68048	68080	120.266	68063	68076	TGATCATTACAGT	+	567	0.00394934	Fast
chrI	68143	68148	24.1798	68152	68165	CAAACCCTAAATT	-	596	0.00221118	Fast
chrI	68178	68179	10.5259	68170	68183	GCAACCAAACGCT	-	673	0.000376999	Fast
chrI	68216	68217	13.7639	68208	68221	CCAGCCAAAGAGG	-	618	0.00138494	Fast
chrI	68258	68284	24.6348	68267	68280	AGATCGGTCCCTC	-	560	0.00451334	Fast
chrI	68319	68327	55.0511	68324	68337	TAACTCATTCACT	-	624	0.00121483	Fast
chrI	68381	68407	446.676	68394	68407	AAACCCGCCGAGT	+	564	0.00417981	Fast
chrI	68446	68466	191.693	68434	68447	GCACCGCAGCACG	+	617	0.00141545	Fast
chrI	68540	68567	73.7808	68528	68541	TCGCCAGCACAGA	+	579	0.00312202	Fast
chrI	68601	68619	224.21	68594	68607	GCACCTTGTGATA	+	528	0.00801258	Fast
chrI	68658	68659	11.9487	68652	68665	GCACTAGGACATC	+	621	0.00129674	Fast
chrI	68784	68801	50.2318	68771	68784	TCATCCGGTCCTT	+	621	0.00129674	Slow
chrI	69795	69796	27.2959	69806	69819	CCATACGTACAAC	+	677	0.000341296	Slow
chrI	69910	69911	11.5629	69901	69914	ACACCTACAATTC	-	624	0.00121483	Slow
chrI	70125	70126	9.37323	70130	70143	TCGCCGGTGCCTA	-	558	0.0046908	Slow
chrI	70209	70210	11.1845	70213	70226	TCGGCCACACCGC	-	558	0.0046908	Slow
chrI	70360	70362	21.1765	70354	70367	ACTTCCTTACCAA	-	639	0.000866726	Slow
chrI	70904	70906	30.1963	70890	70903	ATAAACAATCACA	+	540	0.00650017	Slow
chrI	71010	71026	43.0147	71029	71042	TCTGCCGGAAAAA	-	503	0.0121229	Fast
chrI	71079	71131	471.503	71087	71100	ATAATCTTTCCTT	-	489	0.0150996	Fast
chrI	71167	71224	553.629	71197	71210	CACGCCATAGAGG	-	514	0.0101396	Fast
chrI	71305	71322	36.6888	71323	71336	AGCTACGTAAATG	+	526	0.008288	Fast
chrI	71360	71532	829.169	71455	71468	ACAAGCATTCATT	-	706	0.000159413	Fast
chrI	71654	71676	35.7876	71646	71659	GTCCCCTTTCAAA	+	549	0.00553295	Fast
chrI	81777	81779	53.412	81768	81781	GCGCCCATAGGGT	+	587	0.00266421	Fast
chrI	81842	81843	12.6479	81826	81839	ACAACAATAACGA	-	568	0.00387537	Fast
chrI	81918	81948	109.963	81943	81956	AATCCCATGTTTC	+	541	0.00638783	Fast
chrI	82081	82137	561.279	82109	82122	ACATCCGTGCACC	-	811	5.32e-06	Fast
chrI	82273	82309	202.558	82294	82307	TCACCCACAGGTG	-	658	0.000547141	Fast
chrI	82440	82455	89.6842	82429	82442	TCACCCACCAAAC	+	619	0.00135469	Fast
chrI	82597	82655	111.47	82604	82617	AGAACAAAACAAA	-	583	0.00288728	Fast
chrI	92654	92674	21.5803	92647	92660	TTATCCATAGAAT	-	618	0.00138494	Slow
chrI	92807	92808	10.3346	92819	92832	ACAATGTTTCATA	-	555	0.0049631	Slow
chrI	113278	113279	15.0406	113261	113274	GTACCCTTTCCTA	+	616	0.00144689	Slow
chrI	119819	119821	20.3326	119817	119830	TCACCACTTCCTT	-	597	0.00216661	Slow
chrI	130378	130379	10.0271	130389	130402	GCCTGCGCAAATA	+	512	0.0104721	Slow
chrI	130546	130547	13.6479	130552	130565	TCCACCCTTCATT	+	610	0.00164802	Slow
chrI	138569	138571	24.2321	138547	138560	ATAACCAAACGCC	+	626	0.00116152	Slow
chrI	139165	139166	12.2553	139144	139157	ACGCCCGTACTAA	-	696	0.000208214	Slow
chrI	139274	139275	9.47	139271	139284	CTATCTATAAAAT	+	532	0.00747675	Slow
chrI	141539	141559	25.443	141557	141570	CAATCCCTTCTCG	+	544	0.00605533	Fast
chrI	141611	141660	110.304	141642	141655	GAACCCAAAAAGA	-	617	0.00141545	Fast
chrI	141804	141816	87.5098	141800	141813	ACAACAATCCACA	+	696	0.000208214	Slow
chrI	141865	141918	372.725	141879	141892	AAATTCAGAAAAA	-	517	0.00964727	Fast
chrI	141985	142072	95.4759	142032	142045	TCGCCTCTAAATA	+	569	0.00380234	Fast
chrI	142107	142110	25.9248	142119	142132	TCATGCTTTCTAC	+	486	0.0158085	Fast
chrI	143255	143256	9.9418	143238	143251	ACAACGAAATAAC	+	573	0.00351538	Slow
chrI	143427	143443	60.9071	143419	143432	ATACACATACTCA	+	657	0.000561163	Fast
chrI	151288	151289	9.74853	151291	151304	AAAACCAAGCGGT	+	536	0.00696801	Slow
chrI	165041	165042	9.29992	165045	165058	TGACCCTGGCAAA	-	575	0.00337781	Fast
chrI	165229	165258	60.2733	165235	165248	AAACCCGTACGTC	-	754	3.77e-05	Fast
chrI	165547	165548	9.61357	165539	165552	ACACCCATCTATG	-	781	1.62e-05	Fast
chrI	165769	165770	13.8771	165780	165793	AAGTCCACACAAA	-	631	0.00103603	Fast
chrI	166035	166036	9.47	166026	166039	CAATCCTTGCGTT	+	575	0.00337781	Slow
chrI	166205	166206	14.4835	166188	166201	ATGGCCTTAAATC	+	559	0.00460202	Slow
chrI	172035	172037	21.1682	172034	172047	ATATACATATATA	-	627	0.00113548	Slow
chrI	180874	180875	9.74853	180877	180890	ACGACCAGACAAA	+	673	0.000376999	Slow
chrI	181049	181050	10.0271	181059	181072	TAATTCAAACACA	-	596	0.00221118	Slow
chrI	181083	181088	23.675	181087	181100	GGACACTGACTTG	-	514	0.0101396	Slow
chrI	181276	181277	11.8318	181269	181282	CCTCCTATACTTC	+	631	0.00103603	Slow
chrI	182315	182316	10.3056	182292	182305	ACAGACATAACCA	-	602	0.00195007	Slow
chrI	183228	183229	11.4197	183207	183220	TCATCTCTACACC	-	691	0.000237584	Slow
chrI	183549	183570	32.8665	183560	183573	TCTTCACTATATA	+	523	0.00871627	Slow
chrI	189573	189574	10.3056	189582	189595	ATATCAACATATA	+	577	0.00324693	Slow
chrI	190157	190162	21.5757	190162	190175	ACACCCGCCCACC	+	778	1.8e-05	Slow
chrI	190209	190210	9.41167	190214	190227	CCATCCCGCCACT	+	646	0.000733241	Slow
chrI	190307	190335	19.1602	190320	190333	AAACCTGGACGCA	+	583	0.00288728	Slow
chrI	190394	190404	21.4468	190395	190408	GTCCTCATACATC	+	632	0.00101319	Slow
chrI	190438	190440	41.217	190422	190435	TGACGCGTACTTG	+	598	0.00212185	Slow
chrI	190483	190484	29.0167	190464	190477	CAACCCGTACTTC	+	702	0.000176713	Fast
chrI	190536	190538	34.5376	190516	190529	ACGGCGGCACAGG	+	564	0.00417981	Slow
chrI	190586	190587	19.899	190579	190592	ACCTCTATTCTCA	+	561	0.0044276	Slow
chrI	190906	190907	10.0271	190891	190904	GGATCCGCGCCCT	+	557	0.00478116	Slow
chrI	192385	192389	23.9535	192391	192404	ACAGTCGCTGCTA	-	461	0.0227266	Slow
chrI	198527	198537	37.0444	198511	198524	ATCCGCTTCCACT	+	530	0.00774175	Slow
chrI	220060	220061	10.3056	220052	220065	ATACCCATATATA	-	765	2.74e-05	Slow
chrI	220228	220229	15.3191	220231	220244	GGACCCACGGAAG	+	559	0.00460202	Slow
chrI	220612	220613	11.1412	220594	220607	GCACGCGAAAACA	-	613	0.00154553	Slow
chrI	223239	223240	13.9265	223234	223247	TAATGCATAAATA	+	583	0.00288728	Slow
chrII	105	106	11.1412	92	105	CAACCTATAAAAA	-	577	0.00324693	Slow
chrII	530	531	15.5976	505	518	ACAATAAAACATT	-	622	0.00126924	Slow
chrII	3708	3709	10.5841	3701	3714	TCTCCCCTTGATA	-	583	0.00288728	Slow
chrII	3979	3980	13.9265	3984	3997	ACTACCATTGTTC	-	540	0.00650017	Slow
chrII	4135	4136	10.8626	4123	4136	ATACGCTTACCGT	-	576	0.00331231	Slow
chrII	5324	5325	10.0271	5305	5318	GCCTGCAAAAATA	+	531	0.00760882	Slow
chrII	5482	5505	53.1985	5475	5488	AGACCAATATAAT	+	621	0.00129674	Fast
chrII	5544	5587	89.9464	5558	5571	GCGTACCTACATA	+	624	0.00121483	Fast
chrII	5622	5724	2598.53	5659	5672	GCACCAAGGAAGT	-	544	0.00605533	Fast
chrII	5758	5908	2337.24	5845	5858	ATACCCTAACACT	+	725	9.26e-05	Fast
chrII	5948	6002	475.889	5966	5979	ACCACCATCCATC	+	721	0.000103876	Fast
chrII	6038	6122	254.553	6071	6084	TCTACCATCCACC	+	649	0.000683218	Fast
chrII	6177	6181	41.4842	6178	6191	ACCACCACACATC	+	738	6.31e-05	Slow
chrII	6247	6372	548.359	6288	6301	ACTCCACTCCATG	+	635	0.000947297	Fast
chrII	6494	6530	115.979	6516	6529	ACACTTATGCCAA	+	571	0.00365795	Fast
chrII	7255	7256	11.4197	7237	7250	TGACGCATACTCT	+	608	0.00171901	Slow
chrII	8289	8290	11.0251	8288	8301	GCACCCCTATAAT	-	699	0.000191405	Slow
chrII	9525	9526	11.6982	9525	9538	TTACCCGAATCCT	-	537	0.00684714	Slow
chrII	9604	9605	10.3056	9579	9592	CCAACCCTCCACG	-	680	0.000316635	Slow
chrII	9710	9711	18.3829	9703	9716	ATTTCCCTATTAT	-	441	0.0297218	Slow
chrII	10679	10680	9.47	10670	10683	TCGCCTATATATT	-	624	0.00121483	Slow
chrII	18588	18589	19.7756	18582	18595	GCACTAGTAGAGA	+	539	0.00661418	Slow
chrII	28308	28309	10.8626	28307	28320	TTTTCCCTACCCC	-	534	0.00721666	Slow
chrII	28492	28494	43.2937	28486	28499	TCCCGCCTATATT	-	558	0.0046908	Slow
chrII	28715	28772	117.916	28745	28758	GCAAGCACAGACT	-	572	0.00358594	Fast
chrII	28894	28936	159.955	28916	28929	CAACCCATCCATG	-	740	5.91e-05	Fast
chrII	36139	36140	13.9265	36121	36134	TCACACTTAAACG	+	632	0.00101319	Slow
chrII	36501	36503	29.446	36481	36494	ATTCGCATTCCTT	+	527	0.00814907	Slow
chrII	44741	44742	9.74853	44723	44736	AAAATCTTACAAG	-	585	0.00277507	Slow
chrII	45099	45123	69.0904	45092	45105	ACGTCTATCTATT	+	567	0.00394934	Fast
chrII	45165	45259	458.181	45187	45200	ACACCCAAACATA	-	885	2.53e-07	Fast
chrII	45291	45483	377.67	45398	45411	GAAACCATACAAT	-	699	0.000191405	Fast
chrII	45512	45533	81.6508	45510	45523	TAATACGCACCTT	+	520	0.00916933	Fast
chrII	47243	47244	9.74853	47235	47248	ACCCCCATAGGTC	+	684	0.000283971	Slow
chrII	60714	60715	10.356	60722	60735	GCACCGTTACCGG	+	628	0.00110944	Slow
chrII	60755	60756	12.6363	60746	60759	ACACCTATATATA	-	763	2.93e-05	Fast
chrII	60839	60972	404.278	60916	60929	AAACCCAAACACG	-	788	1.28e-05	Fast
chrII	61032	61115	607.513	61072	61085	ACATCTGTACACC	-	778	1.8e-05	Fast
chrII	61274	61314	83.569	61303	61316	GCTCCCTTTATCA	+	499	0.0129253	Fast
chrII	62797	62798	12.8124	62793	62806	ATACCCACGCGTT	+	658	0.000547141	Slow
chrII	63030	63031	11.9768	63008	63021	AGCCGCATGAAGA	+	477	0.0180649	Slow
chrII	63349	63350	13.9265	63344	63357	AAATCCTGGTATT	-	555	0.0049631	Slow
chrII	71088	71092	28.154	71084	71097	AAGTCTCTGCAAA	-	480	0.0172791	Fast
chrII	71245	71277	126.172	71254	71267	GCAACCGCACACA	+	740	5.91e-05	Fast
chrII	71418	71440	67.5099	71425	71438	TCATCGCTTCCCA	+	543	0.00616556	Fast
chrII	74650	74652	23.0404	74643	74656	AAAGCCATACATA	-	797	9.25e-06	Slow
chrII	74785	74786	9.74853	74768	74781	ACATCACGTCAAG	+	565	0.00410152	Slow
chrII	74817	74819	52.6421	74820	74833	AAAACTAAACCCT	+	556	0.00487211	Slow
chrII	75055	75057	37.6015	75047	75060	ACACGCTTTCAAT	+	664	0.00047192	Slow
chrII	75088	75089	16.7118	75078	75091	ACAATCCTTCGTG	-	562	0.00434326	Slow
chrII	84636	84637	9.74853	84616	84629	GCACCGTAAAATT	+	602	0.00195007	Slow
chrII	88022	88023	17.2688	87999	88012	AAACCCATGGGAT	-	573	0.00351538	Slow
chrII	88092	88093	12.3696	88083	88096	ACACCTATCAATT	-	693	0.000225633	Slow
chrII	88302	88303	14.7621	88292	88305	ATATACAGAAATA	-	565	0.00410152	Slow
chrII	89524	89648	362.09	89561	89574	AACACCATGAACA	+	549	0.00553295	Fast
chrII	89744	89894	534.053	89800	89813	ACATCCATACACC	-	894	1.19e-07	Fast
chrII	90045	90058	27.3513	90038	90051	TCACCTATCCTTG	+	643	0.000788733	Fast
chrII	101254	101255	12.6385	101259	101272	ACATCCGGCCCCT	+	659	0.000533491	Slow
chrII	101307	101308	11.6982	101318	101331	GAACCCATCCCGA	+	624	0.00121483	Slow
chrII	101389	101398	25.0676	101372	101385	CATTCCGTGAATA	-	515	0.00997464	Slow
chrII	101433	101451	43.4506	101436	101449	AAAGATAAACATA	+	544	0.00605533	Slow
chrII	101733	101762	87.1797	101749	101762	ATACGCAGACATA	-	693	0.000225633	Slow
chrII	101799	101800	9.94948	101799	101812	AGAACGATAAACA	+	594	0.002304	Slow
chrII	107381	107382	16.7118	107373	107386	ACATCCATATAAG	-	761	3.08e-05	Slow
chrII	107621	107651	442.49	107614	107627	TCATCGTTATATT	-	611	0.00161342	Fast
chrII	107767	107830	587.909	107796	107809	GCACCCAAACATC	-	843	1.52e-06	Fast
chrII	107972	107997	50.0823	107965	107978	ACACCTATGGGGT	+	565	0.00410152	Fast
chrII	113318	113319	9.47	113300	113313	AAATCCTCAGCTA	-	550	0.00543404	Slow
chrII	116989	116990	11.294	116982	116995	TAGCCCCTACTAA	-	527	0.00814907	Slow
chrII	117063	117064	23.1179	117068	117081	GCAGCCAGAAGAC	-	541	0.00638783	Slow
chrII	117225	117243	25.9406	117239	117252	GCACACTAACAAG	-	632	0.00101319	Slow
chrII	122244	122254	20.3326	122251	122264	ACCGCCAATGATG	+	568	0.00387537	Slow
chrII	125006	125007	15.3191	124992	125005	ACACACAGGTATA	+	631	0.00103603	Slow
chrII	126203	126243	103.16	126206	126219	ACCGCCGTGCACC	+	697	0.000202522	Fast
chrII	126390	126391	12.6344	126376	126389	AGACTCGAACCAC	-	549	0.00553295	Fast
chrII	126422	126424	59.5935	126403	126416	AGATCCTTACATT	-	769	2.36e-05	Fast
chrII	135906	135907	11.5988	135917	135930	CTACCCAGTCCGG	+	543	0.00616556	Slow
chrII	135962	136018	364.341	135992	136005	TCACCCATACCCA	-	806	6.62e-06	Fast
chrII	136062	136063	18.0254	136070	136083	TCACCGAAACAGG	+	682	0.000299722	Slow
chrII	136193	136199	31.6396	136179	136192	ACAACTACAAATC	-	641	0.000827417	Slow
chrII	136263	136288	72.1993	136259	136272	AAACCCTTAAAGC	-	665	0.00046055	Slow
chrII	136344	136373	26.3043	136370	136383	AACCGGATACATT	-	586	0.00271933	Slow
chrII	136448	136449	9.9418	136458	136471	ATATTTATACATA	-	629	0.00108428	Slow
chrII	140526	140527	9.9418	140509	140522	CCAGGCTGACACA	+	591	0.00244962	Slow
chrII	140557	140558	19.7078	140559	140572	GCATCCTTTAATG	+	649	0.000683218	Slow
chrII	140590	140591	13.2187	140595	140608	AAACCGGCAAATC	+	599	0.00207792	Slow
chrII	140649	140650	11.7766	140639	140652	AAACTCAAAGGCG	+	509	0.0109889	Slow
chrII	140693	140694	12.017	140692	140705	TGAGCCATGCCAC	-	556	0.00487211	Slow
chrII	140799	140800	10.2184	140800	140813	TAAGCCGTTCAGT	+	592	0.00239994	Slow
chrII	140839	140850	24.7392	140843	140856	GCCCCCACACTTA	-	679	0.000324845	Slow
chrII	141120	141121	11.6982	141098	141111	CGCTCCGTACGAA	-	523	0.00871627	Slow
chrII	146057	146058	9.74853	146048	146061	GCACCAATATGAT	-	577	0.00324693	Slow
chrII	151401	151402	10.0271	151380	151393	TAATCAATAAGTA	+	503	0.0121229	Slow
chrII	159597	159598	13.9265	159599	159612	GCAAGCCGCCATC	+	540	0.00650017	Slow
chrII	159786	159788	32.4133	159766	159779	ACTTCTTTATATA	+	582	0.00294372	Slow
chrII	159862	159877	33.6437	159877	159890	CTCACCCTACACA	+	580	0.00306204	Slow
chrII	159983	159985	36.7659	159989	160002	ACACACAGAAAAA	-	637	0.000906482	Slow
chrII	160018	160035	26.3527	160010	160023	TCAGCCAAACAAC	+	708	0.000150964	Slow
chrII	164266	164267	10.1489	164256	164269	TCACCCTCTGAGA	+	562	0.00434326	Slow
chrII	164401	164462	64.213	164416	164429	ATAACCATACATA	-	789	1.25e-05	Slow
chrII	164877	164917	66.3412	164881	164894	TATAACGTACATT	+	530	0.00774175	Slow
chrII	164988	164993	38.2546	164978	164991	TCTTCACTACATA	+	616	0.00144689	Fast
chrII	165053	165070	124.672	165061	165074	TCACACTGATTTT	-	493	0.014191	Fast
chrII	165102	165114	53.4791	165103	165116	GGCACCATACGCC	+	567	0.00394934	Fast
chrII	165209	165321	738.804	165256	165269	TAGCCCATACACC	+	711	0.000138327	Fast
chrII	165426	165446	120.249	165437	165450	AGACCCAAAGATA	-	708	0.000150964	Fast
chrII	165567	165585	86.1693	165561	165574	GAGTCCCTACATT	-	642	0.000807777	Fast
chrII	165652	165663	48.7326	165636	165649	AAATCACTACGCG	-	574	0.00344594	Fast
chrII	165845	165846	12.2553	165827	165840	AATCCCACGCAGG	-	610	0.00164802	Slow
chrII	167098	167099	9.74853	167084	167097	ACAAAAGAATATA	+	504	0.0119255	Slow
chrII	168014	168036	389.709	168034	168047	AAACCCAGACATA	+	800	8.23e-06	Fast
chrII	168071	168171	204.081	168109	168122	GCAGCCTTACAAC	-	726	8.99e-05	Fast
chrII	168202	168239	180.525	168214	168227	TCTCGCCTACGTT	+	562	0.00434326	Fast
chrII	168271	168362	279.308	168328	168341	ACATCGGGATACT	+	616	0.00144689	Fast
chrII	170282	170283	24.7891	170268	170281	TCTCCTCTATATT	+	564	0.00417981	Slow
chrII	170436	170437	9.47	170435	170448	ACAATGATACAAT	-	628	0.00110944	Slow
chrII	181118	181119	9.85792	181115	181128	AAACCTAGCCATA	-	636	0.000926927	Fast
chrII	181272	181286	24.7269	181286	181299	AAATCTTTTCGTT	+	522	0.00886463	Fast
chrII	181488	181524	223.404	181494	181507	GCACCCATACATT	+	905	8.94e-08	Fast
chrII	181686	181690	61.7488	181680	181693	CTGCTCATACATT	+	621	0.00129674	Fast
chrII	181991	181992	10.5841	181974	181987	AGAGCAGGACAGA	-	557	0.00478116	Slow
chrII	191889	191890	10.5841	191874	191887	ACTGCACTAAACT	+	535	0.0070907	Slow
chrII	191928	191929	17.5474	191914	191927	CGATCCATATAAA	+	625	0.00118843	Slow
chrII	191980	191981	10.3056	191966	191979	AAGAACATACATA	+	611	0.00161342	Slow
chrII	193455	193456	21.6305	193442	193455	TGATCACTACAAG	+	564	0.00417981	Slow
chrII	193636	193655	67.6241	193638	193651	AGCTCCATATAAG	-	593	0.00235109	Slow
chrII	193750	193755	40.7013	193742	193755	TGATCCATATAGG	+	624	0.00121483	Slow
chrII	194057	194059	24.1064	194039	194052	GCAGCAAGAGACC	+	570	0.00372967	Slow
chrII	197439	197440	12.5338	197443	197456	TCATCTGTCCCTG	+	594	0.002304	Slow
chrII	201896	201960	202.347	201926	201939	AAAGCTGTACCTG	+	609	0.00168322	Fast
chrII	202014	202026	24.5106	202006	202019	GGACCTAGGCACC	+	592	0.00239994	Slow
chrII	202145	202146	12.2759	202127	202140	CCACCAGTGCAGC	+	664	0.00047192	Fast
chrII	202334	202411	285.444	202367	202380	CCAACATTTCCTG	-	532	0.00747675	Fast
chrII	202551	202552	13.0909	202556	202569	GCACCTATCCAGC	+	687	0.000262782	Slow
chrII	203152	203169	21.2435	203148	203161	CGGCTCACACATA	-	570	0.00372967	Slow
chrII	203361	203362	10.5749	203345	203358	CAAGCCCTACGCG	+	586	0.00271933	Slow
chrII	217243	217244	10.3056	217239	217252	CCGCGGAAACAAG	-	498	0.0131288	Slow
chrII	217647	217648	13.6479	217644	217657	ACAGCTGTAGTAG	-	529	0.00787689	Slow
chrII	217824	217825	10.3056	217808	217821	ACTTCCAATAATC	+	598	0.00212185	Slow
chrII	221185	221186	25.2958	221160	221173	CAATCCTTGCACT	-	646	0.000733241	Fast
chrII	221428	221430	26.7418	221410	221423	ACAACTCAAGATC	+	574	0.00344594	Fast
chrII	221522	221523	14.4985	221500	221513	CCTCCCTCATCTG	+	531	0.00760882	Fast
chrII	221638	221642	59.6465	221643	221656	GCACCCATCCTTG	+	746	4.92e-05	Fast
chrII	221673	221688	26.0471	221680	221693	TCACCTATGTACG	+	636	0.000926927	Fast
chrII	221734	221735	10.5259	221745	221758	ACATTTGAACACC	+	616	0.00144689	Fast
chrII	227018	227019	10.8626	227009	227022	TTATCTATAAATA	-	585	0.00277507	Slow
chrII	227177	227179	41.5009	227187	227200	TATTCCATTGACT	-	506	0.0115387	Slow
chrII	227334	227364	68.5182	227347	227360	CGAGAGGTACATT	-	523	0.00871627	Slow
chrII	227393	227394	12.2553	227404	227417	TCACCCGGACTTT	+	717	0.000115886	Slow
chrII	236234	236235	11.0251	236225	236238	TCGCGCTTACAAG	+	597	0.00216661	Slow
chrII	236265	236266	9.47	236267	236280	ACAGTGAGACACT	+	604	0.00186948	Slow
chrII	236458	236462	34.2868	236457	236470	ATACTCAAACCAA	+	569	0.00380234	Slow
chrII	237656	237657	13.3694	237641	237654	AGAGCTATATAAT	+	556	0.00487211	Slow
chrII	237825	237826	13.9265	237808	237821	AACTACTTAAATC	+	497	0.0133352	Slow
chrII	238029	238030	9.47	238033	238046	GCACAGACACTTG	-	568	0.00387537	Slow
chrII	238157	238158	16.4332	238150	238163	GCACCTACTAATA	+	596	0.00221118	Slow
chrII	238201	238207	44.8432	238196	238209	TCCTACATAAATC	+	581	0.00300172	Slow
chrII	238443	238444	10.3056	238443	238456	ATTCCCATACCTT	+	699	0.000191405	Slow
chrII	241586	241587	9.74853	241585	241598	AAATTCACGCATC	-	613	0.00154553	Slow
chrII	242628	242629	11.9768	242616	242629	GAAACCTGTCATT	+	561	0.0044276	Slow
chrII	242751	242752	14.205	242742	242755	ATCTCTATAGATT	-	552	0.00524154	Slow
chrII	246836	246837	9.47	246815	246828	TCACCCTTAATCC	-	646	0.000733241	Slow
chrII	251101	251108	48.8173	251088	251101	CCACCTATATTTA	+	625	0.00118843	Slow
chrII	251299	251307	49.2997	251285	251298	TCGTCCGGAGCCT	+	500	0.0127227	Slow
chrII	251344	251346	25.3931	251344	251357	CCCACCATTCCTT	-	598	0.00212185	Slow
chrII	251662	251663	16.7118	251647	251660	GCATCACTTCCTG	+	571	0.00365795	Slow
chrII	254576	254577	10.8626	254555	254568	GCATTCCTATACT	+	601	0.00199232	Slow
chrII	254954	254956	20.8897	254955	254968	ACATATATATTTA	-	539	0.00661418	Slow
chrII	255971	255972	9.68057	255967	255980	GCATCTTCACATA	-	664	0.00047192	Slow
chrII	258184	258186	32.0309	258175	258188	ACAACCTTAGCGT	+	603	0.00190936	Slow
chrII	260480	260509	65.3233	260486	260499	AAACCCGTACGTC	+	754	3.77e-05	Fast
chrII	269715	269716	10.8626	269698	269711	TCATCCCTCCGCA	+	623	0.00124192	Slow
chrII	269750	269772	21.1682	269762	269775	ACTCTAATACATC	-	666	0.000449017	Slow
chrII	270049	270053	25.0665	270047	270060	CCAGCCGATAGTA	-	492	0.0144125	Slow
chrII	270098	270101	24.5106	270105	270118	TCAGCCATTCTGC	+	613	0.00154553	Slow
chrII	270132	270133	10.3056	270130	270143	ACATACTTTTATA	-	588	0.00260872	Slow
chrII	278710	278711	10.0271	278710	278723	ATAACCATAAAAG	-	644	0.000769421	Slow
chrII	281021	281022	11.1412	281024	281037	GAACCCTTTGTCC	+	501	0.0125223	Slow
chrII	281417	281418	12.2553	281408	281421	ACATTCCTACGCA	+	650	0.000667363	Slow
chrII	292172	292174	29.5241	292171	292184	ACACGCAACAACT	+	607	0.00175503	Slow
chrII	292381	292395	24.5106	292386	292399	AACGCCATTCTCA	+	540	0.00650017	Slow
chrII	292444	292445	9.74853	292446	292459	TTACGTATAAATA	-	523	0.00871627	Slow
chrII	297965	297966	12.5338	297972	297985	GTACCAATATACA	+	614	0.00151208	Slow
chrII	301434	301435	11.4197	301437	301450	AAAACTGTAAATG	-	590	0.00250165	Slow
chrII	301663	301664	11.6982	301649	301662	GCTCCCCCACGCT	+	603	0.00190936	Slow
chrII	304344	304345	10.136	304325	304338	GGACCCATACCTA	+	749	4.49e-05	Fast
chrII	306498	306499	11.5629	306504	306517	AAGCCCATGCACC	+	707	0.00015521	Slow
chrII	307062	307074	46.2359	307076	307089	TTACCCGGCGCTG	+	476	0.0183332	Slow
chrII	307108	307110	25.9032	307112	307125	GCAGCCAGATAGA	-	625	0.00118843	Slow
chrII	307380	307381	12.5338	307376	307389	CCACACATATAGT	-	648	0.000699475	Slow
chrII	307413	307420	33.5571	307421	307434	ATATCTAAACGCC	+	566	0.00402476	Slow
chrII	307523	307524	10.0271	307514	307527	AGATCTATATGTC	-	555	0.0049631	Slow
chrII	310248	310249	10.5841	310237	310250	TCTAACATACAAT	-	582	0.00294372	Slow
chrII	311577	311578	11.6982	311586	311599	ATTCCCGTTTATT	+	581	0.00300172	Slow
chrII	311712	311713	11.1412	311696	311709	TCATACTCAAATA	-	553	0.00514719	Slow
chrII	311891	311893	28.5039	311881	311894	AGAACCACATATA	+	645	0.000751153	Slow
chrII	315206	315207	12.5338	315206	315219	ACGTCGAAACGTA	+	581	0.00300172	Slow
chrII	315421	315422	24.7891	315406	315419	GAACCCGGACCGC	+	607	0.00175503	Slow
chrII	324160	324161	9.47	324150	324163	AAATCCCCAAAGG	+	569	0.00380234	Slow
chrII	326274	326275	16.4332	326275	326288	GGACCCATCTAAA	+	600	0.00203463	Slow
chrII	326743	326764	48.6458	326734	326747	TCATTCCTAGAGA	+	550	0.00543404	Slow
chrII	327103	327104	9.47	327085	327098	ACTATCGTCCATC	+	593	0.00235109	Slow
chrII	331711	331712	15.8762	331695	331708	TCATCTAGAAATG	+	609	0.00168322	Slow
chrII	332325	332341	28.5158	332321	332334	CAAGCCAAAGAAG	+	535	0.0070907	Fast
chrII	332480	332481	9.74853	332461	332474	ATTCCCAGATACT	-	598	0.00212185	Slow
chrII	332521	332523	42.3403	332524	332537	GCACCCATACAAT	+	850	1.22e-06	Fast
chrII	332556	332591	323.056	332569	332582	TATTCCACACTCG	+	529	0.00787689	Fast
chrII	332688	332689	26.9698	332663	332676	CCAACCTTTCAGC	+	644	0.000769421	Fast
chrII	332720	332768	116.647	332732	332745	TTACCTATTGATT	-	548	0.00563423	Fast
chrII	332949	332950	10.1489	332957	332970	ATTCCCATTAAAA	-	554	0.00505474	Slow
chrII	337100	337105	40.2136	337104	337117	TCACGTGATCAAT	+	488	0.0153325	Slow
chrII	338775	338776	11.0251	338775	338788	GCTCGGATAAACT	+	518	0.00948611	Slow
chrII	340886	340888	36.3142	340897	340910	CGACCATTAAATA	+	571	0.00365795	Slow
chrII	340929	340930	18.1044	340912	340925	AAATGCATTCAAA	-	600	0.00203463	Slow
chrII	341264	341265	11.1412	341270	341283	AAAGCAATTGACT	+	523	0.00871627	Slow
chrII	341326	341327	9.61357	341328	341341	TATTCCGAACACC	-	584	0.00283045	Slow
chrII	341380	341381	12.9074	341373	341386	ACATCGGTATGTA	-	610	0.00164802	Slow
chrII	341672	341697	37.7837	341696	341709	ACACCCTACCCGG	+	630	0.00105976	Slow
chrII	341726	341736	26.7186	341717	341730	AAAGCCCTTCTTT	+	581	0.00300172	Slow
chrII	341798	341799	11.5363	341774	341787	GCTGCCATACGAG	-	609	0.00168322	Slow
chrII	341870	341882	63.2067	341882	341895	ACTCTTCTGCATG	+	553	0.00514719	Slow
chrII	341943	341985	150.203	341973	341986	AAATCTATATGCC	+	542	0.00627565	Slow
chrII	342110	342111	9.85391	342108	342121	ACCGGCCTACATA	-	637	0.000906482	Slow
chrII	342150	342156	62.6313	342139	342152	GCATACGTTAACA	+	565	0.00410152	Slow
chrII	342193	342238	97.6096	342201	342214	ACACCAATGGCTA	+	630	0.00105976	Slow
chrII	342373	342374	10.0942	342375	342388	ACGACCACTCGAG	-	524	0.0085717	Slow
chrII	342412	342427	30.1173	342410	342423	GGATTCATGCATT	-	625	0.00118843	Slow
chrII	342460	342461	14.6607	342471	342484	AATGCCTTTCACT	+	567	0.00394934	Slow
chrII	342517	342518	11.0556	342524	342537	ACAATTATCCAGT	-	560	0.00451334	Slow
chrII	347388	347415	45.0147	347407	347420	TAACCAGTACATT	-	692	0.000231683	Slow
chrII	347625	347626	9.47	347618	347631	GCCGCCTTAGACC	-	589	0.00255448	Slow
chrII	350623	350624	10.3056	350611	350624	ACATTATAGCATT	-	539	0.00661418	Slow
chrII	356189	356190	13.6479	356191	356204	ACAAGCAATTATT	+	551	0.00533609	Slow
chrII	356349	356350	9.74853	356329	356342	GAAGCAATACTTT	+	575	0.00337781	Slow
chrII	356669	356670	14.4835	356663	356676	GCACTATTACTCT	+	554	0.00505474	Slow
chrII	360378	360379	10.7562	360359	360372	ACCCCCTTTCTTG	-	649	0.000683218	Slow
chrII	360422	360423	9.74853	360407	360420	ATAACCGAAAAAA	-	557	0.00478116	Slow
chrII	362497	362512	20.2982	362511	362524	TTGCCATAACATG	-	507	0.0113516	Fast
chrII	362685	362712	107.615	362705	362718	TCACCGCATCATT	-	606	0.00179203	Fast
chrII	362752	362754	38.797	362734	362747	AAATCGGGAAAAT	-	497	0.0133352	Fast
chrII	362968	362969	13.8771	362952	362965	AGACCATTTCTCC	-	540	0.00650017	Slow
chrII	371078	371079	10.1489	371077	371090	GCAGCCGTAGCTC	-	647	0.00071612	Slow
chrII	371283	371285	19.2622	371265	371278	ACATTCGTTTATG	+	619	0.00135469	Slow
chrII	371339	371372	36.0332	371344	371357	ACAAACTGGCATG	-	599	0.00207792	Slow
chrII	371451	371453	26.2576	371464	371477	AAATCCCTGCAGA	-	657	0.000561163	Slow
chrII	371594	371595	10.3056	371570	371583	AAAACCATAGACT	-	688	0.000256315	Slow
chrII	371709	371741	39.4826	371720	371733	TCATGCATATTTT	+	576	0.00331231	Slow
chrII	371770	371772	26.0804	371758	371771	GCGCCTTGGCATA	+	550	0.00543404	Slow
chrII	373255	373315	181.903	373290	373303	AAACCCAAGCAAC	-	690	0.000243694	Fast
chrII	373476	373477	13.0486	373482	373495	TCACCTTTGAATG	-	598	0.00212185	Slow
chrII	373587	373588	9.85792	373585	373598	AAAGCCATAGAAA	+	649	0.000683218	Slow
chrII	375788	375789	12.2573	375800	375813	TTATACGTACCTA	+	569	0.00380234	Slow
chrII	375831	375832	9.9418	375814	375827	ATATACGTATATA	-	602	0.00195007	Slow
chrII	375936	375937	10.1489	375932	375945	ATTCCATTATATT	+	528	0.00801258	Slow
chrII	375989	375991	47.6378	375993	376006	TCAGCAGCAAATG	-	560	0.00451334	Slow
chrII	376032	376061	56.7203	376054	376067	GCATCCACATTCC	-	617	0.00141545	Slow
chrII	376143	376154	57.7927	376135	376148	GCCTCCTTATACT	+	619	0.00135469	Slow
chrII	376189	376190	16.7768	376191	376204	ACAGCATTTCTTT	+	571	0.00365795	Slow
chrII	376283	376294	24.8545	376268	376281	ACGCGCAAAAAAA	-	555	0.0049631	Slow
chrII	376350	376357	36.0355	376355	376368	TCCACCTTGCACC	-	611	0.00161342	Fast
chrII	378711	378712	9.73467	378696	378709	ATATTCTTTAACT	-	487	0.0155715	Slow
chrII	378784	378801	45.5631	378792	378805	GGGCCCTTCCAGT	-	553	0.00514719	Slow
chrII	378926	378978	43.8087	378941	378954	TATCCTTTACACA	+	562	0.00434326	Slow
chrII	380172	380173	15.3191	380147	380160	ACAGCAGTGTAAA	+	554	0.00505474	Slow
chrII	381612	381613	14.901	381592	381605	CCAACAATGCACC	-	659	0.000533491	Slow
chrII	391788	391826	278.631	391797	391810	AAACCCATCAACC	+	687	0.000262782	Fast
chrII	391960	392038	256.433	392009	392022	ACTCCAATAGCTG	-	601	0.00199232	Fast
chrII	392074	392075	13.9265	392053	392066	CCACTTATCCTTA	+	545	0.00594887	Slow
chrII	392362	392396	127.086	392366	392379	ACTCTAATGAATT	-	518	0.00948611	Slow
chrII	392441	392494	69.8784	392459	392472	GGCACCATTCATA	+	596	0.00221118	Slow
chrII	392640	392744	100.439	392681	392694	ACCACAACAAACA	+	539	0.00661418	Slow
chrII	393266	393267	15.3191	393246	393259	CCACGAATCTACT	-	520	0.00916933	Slow
chrII	405509	405531	40.6653	405525	405538	ACTCCAGTGAATA	-	593	0.00235109	Slow
chrII	405813	405814	10.0271	405818	405831	ACATCCATCTTTA	+	657	0.000561163	Slow
chrII	406085	406086	9.94948	406076	406089	GGAGCATTACACT	-	588	0.00260872	Slow
chrII	407375	407376	13.983	407374	407387	GCAACAGCTCACC	-	574	0.00344594	Slow
chrII	407486	407518	37.6931	407490	407503	GCACTAATCAATT	-	548	0.00563423	Slow
chrII	407550	407551	9.74853	407538	407551	TCATTTATACAAT	-	609	0.00168322	Slow
chrII	407995	407996	16.9903	407986	407999	TCCTCTCTATATA	+	529	0.00787689	Slow
chrII	408526	408527	12.4976	408518	408531	CCGCTCATACATG	-	710	0.000142351	Slow
chrII	408596	408597	11.8318	408582	408595	AGATCCTTTTACA	+	589	0.00255448	Slow
chrII	408799	408801	23.2452	408788	408801	ATAAGCAAACGCA	-	526	0.008288	Slow
chrII	408998	408999	10.1489	408983	408996	TCCCCCGCAGAGG	+	581	0.00300172	Slow
chrII	415313	415327	22.2318	415303	415316	AAATCAATAGTTA	+	554	0.00505474	Fast
chrII	415358	415439	229.507	415396	415409	TCTTCCTTGCAAA	-	599	0.00207792	Fast
chrII	415478	415519	163.237	415488	415501	GGCCCCGGCCAGC	+	520	0.00916933	Fast
chrII	415551	415669	379.629	415589	415602	ACATGCTTCCAAT	+	625	0.00118843	Fast
chrII	415698	415735	128.029	415726	415739	CAACCCACTAAGG	-	541	0.00638783	Fast
chrII	415998	415999	10.3056	415999	416012	GCAACAAGAAACA	+	572	0.00358594	Slow
chrII	418155	418156	9.74853	418162	418175	ACATGACTATATA	-	564	0.00417981	Slow
chrII	418250	418251	12.8124	418236	418249	ATGCCCTTTCATA	+	645	0.000751153	Slow
chrII	418313	418314	13.983	418321	418334	AAATCCATTTTTA	+	576	0.00331231	Slow
chrII	418485	418486	11.9768	418489	418502	ACACCTCCAAATC	+	652	0.000635967	Slow
chrII	419309	419310	14.6607	419285	419298	TGATCCGGTGATA	+	516	0.00980996	Slow
chrII	419339	419340	19.9482	419331	419344	GCCCCCATTAATT	-	659	0.000533491	Slow
chrII	419573	419574	13.0486	419554	419567	GCAGAACTACAAC	-	530	0.00774175	Slow
chrII	419759	419788	44.3566	419750	419763	TCCGCCTTAGATC	+	592	0.00239994	Slow
chrII	419856	419859	21.0905	419867	419880	AAACCCTTTTTCA	-	543	0.00616556	Slow
chrII	419901	419902	15.6221	419908	419921	ACGGCAAAAAAGT	+	494	0.0139735	Slow
chrII	423437	423438	13.0909	423424	423437	TCGTCCCTAGAAG	+	564	0.00417981	Slow
chrII	423611	423612	11.6982	423612	423625	GCATATGTACACC	+	636	0.000926927	Slow
chrII	426015	426016	9.47	426006	426019	TCTTCAATATCTA	-	509	0.0109889	Slow
chrII	426567	426568	12.67	426559	426572	ACCCCCTTCCTTT	-	648	0.000699475	Slow
chrII	426867	426869	22.8394	426859	426872	AGCGCCTTACATA	+	655	0.000590533	Slow
chrII	426921	426923	24.7794	426899	426912	AGCTCCTAACACC	-	608	0.00171901	Slow
chrII	427012	427014	19.4923	427012	427025	TCACCCGTTTTTT	-	617	0.00141545	Slow
chrII	427097	427107	39.5512	427098	427111	ACCTGCATATATA	-	632	0.00101319	Slow
chrII	427606	427608	20.3326	427604	427617	TAATCTACAAACT	+	521	0.0090148	Slow
chrII	429681	429682	9.74853	429679	429692	ATAGTCGTAGAAG	+	517	0.00964727	Slow
chrII	431842	431854	23.3189	431855	431868	AAATCAAAACATT	-	671	0.000396609	Slow
chrII	444917	444918	16.4332	444904	444917	ACAACCTTAATAG	+	591	0.00244962	Slow
chrII	445103	445104	10.0271	445113	445126	AAATCCAAACCTA	+	693	0.000225633	Slow
chrII	452007	452008	11.9768	451984	451997	ACACCAACACATA	-	797	9.25e-06	Slow
chrII	452178	452252	135.342	452221	452234	AAAGCCGCACACC	+	701	0.000181302	Slow
chrII	452361	452401	77.5897	452370	452383	TCAGCCGTTCAGA	-	674	0.000367597	Slow
chrII	452430	452431	17.3044	452422	452435	ACGCCCATAATTC	+	686	0.000269473	Slow
chrII	452536	452537	10.8153	452521	452534	AAACCGAAACGCT	+	607	0.00175503	Slow
chrII	452725	452747	20.4062	452728	452741	GGACCCAACCATC	+	686	0.000269473	Slow
chrII	458520	458551	64.0618	458540	458553	ATATAAATACATC	+	626	0.00116152	Slow
chrII	458707	458769	72.6962	458716	458729	CAATCCAAGCAGT	+	601	0.00199232	Slow
chrII	462079	462080	12.5338	462087	462100	TGACCAACACATG	+	659	0.000533491	Slow
chrII	466128	466129	10.7562	466119	466132	TCCCCTATCCAAC	-	590	0.00250165	Slow
chrII	466263	466287	25.546	466264	466277	GCACCCGTGCGAT	+	681	0.000308171	Slow
chrII	466421	466422	14.5209	466411	466424	ACAACCACTAAGA	+	606	0.00179203	Slow
chrII	466465	466489	56.769	466468	466481	TCTTTTGTGCACC	-	479	0.0175357	Slow
chrII	466591	466612	96.4085	466593	466606	TCAGCCAGCCACT	+	672	0.000386506	Slow
chrII	466783	466785	23.3965	466775	466788	CGACGCTTAGATT	+	562	0.00434326	Slow
chrII	466970	467008	54.3132	466975	466988	CCAGGGAAACAGT	+	516	0.00980996	Slow
chrII	467103	467132	30.9168	467110	467123	CTATCTGTGCATT	-	594	0.002304	Slow
chrII	467304	467306	22.2824	467284	467297	TTTTTCGTACTTC	-	468	0.0205804	Slow
chrII	474224	474225	11.6982	474200	474213	AAAACTGTGCGAT	+	481	0.0170247	Slow
chrII	474269	474270	10.8626	474274	474287	ACAAAGGCACAAA	+	547	0.00573762	Slow
chrII	476760	476809	669.707	476769	476782	CCACCCAAACATG	+	833	2.44e-06	Fast
chrII	476921	476978	224.79	476928	476941	ATATCAATATATT	+	633	0.00099057	Fast
chrII	477091	477290	1516.61	477196	477209	ACCGCCAATCAGC	+	607	0.00175503	Fast
chrII	477324	477325	11.9039	477326	477339	TCACCAAAAAAGA	+	593	0.00235109	Fast
chrII	477398	477401	91.477	477403	477416	TCATCTCTGCCTC	-	576	0.00331231	Fast
chrII	477435	477443	32.5112	477433	477446	TTAGCTATATATA	-	552	0.00524154	Fast
chrII	477483	477590	253.961	477541	477554	GAATTTATATATT	-	501	0.0125223	Fast
chrII	481058	481059	9.47	481049	481062	TGGCCCCTACAAG	+	611	0.00161342	Slow
chrII	483675	483676	11.4197	483676	483689	GCTCACTTACGCT	-	561	0.0044276	Slow
chrII	488426	488437	20.0541	488419	488432	TCTCCCCTATATA	-	655	0.000590533	Slow
chrII	488715	488716	9.94948	488705	488718	GGGCCTATACGGT	+	505	0.0117305	Slow
chrII	490597	490622	92.2334	490599	490612	ACCTCAGTGCAGT	+	594	0.002304	Slow
chrII	490727	490746	38.6046	490744	490757	ATCCCCTTATAAA	+	570	0.00372967	Slow
chrII	490787	490788	9.37323	490799	490812	GCACCAGAACAAA	-	669	0.000417039	Slow
chrII	490838	490839	10.0271	490844	490857	ATAGCCATATCTT	-	625	0.00118843	Slow
chrII	491120	491122	29.2733	491117	491130	CCACCTATATATG	-	711	0.000138327	Slow
chrII	491173	491193	22.1619	491166	491179	ACATCTATATACG	+	710	0.000142351	Slow
chrII	493213	493214	9.47	493196	493209	ACATCCCAAAAGT	+	645	0.000751153	Slow
chrII	501646	501647	9.47	501638	501651	AGATCCATTTACC	+	645	0.000751153	Slow
chrII	535311	535312	15.3191	535307	535320	ACATTCTCATAGG	-	550	0.00543404	Slow
chrII	539849	539850	14.3048	539830	539843	CTACCCTTACCTC	+	678	0.00033316	Slow
chrII	544612	544624	33.4235	544614	544627	CCGCCAGAAAATG	-	539	0.00661418	Slow
chrII	549592	549593	10.3056	549575	549588	ACTTCACCTCATC	+	542	0.00627565	Slow
chrII	554821	554822	9.41167	554827	554840	AGCCCAGTACTTT	-	574	0.00344594	Slow
chrII	555239	555246	40.772	555237	555250	CCTCGCATATAAT	-	560	0.00451334	Slow
chrII	555342	555343	10.2184	555319	555332	ACAGCGAAAAAAG	-	577	0.00324693	Slow
chrII	555419	555432	53.0237	555430	555443	CAACCCCGCCACC	-	602	0.00195007	Slow
chrII	555465	555466	9.61357	555450	555463	ACGCCATAACAAA	-	595	0.00225708	Slow
chrII	555517	555518	11.0556	555509	555522	TATCCCATAATTA	-	548	0.00563423	Slow
chrII	555571	555573	24.2206	555562	555575	GCACTCATAGGCC	+	611	0.00161342	Fast
chrII	555661	555730	128.589	555695	555708	GTACCCAGACAAT	-	696	0.000208214	Fast
chrII	555793	555801	53.7069	555798	555811	GCAGACTACCACT	-	531	0.00760882	Slow
chrII	555985	555986	15.7888	555983	555996	AAATTCTTTCTTT	-	513	0.010305	Slow
chrII	556025	556026	11.0251	556007	556020	GAACCAGGAAACC	-	534	0.00721666	Slow
chrII	561124	561125	16.1547	561120	561133	ACATTCAGTTATA	+	579	0.00312202	Slow
chrII	561247	561248	9.47	561257	561270	AAAGACAAACGAA	+	494	0.0139735	Slow
chrII	565114	565149	49.9613	565126	565139	CCATCTGCGCTTA	+	541	0.00638783	Slow
chrII	565189	565216	34.5376	565184	565197	GCACCCTGCTATT	-	618	0.00138494	Slow
chrII	565496	565541	79.1872	565507	565520	ACAAGCATAAGGC	+	548	0.00563423	Slow
chrII	565771	565772	10.2184	565773	565786	AGATTTGTACATT	+	609	0.00168322	Slow
chrII	568687	568688	10.4873	568665	568678	AACCCACTGCATC	-	571	0.00365795	Slow
chrII	583552	583553	9.47	583531	583544	ATATCCTAAAAAA	+	557	0.00478116	Slow
chrII	586272	586273	16.4332	586274	586287	ACTTCCAGGGACA	+	591	0.00244962	Slow
chrII	589259	589288	59.9095	589278	589291	ACAGCTTTTCATG	-	660	0.000520512	Fast
chrII	589326	589425	592.098	589365	589378	TTACTAATACGTG	-	524	0.0085717	Fast
chrII	589535	589607	800.267	589567	589580	CAACCCAGACATT	+	748	4.63e-05	Fast
chrII	589757	589795	69.142	589765	589778	AGACCCAAATTCT	-	607	0.00175503	Fast
chrII	592872	592873	9.85792	592871	592884	AGAAAAATTCATC	-	528	0.00801258	Fast
chrII	592902	592915	40.4011	592888	592901	TCAGGCATTCATT	+	653	0.000620559	Fast
chrII	592954	592956	37.1086	592939	592952	AGCTCCACGCACA	+	612	0.00157915	Fast
chrII	592996	592998	27.2933	592977	592990	ATACCGAAAGAGT	+	554	0.00505474	Fast
chrII	593045	593141	222.026	593084	593097	GCATCCATACATC	-	867	5.81e-07	Fast
chrII	593289	593290	15.1463	593288	593301	CGATCAAAACAAT	-	562	0.00434326	Fast
chrII	594938	594939	19.2185	594920	594933	TCATCAGAAAAAA	-	529	0.00787689	Slow
chrII	595112	595114	34.2591	595118	595131	CCACGCATACCCG	-	708	0.000150964	Slow
chrII	595232	595233	13.3694	595223	595236	ACAATAATGCAAA	+	571	0.00365795	Slow
chrII	595603	595604	12.2553	595588	595601	CCAACCATTAACC	+	649	0.000683218	Slow
chrII	595660	595661	10.5841	595669	595682	ACTTCCATTTGAA	-	516	0.00980996	Slow
chrII	595699	595702	43.1858	595677	595690	CGGCCGACACTTC	-	489	0.0150996	Slow
chrII	595733	595734	17.5448	595714	595727	AAACCCTTGCCTT	-	679	0.000324845	Slow
chrII	595775	595776	14.5209	595750	595763	ACGCCCCTTCTTT	+	646	0.000733241	Slow
chrII	595920	595921	10.7703	595908	595921	ATAACCGGAGACA	-	591	0.00244962	Slow
chrII	602292	602296	47.3744	602274	602287	ACTTCCGGACATT	+	732	7.57e-05	Fast
chrII	603872	603873	10.2184	603864	603877	TCAGCCATATATT	-	732	7.57e-05	Slow
chrII	604125	604126	12.4619	604103	604116	ACAACCAGTATGC	-	511	0.0106424	Fast
chrII	604232	604236	31.1743	604219	604232	GCATCTTGACCTT	+	583	0.00288728	Slow
chrII	604296	604335	172.42	604300	604313	ACATCTGTACATT	+	793	1.09e-05	Fast
chrII	605548	605585	42.8492	605544	605557	ATAACTTTTCAAA	+	515	0.00997464	Fast
chrII	605672	605701	99.3068	605679	605692	CCCAACGTAAATA	+	527	0.00814907	Fast
chrII	605738	605747	56.3174	605752	605765	ACACCTTGGCTTG	+	591	0.00244962	Fast
chrII	605863	606007	795.21	605915	605928	ACACCTGTACATC	+	831	2.64e-06	Fast
chrII	606065	606070	34.8358	606056	606069	CCACCGCTACTAG	+	601	0.00199232	Fast
chrII	606106	606190	290.869	606156	606169	TCACCAATGGAGT	+	594	0.002304	Fast
chrII	614032	614034	20.788	614008	614021	AGGTCCTTTCTTC	-	526	0.008288	Fast
chrII	614072	614128	76.6453	614107	614120	AAAAACGCTCATT	+	543	0.00616556	Fast
chrII	614162	614179	38.9402	614179	614192	CCATCTGCACGTT	-	599	0.00207792	Fast
chrII	614257	614302	396.388	614266	614279	ACACCCACACCCA	+	804	7.17e-06	Fast
chrII	614394	614395	9.67192	614371	614384	CCAGCGTAACATT	-	614	0.00151208	Fast
chrII	614611	614653	70.3622	614626	614639	ACATCCGAACATT	+	822	3.65e-06	Fast
chrII	615020	615021	10.0439	615002	615015	ACAATCCTAGAAA	+	572	0.00358594	Fast
chrII	615117	615128	26.4443	615131	615144	TAATCCATGACTT	+	553	0.00514719	Fast
chrII	615178	615229	194.973	615186	615199	CAACCCATACATG	+	813	4.9e-06	Fast
chrII	623280	623281	12.5338	623282	623295	AGGCCTACACAAC	+	576	0.00331231	Slow
chrII	624728	624743	23.0115	624741	624754	AAAACCAAGAATT	-	586	0.00271933	Slow
chrII	624942	624955	23.1385	624945	624958	TCTTCCTTGCAGT	+	600	0.00203463	Slow
chrII	624996	625031	34.3069	625004	625017	GAGCCCGCGCACT	-	584	0.00283045	Fast
chrII	625093	625234	271.269	625160	625173	CCTTCCCCTCATT	-	584	0.00283045	Fast
chrII	625269	625293	44.1257	625271	625284	GCACAAAGAAATG	+	556	0.00487211	Slow
chrII	625432	625485	115.121	625451	625464	CTACCCTTGAATG	+	602	0.00195007	Slow
chrII	625536	625537	19.1853	625542	625555	TTACCCAGAAAGG	+	595	0.00225708	Fast
chrII	625584	625585	9.94109	625577	625590	AATGCAATTCATT	+	544	0.00605533	Slow
chrII	625633	625634	9.55124	625621	625634	AGATACAAGCAAA	+	550	0.00543404	Slow
chrII	625812	625813	13.9265	625797	625810	GCTTCCTGTCGAC	+	446	0.0278431	Slow
chrII	628481	628482	12.2553	628493	628506	GACCCCACACATT	+	683	0.000291824	Slow
chrII	628514	628563	227.877	628530	628543	ATGTCCGTGCACC	+	637	0.000906482	Fast
chrII	628620	628621	12.738	628624	628637	CCACAGGCACATC	-	619	0.00135469	Fast
chrII	628783	628798	35.4986	628775	628788	GCACCCATTCTGT	+	693	0.000225633	Fast
chrII	629096	629097	16.4032	629075	629088	CCCCGCAAATATT	-	556	0.00487211	Slow
chrII	642730	642731	10.4873	642722	642735	TCCCCTTATCAGA	-	474	0.01888	Slow
chrII	642983	642984	19.2185	642962	642975	GCAGCAAGAAAAA	+	533	0.00734529	Slow
chrII	643133	643135	31.4738	643136	643149	CCAGCCCCACATA	+	713	0.000130042	Slow
chrII	645106	645108	31.4738	645103	645116	AAAGCCCTCCAGT	+	612	0.00157915	Slow
chrII	645257	645258	9.74853	645263	645276	ACATTCAAGAAAA	-	544	0.00605533	Slow
chrII	645424	645425	11.6982	645433	645446	ACATTGCTAAATA	+	566	0.00402476	Slow
chrII	645455	645467	28.9563	645451	645464	ACATTAATACCTT	+	643	0.000788733	Slow
chrII	662321	662322	11.1412	662326	662339	AAAATCAAACTCA	+	533	0.00734529	Slow
chrII	662539	662540	11.0251	662550	662563	ACTGCCAAAATTG	+	554	0.00505474	Slow
chrII	662584	662600	22.4159	662572	662585	ATAGTTTTTCATT	-	471	0.0197177	Slow
chrII	662703	662704	14.252	662681	662694	GCACAGGCACAGC	-	575	0.00337781	Slow
chrII	662777	662778	10.5841	662788	662801	ATTTCTATACTTT	-	556	0.00487211	Slow
chrII	668107	668108	9.74853	668118	668131	GCGACGATAAATT	+	566	0.00402476	Slow
chrII	668530	668533	33.8741	668530	668543	AGACGCTTTCGGC	+	495	0.0137564	Slow
chrII	668709	668710	10.8626	668719	668732	GCTGCCAGTCATA	-	613	0.00154553	Slow
chrII	668749	668778	50.8452	668748	668761	AATCCCACCCATG	-	649	0.000683218	Slow
chrII	679635	679636	10.5749	679641	679654	GAAACCTAACTCT	-	535	0.0070907	Slow
chrII	680216	680217	12.4976	680198	680211	ACCCCGGGCCAGC	-	551	0.00533609	Slow
chrII	680573	680574	9.41167	680565	680578	ACACACATACATA	+	847	1.42e-06	Slow
chrII	680612	680613	13.7141	680593	680606	GCAACCAAATATG	-	681	0.000308171	Slow
chrII	680859	680860	14.252	680837	680850	CCCTCCAAAAAAA	+	566	0.00402476	Slow
chrII	681910	681913	39.7501	681893	681906	AGATTTATTCATT	-	562	0.00434326	Fast
chrII	682028	682041	74.9943	682032	682045	AAAACCTAGCAAC	-	565	0.00410152	Fast
chrII	682074	682085	84.4948	682056	682069	ACACCCATACACC	+	932	2.98e-08	Fast
chrII	682304	682305	13.0199	682292	682305	GAACCCATCCTTG	+	664	0.00047192	Fast
chrII	697761	697792	35.8238	697757	697770	GCTTTTTTACATA	+	533	0.00734529	Slow
chrII	697835	697836	17.8259	697812	697825	ACAACGAAGCAAA	+	608	0.00171901	Slow
chrII	698002	698004	24.7891	697987	698000	CCATCAAAAAACT	-	596	0.00221118	Slow
chrII	702055	702056	23.675	702035	702048	ATATACATATATA	-	627	0.00113548	Slow
chrII	702231	702232	13.6479	702241	702254	ACTGCCGAGAAAA	-	502	0.012321	Slow
chrII	718491	718513	23.9535	718513	718526	ATACGAGTACATA	+	639	0.000866726	Slow
chrII	728299	728300	13.3694	728297	728310	AAACCAATATCGA	+	552	0.00524154	Slow
chrII	728710	728722	32.8665	728724	728737	ATCCCAATTCATC	+	608	0.00171901	Slow
chrII	744705	744706	10.5841	744698	744711	TCACCTATTTCTG	+	565	0.00410152	Slow
chrII	760586	760587	10.8626	760568	760581	ACAACTGAAGAAG	+	552	0.00524154	Slow
chrII	760940	760941	13.6479	760950	760963	ATATACATACACG	+	705	0.000163704	Slow
chrII	761001	761002	13.7141	761002	761015	ACATCTCGAAAAA	+	550	0.00543404	Slow
chrII	767718	767719	11.0251	767709	767722	GCACCAATATCAA	-	591	0.00244962	Slow
chrII	768080	768081	16.4332	768060	768073	TCATCATCAAATA	-	559	0.00460202	Slow
chrII	768150	768151	9.74853	768131	768144	GAATTAATACAAA	+	536	0.00696801	Slow
chrII	770793	770808	21.7253	770780	770793	GCCCCTCTACATG	+	672	0.000386506	Slow
chrII	773480	773481	9.47	773459	773472	ACGCCGAGCCATT	-	629	0.00108428	Slow
chrII	773662	773674	19.7756	773677	773690	AGGGCGGTACATA	-	590	0.00250165	Slow
chrII	774579	774580	10.3056	774563	774576	GGACCCCTTCTTC	-	605	0.00183015	Slow
chrII	775965	775966	10.0271	775940	775953	AAACCTGTACGTA	+	663	0.000483513	Slow
chrII	776342	776343	12.017	776328	776341	ACAGAAATACTTG	-	599	0.00207792	Slow
chrII	784369	784370	10.0271	784369	784382	GAACCAATGCCCT	+	584	0.00283045	Slow
chrII	784742	784743	10.5841	784754	784767	GAATTCTTCCATA	+	556	0.00487211	Slow
chrII	784786	784787	9.74853	784790	784803	ATTTCCATTAAGT	-	517	0.00964727	Slow
chrII	784936	784948	21.1682	784930	784943	TCATCAATAAAGC	-	617	0.00141545	Slow
chrII	785346	785347	20.3326	785348	785361	ACATCTCTTTTTT	+	509	0.0109889	Slow
chrII	792303	792346	62.0142	792301	792314	TAATCCTTCAATT	+	554	0.00505474	Fast
chrII	792497	792518	140.367	792505	792518	CCTTCCAAATAGA	-	561	0.0044276	Fast
chrII	792653	792694	263.484	792675	792688	TAACCCATACATT	-	811	5.32e-06	Fast
chrII	799023	799024	12.5338	799027	799040	ACAGCCACACACC	+	808	6.01e-06	Slow
chrII	805256	805257	9.68057	805252	805265	CCATTAATACGTC	+	577	0.00324693	Slow
chrII	812460	812481	55.8115	812457	812470	ACACTTATGCCAA	-	571	0.00365795	Fast
chrII	812615	812737	348.41	812680	812693	ACACCATGGCCCC	-	587	0.00266421	Fast
chrII	812812	812813	10.59	812822	812835	ACATACATACTTA	-	723	9.81e-05	Fast
chrII	812887	812903	48.7048	812878	812891	ACAACAGTACAGT	+	705	0.000163704	Fast
chrII	812948	812957	103.467	812943	812956	TTACCCATATCCA	-	624	0.00121483	Fast
chrII	812989	813041	222.215	813006	813019	ACCACCATCCATC	-	721	0.000103876	Fast
chrIII	2	424	43060.1	203	216	ACACCCACACACC	+	876	3.87e-07	Fast
chrIII	461	555	703.974	505	518	CCACCAACCCACC	+	657	0.000561163	Fast
chrIII	589	660	146.059	627	640	ACGTCTACAAATG	+	587	0.00266421	Fast
chrIII	729	865	1000.74	791	804	TCACCCATCTCTC	+	655	0.000590533	Fast
chrIII	984	1020	229.1	1004	1017	ACACACTTATGTC	+	612	0.00157915	Fast
chrIII	1099	1114	21.6393	1083	1096	ACATAAACACACT	+	644	0.000769421	Slow
chrIII	11038	11039	11.6954	11013	11026	TCATCCAATAAGA	+	577	0.00324693	Fast
chrIII	11074	11075	13.459	11052	11065	ACACCAGAAGATA	+	673	0.000376999	Fast
chrIII	11210	11234	56.7627	11212	11225	TGATCCATATATT	-	678	0.00033316	Fast
chrIII	12955	12957	33.9196	12935	12948	ACATAAATAAAAA	-	570	0.00372967	Fast
chrIII	13121	13145	128.259	13125	13138	AAACCCAGACATC	-	800	8.23e-06	Fast
chrIII	13300	13304	29.5683	13312	13325	AGAACAAAGCATC	+	580	0.00306204	Fast
chrIII	14153	14155	24.1748	14131	14144	ACATCCTTAAATA	-	763	2.93e-05	Slow
chrIII	14650	14651	13.2548	14653	14666	TCACCCAGAACCC	-	651	0.000651389	Fast
chrIII	24433	24434	11.8318	24434	24447	TAACCCGTTTTTT	-	535	0.0070907	Slow
chrIII	24471	24472	20.3326	24450	24463	CCACCCGGCGCGA	+	513	0.010305	Slow
chrIII	24689	24690	25.6247	24665	24678	AAATCCAGATTTA	-	583	0.00288728	Slow
chrIII	24720	24721	9.47	24725	24738	AAATCCAACCATT	-	692	0.000231683	Slow
chrIII	31265	31268	28.9671	31258	31271	CCTCCAGTATACT	+	581	0.00300172	Slow
chrIII	40873	40874	11.1412	40864	40877	TCTCCTATAAACG	-	610	0.00164802	Slow
chrIII	40904	40905	10.3056	40894	40907	AAAACCATACACA	+	781	1.62e-05	Slow
chrIII	47080	47081	10.3056	47087	47100	ACAACTAAGCAAT	+	612	0.00157915	Slow
chrIII	48510	48512	22.3871	48512	48525	GCGTTCGTGCAGT	+	545	0.00594887	Slow
chrIII	48551	48552	11.6982	48549	48562	AAATTCAAACACA	-	650	0.000667363	Slow
chrIII	50350	50359	48.3217	50339	50352	ACATACATATATA	-	716	0.000119179	Slow
chrIII	50404	50444	56.9035	50399	50412	GCCACCGTGTAGC	-	522	0.00886463	Slow
chrIII	50494	50495	24.6474	50485	50498	GCAGCCCAGGATA	+	566	0.00402476	Slow
chrIII	50528	50529	10.7703	50539	50552	AAATCAAAAAAAA	+	526	0.008288	Slow
chrIII	50565	50576	37.3893	50548	50561	AAAACAAAAAACG	+	535	0.0070907	Slow
chrIII	50627	50629	41.819	50634	50647	CCGTCGGCACACC	-	581	0.00300172	Slow
chrIII	50676	50784	167.828	50726	50739	GCGCCCATATAAA	+	672	0.000386506	Fast
chrIII	50813	50833	43.5074	50809	50822	CCACTAATACAAC	+	646	0.000733241	Slow
chrIII	51027	51029	27.0943	51040	51053	TGACCCGGTGACG	-	539	0.00661418	Fast
chrIII	51114	51115	9.37323	51105	51118	ATTTCCGTATATG	+	615	0.00147925	Slow
chrIII	51191	51193	25.535	51198	51211	AGAACGTCACATC	+	587	0.00266421	Slow
chrIII	51233	51261	31.4611	51253	51266	ATACTTCTTCATA	-	537	0.00684714	Fast
chrIII	51610	51615	20.0541	51595	51608	GCACCCATTGGTA	-	654	0.00060524	Slow
chrIII	52400	52401	12.5338	52412	52425	ATATACATATATA	-	627	0.00113548	Slow
chrIII	52435	52436	10.0271	52434	52447	ATATACATACATT	+	720	0.000106767	Slow
chrIII	58861	58891	136.584	58870	58883	ACATCCGTGCACC	+	811	5.32e-06	Fast
chrIII	58927	58936	54.8871	58933	58946	ACCTCAAAACACT	-	654	0.00060524	Slow
chrIII	59085	59100	62.4334	59073	59086	AAAAGCGTCCATT	+	598	0.00212185	Slow
chrIII	59265	59291	33.147	59271	59284	ACGCCCTGGGACC	+	575	0.00337781	Slow
chrIII	61307	61318	24.5106	61320	61333	AAATTCCCACATC	+	613	0.00154553	Slow
chrIII	61366	61367	11.0251	61346	61359	CCCCCCTTGCGCC	-	596	0.00221118	Slow
chrIII	61539	61542	66.29	61548	61561	ACATATATAAAGT	-	574	0.00344594	Slow
chrIII	63309	63310	11.9768	63293	63306	GCTTCCTTTCTCC	+	551	0.00533609	Slow
chrIII	68374	68380	115.71	68359	68372	ATAGTAATACAAT	-	541	0.00638783	Fast
chrIII	68529	68559	176.652	68533	68546	AAACCCATGCACA	-	792	1.13e-05	Fast
chrIII	68714	68715	12.8339	68707	68720	ACCCCCCTGCACC	-	732	7.57e-05	Fast
chrIII	75910	75911	9.47	75902	75915	TCGCTCATAAAGG	+	564	0.00417981	Slow
chrIII	77992	77993	13.4497	77983	77996	ACAACAATGTAGA	-	579	0.00312202	Slow
chrIII	78053	78054	10.3309	78063	78076	ACAAAAAGAAACT	+	514	0.0101396	Fast
chrIII	78103	78163	151.211	78127	78140	ACACACGTATAGC	+	675	0.000358433	Fast
chrIII	78192	78228	95.5503	78206	78219	ACTGCCAAGCTGG	+	532	0.00747675	Fast
chrIII	78267	78287	258.097	78288	78301	GCAGCAATCCGCT	+	569	0.00380234	Fast
chrIII	78333	78375	81.326	78348	78361	TCATCGAGTCATA	-	623	0.00124192	Fast
chrIII	78458	78527	329.421	78495	78508	TGACCGGCATAAT	-	485	0.0160485	Fast
chrIII	78556	78605	608.798	78585	78598	TCCTCATTTCCTC	-	477	0.0180649	Fast
chrIII	78641	78642	12.8124	78648	78661	GCACACCTTCGTA	+	589	0.00255448	Slow
chrIII	78781	78782	18.1044	78778	78791	TCAACATTACCTA	-	602	0.00195007	Slow
chrIII	78937	78939	66.29	78930	78943	ACATATTAGCATA	-	542	0.00627565	Slow
chrIII	78991	79021	89.0207	78996	79009	ACTGCGTTACGCG	-	540	0.00650017	Slow
chrIII	82448	82449	23.1179	82460	82473	ACTCCGATACGGG	+	625	0.00118843	Slow
chrIII	83940	83941	10.3056	83941	83954	CCGTCCTGACACC	+	636	0.000926927	Slow
chrIII	90631	90632	11.6982	90634	90647	GCAATTCTACACA	-	572	0.00358594	Slow
chrIII	91143	91145	36.5316	91152	91165	AGAAGCGTTCATG	+	597	0.00216661	Slow
chrIII	95863	95884	19.2185	95880	95893	TAAGCAAGAAACA	+	479	0.0175357	Slow
chrIII	96062	96063	13.0909	96069	96082	AAAACCCTAGGTC	-	559	0.00460202	Slow
chrIII	107829	107830	10.3056	107817	107830	TTAGCAGCACATG	-	561	0.0044276	Slow
chrIII	111725	111742	32.0309	111726	111739	AAAACCTTACCTC	+	668	0.000427142	Slow
chrIII	114538	114540	24.279	114527	114540	ATATCCATTCAAT	-	693	0.000225633	Slow
chrIII	120653	120654	10.5841	120637	120650	TTACCCGGAGGTT	+	535	0.0070907	Slow
chrIII	122415	122416	10.9774	122422	122435	AACACCATATCTA	+	547	0.00573762	Slow
chrIII	122567	122625	80.4589	122604	122617	ACGCCCTGATAGA	+	594	0.002304	Slow
chrIII	122726	122727	18.5061	122713	122726	TAGCGCGCACATT	-	545	0.00594887	Slow
chrIII	122801	122811	24.0339	122789	122802	TCAACACTCCAAA	+	544	0.00605533	Slow
chrIII	122845	122859	36.129	122850	122863	TCCCCTAAGGATT	+	505	0.0117305	Slow
chrIII	122897	122901	29.204	122874	122887	ACTTTGTTACACA	-	556	0.00487211	Slow
chrIII	122955	122956	9.68057	122959	122972	ACACTCCGACTAA	-	583	0.00288728	Slow
chrIII	123140	123141	10.2184	123136	123149	GAACCCCAACAGC	-	649	0.000683218	Slow
chrIII	123174	123183	49.251	123180	123193	AGGTCCATTGATC	+	575	0.00337781	Slow
chrIII	123537	123576	118.979	123550	123563	GACACCACACATT	+	614	0.00151208	Slow
chrIII	123617	123620	37.9736	123603	123616	CCTCCCGCACCCT	+	640	0.000847325	Slow
chrIII	123700	123701	23.3965	123691	123704	ACAGCCCTATTTT	+	642	0.000807777	Slow
chrIII	123733	123734	11.5363	123745	123758	ACAGCCAGTTATT	+	649	0.000683218	Slow
chrIII	123846	123847	15.1198	123842	123855	ACAACAACTTAGC	-	509	0.0109889	Slow
chrIII	123952	123967	28.4614	123965	123978	TTACCCGGAGGTC	-	535	0.0070907	Slow
chrIII	124025	124026	9.74853	124012	124025	TCATCTTTAATTG	+	532	0.00747675	Slow
chrIII	124189	124190	16.7118	124167	124180	TCAACAATGGAAT	-	524	0.0085717	Slow
chrIII	124538	124539	10.0271	124534	124547	ACAACTTGGCAAT	-	553	0.00514719	Slow
chrIII	124696	124719	52.7828	124699	124712	GCATCCTTGCATT	-	753	3.92e-05	Slow
chrIII	125082	125104	37.0202	125083	125096	GCTTTCAGAAATC	+	525	0.0084292	Slow
chrIII	125144	125164	50.4313	125129	125142	ACAATTAGTCATT	-	550	0.00543404	Slow
chrIII	125243	125247	48.1206	125245	125258	AAACCCACACATA	-	809	5.77e-06	Fast
chrIII	125398	125399	12.8124	125381	125394	AGACAGAAAGATT	-	513	0.010305	Slow
chrIII	125470	125471	13.1763	125480	125493	TTTTCCATACTTT	-	593	0.00235109	Slow
chrIII	127482	127483	16.7118	127487	127500	ACATCTGAAGATG	-	638	0.000886634	Slow
chrIII	127657	127658	9.74853	127633	127646	AAAATCATACTCG	+	595	0.00225708	Slow
chrIII	127919	127921	26.3527	127912	127925	ACATATTAGCACG	-	527	0.00814907	Slow
chrIII	131746	131757	30.9168	131732	131745	ACAAAAATTCATA	+	612	0.00157915	Slow
chrIII	133611	133612	10.8626	133588	133601	AGAACCACTCAGC	+	612	0.00157915	Slow
chrIII	137215	137216	10.5632	137197	137210	GGCCACGTGCTTT	-	468	0.0205804	Fast
chrIII	137254	137273	404.619	137271	137284	AAACCCAGACACG	+	785	1.39e-05	Fast
chrIII	137304	137372	325.412	137326	137339	TCACACAACAAGG	+	514	0.0101396	Fast
chrIII	137406	137442	116.488	137412	137425	GCATCATAGCATG	-	597	0.00216661	Fast
chrIII	137479	137484	24.5706	137475	137488	TCTTTCAAACAGA	+	552	0.00524154	Fast
chrIII	137534	137585	228.328	137540	137553	ACCCCCTTGGTTA	-	570	0.00372967	Fast
chrIII	137628	137673	132.889	137631	137644	AAGACCAAATATG	-	556	0.00487211	Fast
chrIII	137990	137991	9.94948	138001	138014	TTACCCAACAATG	-	579	0.00312202	Slow
chrIII	142301	142302	9.47	142312	142325	ACAGATAAACAAG	+	571	0.00365795	Slow
chrIII	142612	142613	12.8124	142619	142632	GGAACGGTACATA	-	632	0.00101319	Slow
chrIII	142826	142832	51.5279	142812	142825	TATTCCGTATACA	-	553	0.00514719	Slow
chrIII	147870	147871	12.5338	147863	147876	TCATCGGTATATA	-	642	0.000807777	Slow
chrIII	148034	148035	15.5976	148033	148046	ATAGTCATATAGT	+	543	0.00616556	Slow
chrIII	155145	155146	11.9768	155137	155150	TCACCCTATCAAT	+	648	0.000699475	Slow
chrIII	157447	157448	9.94948	157447	157460	TCATCCCTTTCTG	-	560	0.00451334	Slow
chrIII	157662	157663	11.5629	157642	157655	CGACCCTTGAAAA	+	552	0.00524154	Slow
chrIII	157734	157735	11.0556	157724	157737	ACATACAGTCGGA	-	532	0.00747675	Slow
chrIII	163307	163308	10.2299	163311	163324	ACTTCCCTTTTTT	-	513	0.010305	Fast
chrIII	163370	163371	10.136	163373	163386	CCTTCCGTGCTTG	-	601	0.00199232	Fast
chrIII	163448	163470	58.5206	163455	163468	ACAAGTCTATATT	+	536	0.00696801	Fast
chrIII	163516	163517	13.9682	163515	163528	AAATCAAAACAAC	-	616	0.00144689	Fast
chrIII	163609	163631	146.202	163621	163634	ACAGCCATAGAAA	+	731	7.77e-05	Fast
chrIII	163662	163704	317.704	163676	163689	GCACCCATACCAT	-	778	1.8e-05	Fast
chrIII	163891	163950	44.7397	163905	163918	ACACAATAAAAAG	-	490	0.0148668	Fast
chrIII	164278	164315	47.9071	164295	164308	ACTTCAATACCAT	-	601	0.00199232	Slow
chrIII	164348	164349	11.6982	164354	164367	ACACTGATGAAAT	-	549	0.00553295	Slow
chrIII	169545	169546	15.9837	169526	169539	TTACCCACACATT	+	748	4.63e-05	Fast
chrIII	176625	176630	25.9021	176613	176626	TCATTTCTATATT	-	513	0.010305	Slow
chrIII	176665	176666	12.3696	176643	176656	AAAGCCATTCATA	+	725	9.26e-05	Slow
chrIII	176695	176697	20.2647	176680	176693	ATATTCTTATATA	-	571	0.00365795	Slow
chrIII	176945	176958	41.9611	176932	176945	CCACTCAACCCTA	+	588	0.00260872	Slow
chrIII	176990	177019	57.2117	176995	177008	AAAAATTTACATA	+	549	0.00553295	Slow
chrIII	178298	178359	141.719	178305	178318	TAACCAATTCATT	+	645	0.000751153	Fast
chrIII	178465	178564	846.081	178489	178502	AAGTCCGTACACC	+	702	0.000176713	Fast
chrIII	178807	178809	25.1968	178810	178823	TCAACTGTGAACT	-	545	0.00594887	Fast
chrIII	178838	178960	419.739	178896	178909	ATACCCAGATATA	-	700	0.000186175	Fast
chrIII	179292	179300	21.6381	179271	179284	TCACCCGTACGAG	-	727	8.74e-05	Slow
chrIII	179341	179345	23.0828	179355	179368	GGGCCGATGCAGT	-	529	0.00787689	Slow
chrIII	186106	186107	10.3056	186111	186124	ACGCAATTACAAT	-	557	0.00478116	Slow
chrIII	192910	192911	10.2184	192907	192920	ACACTTATCCCTA	-	611	0.00161342	Slow
chrIII	193092	193093	12.8124	193101	193114	ATACTCTGTCATA	+	565	0.00410152	Slow
chrIII	193231	193232	11.1412	193212	193225	ACAATCATGAAGC	+	576	0.00331231	Slow
chrIII	200115	200117	31.1566	200095	200108	ACATAAATAAAAA	-	570	0.00372967	Fast
chrIII	200281	200305	125.387	200285	200298	AAACCCAGACATC	-	800	8.23e-06	Fast
chrIII	200460	200464	31.0558	200472	200485	AGAACAAAGCATC	+	580	0.00306204	Fast
chrIII	205475	205476	11.4197	205462	205475	ACATCCGTTCCAT	+	685	0.000276685	Slow
chrIII	211507	211508	9.47	211509	211522	ACCACCGGAGATT	-	611	0.00161342	Slow
chrIII	223802	223803	11.6982	223802	223815	ACCCCATTACTGA	-	573	0.00351538	Slow
chrIII	224915	224934	80.5204	224924	224937	TCTCCTATAGAGT	-	568	0.00387537	Slow
chrIII	225252	225281	62.1766	225261	225274	AGCACGATCCATG	+	542	0.00627565	Slow
chrIII	225409	225410	10.0271	225413	225426	TAACCAAAACGGT	-	515	0.00997464	Slow
chrIII	225461	225464	27.4283	225471	225484	AGACCCTTGCAAG	-	694	0.000219986	Slow
chrIII	227864	227865	13.9265	227868	227881	TCACAGATCCAAG	-	570	0.00372967	Slow
chrIII	228005	228006	23.1179	227986	227999	ATAGCCGAACTTT	-	617	0.00141545	Slow
chrIII	228181	228191	61.1592	228187	228200	ACAAATGTACTAT	-	521	0.0090148	Slow
chrIII	228249	228272	57.0985	228269	228282	ACACCTCTACAGC	+	744	5.22e-05	Slow
chrIII	228435	228436	15.8762	228415	228428	CCAAAAGGACAAG	+	487	0.0155715	Slow
chrIII	228643	228644	11.4197	228631	228644	TCTGCGCTGCATT	+	527	0.00814907	Slow
chrIII	228801	228802	11.5363	228793	228806	ACGTGCATATAGT	-	577	0.00324693	Slow
chrIII	228835	228859	47.8199	228823	228836	AGATAATTACATG	-	575	0.00337781	Slow
chrIII	229008	229020	87.0896	229000	229013	ACATCCACAGGTT	-	674	0.000367597	Slow
chrIII	229207	229208	11.9768	229199	229212	CCCCCCTTTTATT	+	590	0.00250165	Slow
chrIII	236525	236526	13.6479	236509	236522	ACAACCAAGAAAA	+	613	0.00154553	Slow
chrIII	236637	236689	60.4979	236674	236687	TCGTAAATACATA	+	576	0.00331231	Slow
chrIII	236794	236795	9.41167	236788	236801	ACAGCTATAGAGA	-	641	0.000827417	Slow
chrIII	236911	236912	11.8318	236910	236923	ACAACAATATAGT	-	637	0.000906482	Slow
chrIII	236984	236986	53.2431	236986	236999	TCAACAGTACATA	+	705	0.000163704	Slow
chrIII	237019	237023	29.2456	237010	237023	TCATCTATATCTA	-	599	0.00207792	Slow
chrIII	237173	237180	35.1513	237166	237179	TGATCTAGGCATT	+	557	0.00478116	Slow
chrIII	237537	237538	10.5841	237530	237543	ACCCCTATGGACT	+	606	0.00179203	Slow
chrIII	238437	238438	9.85792	238413	238426	CCACCAGTGAGCA	-	527	0.00814907	Fast
chrIII	238601	238611	71.4038	238583	238596	AGAGCCCTGCGTA	+	593	0.00235109	Fast
chrIII	238763	238795	159.244	238775	238788	AGACCCATACATC	+	863	7e-07	Fast
chrIII	246714	246736	41.3559	246733	246746	AGACCCGCGAAAT	+	579	0.00312202	Slow
chrIII	246860	246895	53.4777	246856	246869	AAACCCCTGTAGC	-	602	0.00195007	Slow
chrIII	262777	262779	32.5879	262775	262788	ACCGACGGACCTT	-	533	0.00734529	Slow
chrIII	262899	262903	33.9806	262902	262915	AAACAAATAAATA	-	581	0.00300172	Slow
chrIII	262937	262944	21.7253	262933	262946	AGACATAAACATA	-	610	0.00164802	Slow
chrIII	263110	263111	11.1412	263120	263133	AGTCCCTCACTCA	+	563	0.00426029	Slow
chrIII	264528	264529	11.1412	264518	264531	ATACTCTTAGAGC	+	555	0.0049631	Slow
chrIII	264910	264912	28.9671	264886	264899	ACGCACATTTATA	-	597	0.00216661	Slow
chrIII	265162	265163	12.017	265144	265157	CGATCCTGACACC	+	637	0.000906482	Slow
chrIII	286654	286655	10.0271	286653	286666	GCATCAATTTATA	+	608	0.00171901	Slow
chrIII	292699	292700	13.3919	292702	292715	AAACCCATCAACC	+	687	0.000262782	Fast
chrIII	292754	292755	15.5341	292746	292759	CTATCAATACATC	+	674	0.000367597	Slow
chrIII	293766	293767	9.47	293770	293783	ACTTCCAAAAAGG	+	616	0.00144689	Slow
chrIII	293816	293829	24.2983	293799	293812	ATCTCCTTATATC	+	587	0.00266421	Slow
chrIII	294275	294276	9.74853	294255	294268	TCAAACTTAAATA	+	578	0.00318448	Slow
chrIII	294307	294317	23.9535	294297	294310	TCATACGTTTATT	-	565	0.00410152	Slow
chrIII	294348	294349	9.74853	294345	294358	AAACCCGACTATG	-	612	0.00157915	Slow
chrIII	294624	294625	9.94948	294616	294629	AAACACATAGAAA	-	617	0.00141545	Slow
chrIII	294776	294777	9.94948	294760	294773	ACTGCGATAAAGT	+	553	0.00514719	Slow
chrIII	295638	295639	9.74853	295645	295658	TGCCCCATAAAGG	+	581	0.00300172	Slow
chrIII	299070	299071	11.6982	299051	299064	ACAACATTCTACG	+	547	0.00573762	Slow
chrIII	304020	304021	10.3056	304023	304036	GAATTCTTACCTA	-	557	0.00478116	Slow
chrIII	305740	305742	35.9303	305724	305737	GAAACCCTTCAGA	-	570	0.00372967	Slow
chrIII	306041	306042	11.5629	306052	306065	CAAGCCATTGATT	+	580	0.00306204	Slow
chrIII	307482	307483	10.0271	307459	307472	GCACCCCGGCACC	+	709	0.000146776	Slow
chrIII	310088	310089	13.0909	310069	310082	TCAGCCATGCCTT	+	695	0.000214159	Slow
chrIII	310252	310253	10.0271	310250	310263	GTATACATACAAT	-	623	0.00124192	Slow
chrIII	310302	310325	56.7792	310289	310302	TGACCTATATATA	+	625	0.00118843	Slow
chrIII	310803	310827	44.8346	310807	310820	AGACCCGTGCAGA	+	726	8.99e-05	Slow
chrIII	315831	315833	24.6899	315823	315836	TCACCTAAACATA	-	740	5.91e-05	Fast
chrIII	315864	315899	158.349	315864	315877	ACATAAGTGTATA	+	539	0.00661418	Fast
chrIII	316019	316135	510.156	316088	316101	ACTCCAATCCATG	-	693	0.000225633	Fast
chrIII	316287	316293	29.8492	316268	316281	ACAACAGTACAGT	+	705	0.000163704	Fast
chrIII	316340	316431	399.716	316396	316409	ACCACCATCCATC	-	721	0.000103876	Fast
chrIII	316471	316477	40.4161	316459	316472	CTACCCTCACATT	-	694	0.000219986	Fast
chrIV	2	168	7112.53	64	77	ACACCCACACACC	+	876	3.87e-07	Fast
chrIV	249	296	251.152	249	262	TCAACCATCCACT	+	736	6.74e-05	Fast
chrIV	329	338	106.083	326	339	TTACCCATATCCA	+	624	0.00121483	Fast
chrIV	383	418	63.6876	391	404	ACAACAGTACAGT	-	705	0.000163704	Fast
chrIV	473	474	10.9822	451	464	ACATACTTACCCT	+	666	0.000449017	Fast
chrIV	549	661	235.645	589	602	ACACCATGGCCCC	+	587	0.00266421	Fast
chrIV	805	820	50.4529	812	825	ACACTTATGCCAA	+	571	0.00365795	Fast
chrIV	1942	1943	9.47	1948	1961	GCATCCAGATGCG	-	608	0.00171901	Slow
chrIV	5530	5531	9.47	5521	5534	AGATCTATACATA	-	734	7.16e-05	Slow
chrIV	5804	5805	10.4873	5785	5798	ACATCCTGTCAGC	+	662	0.000495613	Slow
chrIV	20001	20035	108.398	20005	20018	ACATCCAGACAAC	+	789	1.25e-05	Fast
chrIV	20260	20273	29.8392	20274	20287	TCAAAAATAGATG	+	537	0.00684714	Slow
chrIV	20309	20328	31.2407	20306	20319	AAGCCTCTAAATG	-	541	0.00638783	Slow
chrIV	20616	20617	10.2184	20598	20611	ACACCCAAGAAAA	+	682	0.000299722	Slow
chrIV	22167	22168	11.6982	22163	22176	ATACTCAAACGTT	+	610	0.00164802	Slow
chrIV	22494	22495	11.6982	22506	22519	AGATACTTACATA	-	669	0.000417039	Slow
chrIV	31933	31934	10.0271	31910	31923	CTACCCGTTCAAG	+	654	0.00060524	Slow
chrIV	34165	34166	9.47	34159	34172	TCATCAATACATC	-	761	3.08e-05	Slow
chrIV	38415	38416	9.74853	38422	38435	CGAAACAAACACG	+	565	0.00410152	Slow
chrIV	38589	38590	10.0271	38573	38586	TCCACCATGTCTC	+	517	0.00964727	Slow
chrIV	42569	42570	18.5544	42553	42566	ACGCCCTAAAAAT	-	599	0.00207792	Slow
chrIV	43605	43627	85.5682	43612	43625	GCTCGCAAAGAAT	+	508	0.0111691	Fast
chrIV	43766	43782	163.154	43758	43771	TCATCCTTATAAT	+	651	0.000651389	Fast
chrIV	43819	43849	146.885	43840	43853	TCATCCATACTTC	-	769	2.36e-05	Fast
chrIV	49399	49400	17.5474	49408	49421	ACATCCTTTTTTT	-	602	0.00195007	Slow
chrIV	60992	60993	12.5338	60986	60999	CCACCACTACTCC	-	642	0.000807777	Slow
chrIV	61074	61075	9.47	61068	61081	AAATCCACTTACA	-	591	0.00244962	Slow
chrIV	62137	62190	78.0261	62146	62159	GCACCCTTAAATT	+	759	3.25e-05	Slow
chrIV	62353	62364	23.0726	62363	62376	ACTCCCTGAATCA	+	548	0.00563423	Slow
chrIV	62534	62535	10.0271	62532	62545	AATTGCGTATATT	+	522	0.00886463	Slow
chrIV	62602	62631	38.5206	62618	62631	GCAACTACACATC	-	689	0.000249729	Slow
chrIV	68914	68915	10.0271	68893	68906	ATATCTATACCGG	-	603	0.00190936	Slow
chrIV	74342	74343	11.4197	74351	74364	GTACATATACGTG	-	539	0.00661418	Slow
chrIV	76943	76944	16.4332	76950	76963	ACAGCCGTAACCT	+	677	0.000341296	Slow
chrIV	76973	76974	10.5749	76950	76963	ACAGCCGTAACCT	+	677	0.000341296	Slow
chrIV	77120	77135	36.7449	77136	77149	ATAGCGCCGCATT	-	523	0.00871627	Slow
chrIV	78105	78106	23.1179	78097	78110	TTCCCCATACGTT	-	634	0.000969097	Slow
chrIV	78252	78253	12.5338	78227	78240	AGAGCCACCAATT	-	576	0.00331231	Slow
chrIV	98336	98342	20.3326	98337	98350	AGATTCATACAGA	+	671	0.000396609	Slow
chrIV	100956	100957	9.74853	100934	100947	CCACCTTTCCCAA	+	548	0.00563423	Slow
chrIV	106623	106624	10.5841	106632	106645	GCGCTTTTACATC	+	573	0.00351538	Slow
chrIV	106659	106660	16.4332	106640	106653	ACATCTTTGCTAA	+	563	0.00426029	Slow
chrIV	106887	106896	21.1682	106866	106879	ATCTCCAGTCAAT	-	544	0.00605533	Slow
chrIV	106926	106944	23.1179	106925	106938	ATCCCCTTCCATC	+	645	0.000751153	Slow
chrIV	116981	116982	19.7158	116971	116984	ACACATATAGATT	+	663	0.000483513	Fast
chrIV	117120	117184	197.809	117143	117156	GCACCCCTGCGTG	+	703	0.000172168	Fast
chrIV	117359	117368	161.513	117369	117382	AGACCCATACATA	+	863	7e-07	Fast
chrIV	117401	117446	389.62	117419	117432	GCTACCTATTATG	-	466	0.0211752	Fast
chrIV	117517	117518	9.74617	117516	117529	AAACCCGCCCGTT	-	625	0.00118843	Fast
chrIV	117573	117581	55.7382	117556	117569	AAATTCACACCTG	+	599	0.00207792	Fast
chrIV	125024	125025	9.47	125014	125027	CCAGTTATACAGA	+	582	0.00294372	Slow
chrIV	125208	125209	10.9157	125202	125215	ACATCCCCATTTT	-	616	0.00144689	Slow
chrIV	125251	125279	104.876	125241	125254	TCCACAATTCAGC	+	520	0.00916933	Slow
chrIV	125319	125320	10.4523	125302	125315	ACAATCGTGTATT	-	602	0.00195007	Fast
chrIV	125456	125509	298.639	125477	125490	GAACCCATACACC	-	808	6.01e-06	Fast
chrIV	130258	130259	9.47	130268	130281	ACACCCCACCGTG	+	668	0.000427142	Slow
chrIV	130574	130622	44.6707	130601	130614	AATATCGTCCATC	+	511	0.0106424	Slow
chrIV	130733	130804	197.866	130748	130761	ACATCCGCACATT	-	828	2.85e-06	Fast
chrIV	131981	131982	12.8124	131973	131986	ACACCCTTTAGAT	+	588	0.00260872	Slow
chrIV	132433	132453	41.8264	132452	132465	TCAAGCGCACGCA	-	542	0.00627565	Slow
chrIV	132881	132882	10.0271	132873	132886	AAAACTACGCAAT	-	536	0.00696801	Slow
chrIV	132954	132977	26.4373	132946	132959	TCAACCTAGCAAA	-	593	0.00235109	Slow
chrIV	133183	133184	22.3515	133179	133192	ACATTAGAGCAAT	+	515	0.00997464	Slow
chrIV	134961	134962	14.0842	134968	134981	ACACCCATCGTTT	+	695	0.000214159	Slow
chrIV	135672	135673	13.3694	135654	135667	AAAGGCATAGAAA	+	549	0.00553295	Slow
chrIV	145626	145627	11.6982	145627	145640	TCCTTCAAACACT	-	594	0.002304	Slow
chrIV	147887	147889	28.3755	147897	147910	GCTCCAAGAGACA	+	551	0.00533609	Slow
chrIV	148038	148039	18.3829	148019	148032	GTAACCAGACGAG	+	541	0.00638783	Slow
chrIV	148118	148119	11.6982	148120	148133	GCTTCCATTGACC	-	600	0.00203463	Slow
chrIV	148470	148471	11.9768	148445	148458	AGATCCGCCCAAC	+	616	0.00144689	Slow
chrIV	156154	156155	10.0271	156148	156161	GTCCTAATACACT	-	523	0.00871627	Slow
chrIV	158849	158900	94.8525	158865	158878	AAATTCTTACTAG	-	530	0.00774175	Fast
chrIV	159205	159206	15.4444	159203	159216	AAATTCTGACACT	-	591	0.00244962	Fast
chrIV	159356	159460	270.077	159407	159420	AGACCCACACACC	-	792	1.13e-05	Fast
chrIV	159631	159632	26.6767	159634	159647	GCAGCAATGCACT	-	670	0.000406697	Fast
chrIV	167355	167356	10.3056	167339	167352	TAAGCCATGCGTT	-	599	0.00207792	Slow
chrIV	167582	167587	25.3462	167593	167606	TCATCCGGGTAAT	+	559	0.00460202	Slow
chrIV	198754	198755	16.4332	198762	198775	ACACCCACTCTTT	-	733	7.36e-05	Slow
chrIV	199115	199116	13.0909	199093	199106	CCACCGAGAGTAA	+	501	0.0125223	Slow
chrIV	199816	199817	12.8124	199804	199817	ATAGCCTTAATTA	-	558	0.0046908	Slow
chrIV	212209	212211	45.4003	212207	212220	TCATCTTTTCCTA	-	564	0.00417981	Slow
chrIV	212552	212553	10.5841	212553	212566	GCTCCCTTTTTCC	+	496	0.0135451	Slow
chrIV	212602	212603	19.4971	212599	212612	AAAATCCTGCTTA	-	494	0.0139735	Slow
chrIV	212786	212787	10.5841	212788	212801	GAACCCTTTTCTT	-	530	0.00774175	Slow
chrIV	212848	212849	11.6982	212834	212847	TCGCCGCTACCCT	+	568	0.00387537	Slow
chrIV	213036	213037	15.5341	213024	213037	ATAGCCAAGCGCG	-	569	0.00380234	Slow
chrIV	213237	213238	10.0271	213231	213244	ACGCTAAGGCATT	+	545	0.00594887	Slow
chrIV	217089	217090	13.7639	217098	217111	TCATGCGGACCTT	+	593	0.00235109	Slow
chrIV	217281	217349	321.491	217313	217326	GAACCCGTACATT	+	798	8.94e-06	Fast
chrIV	217411	217450	297.025	217418	217431	GCACCCAAACATT	+	843	1.52e-06	Fast
chrIV	221438	221479	90.4806	221437	221450	AAGCCCTTCGATT	+	558	0.0046908	Slow
chrIV	221900	221919	31.3915	221918	221931	ACATTCAGAAATA	+	654	0.00060524	Fast
chrIV	221952	221974	67.3218	221961	221974	TCACCCCAGCAGA	+	661	0.000507563	Fast
chrIV	222019	222020	10.6019	222006	222019	CTATCCATTTACC	-	588	0.00260872	Fast
chrIV	222082	222169	429.745	222134	222147	ACACCCGTACACC	-	907	7.45e-08	Fast
chrIV	222198	222200	27.0258	222177	222190	TGAACGATGAATA	+	497	0.0133352	Slow
chrIV	222257	222258	11.1412	222236	222249	AAGCCAAGACCTC	-	549	0.00553295	Slow
chrIV	222372	222373	9.35632	222366	222379	AATATCATTCACT	-	522	0.00886463	Fast
chrIV	228948	228949	16.9903	228927	228940	GGAATCGCACAGA	-	517	0.00964727	Slow
chrIV	229032	229052	31.5992	229049	229062	CCAGCCGCCCCCT	-	586	0.00271933	Fast
chrIV	229083	229084	11.3916	229084	229097	TCAGTCGTTCATA	+	628	0.00110944	Slow
chrIV	229218	229226	43.4679	229211	229224	AAACCTAAGAATT	+	564	0.00417981	Fast
chrIV	229418	229419	10.2299	229414	229427	ATAACCTTTCAAA	+	606	0.00179203	Fast
chrIV	229453	229454	11.3459	229454	229467	TTCTGCAGACACG	+	502	0.012321	Fast
chrIV	229528	229547	35.4648	229534	229547	AAGCCTGCACATT	+	608	0.00171901	Slow
chrIV	229591	229685	294.155	229629	229642	AAACCCATACATA	+	865	6.26e-07	Fast
chrIV	229780	229781	13.0199	229787	229800	CCAAATAAGCATT	+	515	0.00997464	Fast
chrIV	230784	230785	14.4835	230771	230784	TCGCCCTTTGATG	+	587	0.00266421	Slow
chrIV	231024	231025	9.68057	231018	231031	AGCTCCATAGCCA	-	561	0.0044276	Slow
chrIV	232187	232188	15.5965	232188	232201	GCTTCCATTGAGT	-	561	0.0044276	Slow
chrIV	234317	234318	11.3916	234327	234340	ACAAATGTGAATA	+	514	0.0101396	Slow
chrIV	234487	234521	41.9661	234480	234493	CCAGCTATAGAAT	+	588	0.00260872	Slow
chrIV	234673	234694	30.2156	234677	234690	TCCCGCAGACACG	+	629	0.00108428	Slow
chrIV	239721	239722	13.4452	239703	239716	ACAGCAATGCTTC	+	641	0.000827417	Slow
chrIV	239859	239860	10.1489	239854	239867	ACACTTGTCTACA	-	550	0.00543404	Slow
chrIV	239899	239906	19.3611	239909	239922	ACACCGGTAAATC	-	737	6.53e-05	Slow
chrIV	240066	240082	24.7334	240068	240081	TAATCCACACCTA	+	645	0.000751153	Slow
chrIV	241339	241340	11.6982	241340	241353	CCATCAAAAAATA	+	611	0.00161342	Slow
chrIV	251203	251204	10.5841	251195	251208	CCACCCAATACCA	-	584	0.00283045	Slow
chrIV	255453	255454	10.5841	255453	255466	CGCCCGCTACATA	-	574	0.00344594	Slow
chrIV	272044	272046	25.0676	272031	272044	ATATCCAGAATTG	-	579	0.00312202	Slow
chrIV	272076	272077	10.3056	272053	272066	ACATCACTTCGGA	-	545	0.00594887	Slow
chrIV	272245	272247	33.5379	272221	272234	ACAATCCCACACT	+	649	0.000683218	Slow
chrIV	289354	289355	9.47	289339	289352	AAATCACTATAGA	+	528	0.00801258	Slow
chrIV	301082	301083	12.8124	301078	301091	AGCCTCAGGCATT	-	556	0.00487211	Slow
chrIV	301118	301120	25.6247	301122	301135	ACATCATGGCAAC	-	581	0.00300172	Slow
chrIV	301281	301297	22.8394	301281	301294	GCATCCAGCAAAG	-	584	0.00283045	Slow
chrIV	301335	301338	22.2824	301325	301338	AAAACCTCACTAG	+	543	0.00616556	Slow
chrIV	302820	302821	18.1044	302826	302839	TTACCCGGCCATC	-	641	0.000827417	Slow
chrIV	302867	302868	10.0271	302863	302876	ATACGCATAAACG	+	653	0.000620559	Slow
chrIV	303063	303064	10.0271	303049	303062	ACAGGCCTCCCCT	+	561	0.0044276	Slow
chrIV	307855	307946	378.827	307897	307910	ACACTGGCAAAGT	-	527	0.00814907	Fast
chrIV	307977	308010	45.6311	307997	308010	AGAGGGAAACAGA	+	484	0.0162887	Fast
chrIV	308047	308222	651.452	308140	308153	ACACCCATACATG	-	947	1.49e-08	Fast
chrIV	315136	315137	10.8626	315119	315132	TCAAATATGCACC	-	560	0.00451334	Slow
chrIV	316510	316522	20.4951	316512	316525	CGGCCTATAAAAG	-	490	0.0148668	Slow
chrIV	316562	316563	9.74853	316565	316578	GAACCCCTTCGGT	-	553	0.00514719	Slow
chrIV	321567	321573	34.9752	321563	321576	GTAACAATACAAT	-	598	0.00212185	Fast
chrIV	321614	321616	36.5096	321605	321618	TTTCCCTTACCTT	+	589	0.00255448	Fast
chrIV	321757	321867	537.196	321824	321837	ACCCCCATACCTT	+	791	1.17e-05	Fast
chrIV	321917	321918	27.2893	321894	321907	AAAACTGTCCACG	-	592	0.00239994	Fast
chrIV	322056	322133	268.074	322085	322098	TCATGCTCGCATT	+	585	0.00277507	Fast
chrIV	326265	326266	9.74853	326253	326266	ACATCCATCCAAC	+	781	1.62e-05	Slow
chrIV	326372	326373	10.0271	326355	326368	TCACTTTTATATA	+	553	0.00514719	Slow
chrIV	329798	329799	9.47	329788	329801	ATATATATACACA	+	614	0.00151208	Slow
chrIV	330545	330564	23.8278	330556	330569	AGTGCCGTATATA	-	590	0.00250165	Slow
chrIV	330593	330594	13.4452	330600	330613	TCACCCTGCCTGC	-	559	0.00460202	Slow
chrIV	330678	330738	81.7392	330708	330721	GCTCCTGTTCACC	-	615	0.00147925	Slow
chrIV	330874	330925	108.509	330908	330921	TCTTCCGAATAAC	-	533	0.00734529	Slow
chrIV	334753	334754	10.3056	334728	334741	ACTCACATAATTC	+	584	0.00283045	Slow
chrIV	337590	337591	9.74853	337569	337582	ACACAATTTCATC	+	625	0.00118843	Slow
chrIV	341377	341378	10.0439	341385	341398	GTACCCAGATGTT	+	572	0.00358594	Fast
chrIV	341411	341429	80.745	341426	341439	ACACCCAGTCCTA	-	738	6.31e-05	Fast
chrIV	341486	341488	23.3684	341490	341503	AGAACTGAAAATT	-	526	0.008288	Slow
chrIV	345143	345145	28.1315	345126	345139	GCCCCAGTACATT	+	702	0.000176713	Slow
chrIV	345503	345504	16.9903	345505	345518	ATTACCAGAAATA	+	547	0.00573762	Slow
chrIV	357143	357144	11.2959	357120	357133	ACAAACAAACAAA	-	661	0.000507563	Slow
chrIV	357435	357437	21.8862	357414	357427	AGACCCTTGGATA	-	656	0.000575677	Fast
chrIV	357639	357640	9.32043	357625	357638	ACGCAATTACAAA	-	557	0.00478116	Fast
chrIV	357699	357700	10.6019	357684	357697	AGAGGAGTACATT	-	576	0.00331231	Fast
chrIV	357888	357908	40.0414	357881	357894	GCATCCCTATCTC	-	644	0.000769421	Fast
chrIV	358047	358055	34.2508	358050	358063	TAACTCTAAAATG	+	503	0.0121229	Fast
chrIV	358100	358101	10.6019	358075	358088	AGACAATTACATA	+	613	0.00154553	Fast
chrIV	358212	358276	343.324	358248	358261	CCACCCATACATT	-	895	1.04e-07	Fast
chrIV	358319	358325	43.0753	358298	358311	TCTGCAATGCATA	+	586	0.00271933	Slow
chrIV	358518	358519	9.48592	358507	358520	TCCCCCCTCAATG	+	588	0.00260872	Slow
chrIV	359627	359628	9.47	359625	359638	GTATCCTTGCTTA	-	578	0.00318448	Slow
chrIV	366235	366236	10.8626	366222	366235	CGACCCTTTCAAG	+	628	0.00110944	Slow
chrIV	366541	366553	48.1336	366526	366539	GCAAGCTGGCATG	-	557	0.00478116	Slow
chrIV	368213	368214	10.7562	368215	368228	GAAGCCAAAGAAA	+	545	0.00594887	Slow
chrIV	368417	368418	12.4272	368419	368432	GCATCAGTGCGTT	-	604	0.00186948	Slow
chrIV	368634	368635	11.3916	368627	368640	ATATCTCTAGATT	-	578	0.00318448	Slow
chrIV	368666	368667	9.32043	368676	368689	AGACCAATCTAGC	+	549	0.00553295	Slow
chrIV	368790	368791	13.459	368765	368778	AGATCTGTTCTTT	+	551	0.00533609	Slow
chrIV	368887	368902	47.8973	368885	368898	ACACGAGCACATT	-	672	0.000386506	Slow
chrIV	368974	368979	42.0593	368965	368978	CCGCGCGTAGAAG	+	537	0.00684714	Slow
chrIV	369061	369107	89.9307	369082	369095	AAAACACCACACG	-	573	0.00351538	Slow
chrIV	369138	369139	11.8059	369134	369147	ACTAACAAGCAAA	+	516	0.00980996	Slow
chrIV	369216	369218	28.827	369209	369222	GTCGCCTTACACT	-	593	0.00235109	Slow
chrIV	369309	369310	10.0942	369310	369323	ACAGCCGCGGGTA	+	561	0.0044276	Slow
chrIV	369390	369392	25.9025	369369	369382	TTACCCGCAGAAA	-	575	0.00337781	Slow
chrIV	369471	369472	9.61357	369458	369471	AAAAACATGCATA	+	638	0.000886634	Slow
chrIV	369511	369512	10.5749	369517	369530	AAACCCAGTGATG	+	635	0.000947297	Slow
chrIV	386229	386239	38.1585	386241	386254	ACTATCAGTCACA	+	539	0.00661418	Slow
chrIV	386587	386588	10.3056	386578	386591	TAAGCCATAGACA	+	635	0.000947297	Slow
chrIV	386683	386684	11.4197	386681	386694	GCCCCCGTTTATT	-	631	0.00103603	Slow
chrIV	386839	386840	20.6112	386843	386856	AAAGCAAAACTTA	-	555	0.0049631	Slow
chrIV	387151	387152	9.41167	387135	387148	AAAACCATAAAGT	-	652	0.000635967	Slow
chrIV	392367	392368	9.61357	392359	392372	GGACCCATTGTTT	-	570	0.00372967	Slow
chrIV	392411	392412	9.85792	392390	392403	AGATTTATAAATC	+	544	0.00605533	Slow
chrIV	392452	392481	38.8451	392474	392487	TTATTGAGACATG	+	506	0.0115387	Fast
chrIV	392603	392604	12.1007	392585	392598	ACATACTTGCCTA	-	623	0.00124192	Slow
chrIV	392643	392689	377.969	392659	392672	ACACCCATGCATA	-	889	2.38e-07	Fast
chrIV	392837	392863	66.7269	392860	392873	GTGCCTTGACATT	-	519	0.00932621	Fast
chrIV	398995	398996	10.5841	399002	399015	TCCCCCAAAGCCT	+	567	0.00394934	Slow
chrIV	407469	407500	59.1935	407484	407497	ACATCTATAAGGG	-	588	0.00260872	Slow
chrIV	407689	407690	9.94948	407665	407678	ACATCTGGCAAGT	-	511	0.0106424	Slow
chrIV	408131	408132	9.74853	408116	408129	ATAGCCGTTCATC	+	693	0.000225633	Slow
chrIV	410313	410325	52.1506	410331	410344	ACATGTTTGCACT	-	589	0.00255448	Slow
chrIV	410468	410469	23.1258	410479	410492	CCACGTCTGCATC	-	588	0.00260872	Slow
chrIV	410499	410502	37.6015	410479	410492	CCACGTCTGCATC	-	588	0.00260872	Slow
chrIV	410560	410561	13.0909	410543	410556	TCTCACGTACATA	+	681	0.000308171	Slow
chrIV	410877	410941	286.919	410900	410913	TCACCTATAGAGC	+	655	0.000590533	Slow
chrIV	410979	411005	173.091	410987	411000	ATAACAGTATATC	+	577	0.00324693	Fast
chrIV	411053	411054	9.47	411031	411044	CGCCCCTCACCTC	+	543	0.00616556	Slow
chrIV	411091	411092	10.9157	411087	411100	ATACTCTTTCCCA	+	543	0.00616556	Slow
chrIV	411232	411278	100.802	411247	411260	CCATTCACATATC	+	608	0.00171901	Fast
chrIV	411389	411390	11.8903	411379	411392	ACATAGGGACAGT	-	570	0.00372967	Fast
chrIV	411421	411504	690.756	411471	411484	CCACCAATACGTA	+	715	0.000122517	Fast
chrIV	411569	411621	46.1366	411597	411610	GAACCCATTCTGA	-	611	0.00161342	Fast
chrIV	411653	411654	10.356	411631	411644	TCGCACGTAGACT	+	575	0.00337781	Fast
chrIV	413141	413155	41.0826	413132	413145	AAATTAATACAAA	+	578	0.00318448	Fast
chrIV	413311	413362	775.017	413328	413341	ACACCCATACATA	-	947	1.49e-08	Fast
chrIV	413490	413560	485.108	413528	413541	AAACCCCTTATTT	-	559	0.00460202	Fast
chrIV	417133	417165	42.8352	417131	417144	GAACTCAAAGAAA	-	513	0.010305	Slow
chrIV	417339	417340	11.9768	417320	417333	GCAGCCGTAATGG	+	582	0.00294372	Slow
chrIV	417532	417533	17.2688	417523	417536	AAATCCCTATTGT	+	536	0.00696801	Slow
chrIV	428879	428880	11.6982	428875	428888	CCTCTCATCCATG	-	635	0.000947297	Slow
chrIV	429049	429050	15.0406	429057	429070	GCATTCTATTATT	-	484	0.0162887	Slow
chrIV	431239	431240	12.8124	431218	431231	CCAACAACACCCA	-	589	0.00255448	Slow
chrIV	431376	431377	11.6259	431352	431365	CCACCAGGATATG	-	618	0.00138494	Fast
chrIV	431564	431566	37.494	431546	431559	AAACCCATACAAT	-	810	5.47e-06	Fast
chrIV	431679	431680	11.9768	431678	431691	GCTTCCTTCCACC	-	636	0.000926927	Slow
chrIV	432135	432136	11.1412	432110	432123	ACGCCTTGAGAAA	+	502	0.012321	Slow
chrIV	439480	439481	11.1412	439480	439493	AGGCCCCGACGCC	-	554	0.00505474	Slow
chrIV	439701	439704	22.2824	439711	439724	GACCCCAAACACA	+	662	0.000495613	Slow
chrIV	442493	442516	78.6789	442479	442492	TATCCTAATCATT	+	499	0.0129253	Slow
chrIV	442548	442549	15.0406	442558	442571	GCATACGTTGACC	-	562	0.00434326	Slow
chrIV	442809	442810	10.3056	442800	442813	TAATTTGTATATT	+	464	0.0217871	Slow
chrIV	442879	442894	35.093	442879	442892	AGACGACTCCATA	-	538	0.00672998	Slow
chrIV	444317	444320	27.0174	444308	444321	AAACGCGTTTATT	+	575	0.00337781	Slow
chrIV	449507	449508	16.1343	449492	449505	AAATACATATAAT	+	579	0.00312202	Slow
chrIV	449700	449709	66.8471	449713	449726	ACATGCTTATAAT	+	605	0.00183015	Slow
chrIV	449853	449874	79.1024	449859	449872	AAAGCACTACCTA	+	573	0.00351538	Slow
chrIV	449934	449935	9.47	449935	449948	AAACTCGAACTGA	-	538	0.00672998	Slow
chrIV	455086	455088	23.3965	455065	455078	CTTCTCACACATT	+	563	0.00426029	Slow
chrIV	461473	461481	20.1679	461489	461502	AGAAACGTGCACC	+	596	0.00221118	Slow
chrIV	461512	461513	15.5976	461522	461535	TCACCCGCACGGC	+	672	0.000386506	Slow
chrIV	461590	461591	16.9903	461567	461580	ACATTACTATATA	+	564	0.00417981	Slow
chrIV	461696	461697	10.3056	461691	461704	CCTTACGTACAAT	+	590	0.00250165	Slow
chrIV	461772	461794	19.1602	461777	461790	TCACCAATGCCCT	-	654	0.00060524	Slow
chrIV	461953	461954	13.6479	461952	461965	GCACACATATAAT	-	657	0.000561163	Slow
chrIV	462478	462479	13.9265	462470	462483	AGACTCTAACAAA	+	590	0.00250165	Slow
chrIV	463127	463128	12.8124	463105	463118	AGATCCGTTTAAC	+	580	0.00306204	Slow
chrIV	465085	465119	94.841	465108	465121	GCAACCATAGCCC	+	656	0.000575677	Slow
chrIV	465154	465155	16.4032	465140	465153	GGCTCCGCACACA	+	603	0.00190936	Slow
chrIV	465261	465312	45.42	465287	465300	CGAGTCATACATA	-	643	0.000788733	Slow
chrIV	465363	465364	11.5363	465373	465386	CCGCGCACATATG	+	561	0.0044276	Slow
chrIV	465422	465447	52.3085	465426	465439	AGACCTAAAGAAA	-	562	0.00434326	Slow
chrIV	465477	465488	23.3563	465465	465478	ATACCAATACCCA	-	677	0.000341296	Slow
chrIV	465794	465810	33.145	465802	465815	TCCGCTATACCTT	-	578	0.00318448	Slow
chrIV	470907	470908	17.2099	470889	470902	CAACCCTTACCTG	+	685	0.000276685	Slow
chrIV	471615	471622	19.1602	471602	471615	ACAACTGCGCATA	+	648	0.000699475	Slow
chrIV	485483	485484	12.2553	485461	485474	GGACCTATTCTTT	+	572	0.00358594	Slow
chrIV	488839	488840	13.6479	488830	488843	TCGCCTTTACACG	-	646	0.000733241	Slow
chrIV	489223	489224	15.8762	489202	489215	AAAGTCAAACATA	-	635	0.000947297	Slow
chrIV	489260	489261	13.3694	489235	489248	TCAGCAGAACAAA	+	589	0.00255448	Slow
chrIV	490902	490927	25.917	490913	490926	TGTCACATATATG	+	529	0.00787689	Fast
chrIV	491077	491230	601.994	491130	491143	ACACCCAATCATT	+	813	4.9e-06	Fast
chrIV	491259	491260	10.9157	491270	491283	GCGTCCACCCAGC	-	599	0.00207792	Fast
chrIV	491308	491334	86.5528	491324	491337	AAATTCATACTGT	+	587	0.00266421	Fast
chrIV	491374	491444	239.927	491385	491398	ACAATTATGCACT	+	614	0.00151208	Fast
chrIV	497314	497315	9.74853	497290	497303	ACACCTCATAATA	-	574	0.00344594	Slow
chrIV	497476	497477	12.5338	497461	497474	GACACCACACAAC	-	559	0.00460202	Slow
chrIV	501436	501452	21.907	501422	501435	GCAAACAAAAATA	+	584	0.00283045	Slow
chrIV	501493	501494	11.4197	501502	501515	TCAGCTGTAGCCT	-	529	0.00787689	Slow
chrIV	501627	501641	26.7388	501645	501658	ACACGAATATACA	-	645	0.000751153	Slow
chrIV	501692	501693	21.4468	501683	501696	ACAAACCTACATT	+	720	0.000106767	Slow
chrIV	501724	501725	9.41167	501733	501746	AATGCCGTATAGA	-	538	0.00672998	Slow
chrIV	503174	503175	24.2321	503185	503198	GGATCCTCTCAAA	+	544	0.00605533	Slow
chrIV	503448	503449	10.8626	503432	503445	CCTCCCTAATATA	+	597	0.00216661	Slow
chrIV	505003	505004	18.3829	504988	505001	ATTGCCGCTCATT	-	550	0.00543404	Slow
chrIV	505506	505507	10.8626	505502	505515	ATAGGCAAAAATA	+	538	0.00672998	Slow
chrIV	506194	506195	9.37323	506175	506188	ATTACCTCTCATT	+	518	0.00948611	Slow
chrIV	506287	506288	11.0251	506295	506308	AAACCCGTAGATG	-	747	4.78e-05	Slow
chrIV	506343	506353	22.973	506336	506349	ACAGCTTTATAAA	+	584	0.00283045	Slow
chrIV	506896	506917	48.5063	506888	506901	CCGACCTTACTCC	+	584	0.00283045	Slow
chrIV	506957	506958	10.2184	506961	506974	ACATGCAATCAGC	+	621	0.00129674	Slow
chrIV	507280	507317	161.727	507286	507299	AGACCCAAACCTC	+	729	8.22e-05	Fast
chrIV	507456	507463	46.4522	507442	507455	CCATCCCTTTCCT	+	547	0.00573762	Slow
chrIV	507558	507559	13.459	507535	507548	TTAACCGAAAATC	+	558	0.0046908	Slow
chrIV	512134	512135	10.5841	512110	512123	ATTGCCAGAAAAC	+	493	0.014191	Slow
chrIV	512418	512437	21.1682	512439	512452	ACAGCGTTACAGC	-	674	0.000367597	Slow
chrIV	512613	512643	22.2144	512605	512618	TCGTCTAAGCATA	-	559	0.00460202	Slow
chrIV	519306	519307	12.8124	519316	519329	TCACCCAATCTTC	-	673	0.000376999	Slow
chrIV	519681	519690	33.4235	519673	519686	CCTCCCTTGAATA	+	604	0.00186948	Slow
chrIV	520916	520918	25.6247	520892	520905	TCAATCCTAAATT	-	576	0.00331231	Slow
chrIV	521064	521065	9.74853	521075	521088	AAAGCCAAGAAAG	-	532	0.00747675	Slow
chrIV	521094	521095	10.4873	521097	521110	AGCCCCTCGCATT	+	609	0.00168322	Slow
chrIV	521152	521182	48.7427	521168	521181	AAAATTATACAAG	+	550	0.00543404	Slow
chrIV	521544	521545	15.5976	521555	521568	TTATGCGTACATA	+	641	0.000827417	Slow
chrIV	524847	524848	18.3228	524855	524868	TCTCCAATTCCGA	+	514	0.0101396	Fast
chrIV	524901	524992	215.961	524936	524949	TCAGCCAGCCAAA	-	632	0.00101319	Fast
chrIV	525039	525040	10.6024	525016	525029	AAACTAACACTTA	-	529	0.00787689	Fast
chrIV	525151	525234	366.893	525202	525215	ACACCCATACACT	-	932	2.98e-08	Fast
chrIV	530940	530944	36.4874	530933	530946	ACTCACATATATT	-	667	0.000438109	Slow
chrIV	534804	534827	37.3229	534796	534809	AAATCCTTATATC	-	678	0.00033316	Slow
chrIV	538790	538791	19.4675	538772	538785	ACATAGATATATA	-	621	0.00129674	Slow
chrIV	538941	538943	33.8884	538952	538965	ACATCCCTGCCCT	+	706	0.000159413	Fast
chrIV	539049	539056	42.7974	539033	539046	GACCCTGTACTCA	+	522	0.00886463	Fast
chrIV	539093	539160	467.019	539104	539117	ACACCCACACCCC	+	804	7.17e-06	Fast
chrIV	539252	539269	48.9506	539240	539253	ACTTCCGTACAAG	+	742	5.55e-05	Slow
chrIV	539304	539305	11.8563	539314	539327	TCATCCGCACGTG	-	688	0.000256315	Fast
chrIV	539619	539691	195.321	539637	539650	ACATTCTTGCCCA	-	608	0.00171901	Fast
chrIV	541685	541686	10.4873	541677	541690	ATATCCTATAACA	-	525	0.0084292	Slow
chrIV	541931	542006	915.66	541943	541956	ACATCCTTACATC	+	853	1.07e-06	Fast
chrIV	542100	542220	602.862	542135	542148	TCTGACGTACATC	+	613	0.00154553	Fast
chrIV	542252	542277	45.3583	542275	542288	ACAACCCCAAACC	-	659	0.000533491	Fast
chrIV	542323	542460	315.237	542370	542383	CCACCTAAACAGA	-	688	0.000256315	Fast
chrIV	542496	542497	14.5079	542477	542490	GCTTCCGTTTTTT	+	504	0.0119255	Fast
chrIV	542588	542589	13.67	542586	542599	GCATACATACATT	-	767	2.54e-05	Slow
chrIV	543639	543640	10.8626	543630	543643	TCTTCCTTATATA	+	619	0.00135469	Slow
chrIV	543701	543719	53.6486	543717	543730	CACCCCAAACACC	+	652	0.000635967	Fast
chrIV	543794	543805	20.7121	543777	543790	GGACCCTTAAGCG	-	574	0.00344594	Fast
chrIV	543878	543879	10.5632	543870	543883	ACTGCTAAACAGT	+	585	0.00277507	Fast
chrIV	543908	543937	65.7233	543902	543915	ACACCCTCAGGGA	-	602	0.00195007	Slow
chrIV	544027	544039	24.2321	544009	544022	AAATCAACTTATA	+	512	0.0104721	Slow
chrIV	544276	544277	9.68057	544266	544279	ATATACGAACTTC	-	547	0.00573762	Slow
chrIV	544323	544324	18.8233	544331	544344	CCAAGCGCAAAAA	-	500	0.0127227	Slow
chrIV	546351	546352	11.6982	546359	546372	AGAACCAGAAAAG	-	584	0.00283045	Slow
chrIV	546482	546483	9.47	546486	546499	AAATCCGTGTCCT	-	564	0.00417981	Slow
chrIV	546518	546526	32.0309	546511	546524	CCACCTATTGTCT	+	538	0.00672998	Slow
chrIV	546570	546571	13.4452	546567	546580	ATATCAAAAGCTT	+	499	0.0129253	Slow
chrIV	550758	550760	28.9266	550744	550757	ATATCTATCCTTT	+	570	0.00372967	Slow
chrIV	550852	550853	11.5363	550828	550841	GCTACCATCCCCA	-	589	0.00255448	Slow
chrIV	550896	550897	9.85391	550906	550919	GCTCTCATCCAAG	-	590	0.00250165	Slow
chrIV	551003	551028	32.7251	550994	551007	ACACCTTTTAATG	-	638	0.000886634	Slow
chrIV	551067	551133	192.161	551076	551089	TCATCCTGCATTA	-	485	0.0160485	Slow
chrIV	551275	551352	168.18	551290	551303	ACACCAATTGCTG	-	616	0.00144689	Fast
chrIV	551435	551441	27.282	551420	551433	TCACCCACTCTTT	-	679	0.000324845	Slow
chrIV	551593	551601	85.6878	551603	551616	AACCCCGAACCCT	-	607	0.00175503	Slow
chrIV	555586	555588	24.9708	555578	555591	CGTCCCTTACAAG	+	613	0.00154553	Slow
chrIV	556595	556602	48.2344	556575	556588	CCCTTCTTACGTA	-	531	0.00760882	Fast
chrIV	556672	556693	105.587	556677	556690	GCTCCTTTGCATT	+	613	0.00154553	Fast
chrIV	556789	556842	288.945	556817	556830	ACACCTGGACACC	-	751	4.19e-05	Fast
chrIV	556896	556897	13.4634	556880	556893	GAACCCATCAGGT	-	520	0.00916933	Fast
chrIV	556955	556956	9.74853	556936	556949	ACATTCAGACACT	-	729	8.22e-05	Slow
chrIV	560919	560920	10.8626	560922	560935	TTAGCCAAGAACC	+	511	0.0106424	Slow
chrIV	562607	562666	106.629	562629	562642	AAATCCGAAGAAC	+	592	0.00239994	Slow
chrIV	562848	562849	9.94948	562840	562853	ACCCGCATTAGTA	+	515	0.00997464	Slow
chrIV	562891	562954	76.9755	562930	562943	AAATCCGCTCACT	-	659	0.000533491	Slow
chrIV	563023	563028	24.8369	563017	563030	ACTCAAATACATT	-	666	0.000449017	Slow
chrIV	565743	565744	9.74853	565745	565758	AAACCCAACCAAA	-	675	0.000358433	Slow
chrIV	568800	568825	39.8297	568799	568812	CCAACCTTTTCTC	-	533	0.00734529	Slow
chrIV	569931	569933	27.5744	569924	569937	GCCGCCTTACTCA	-	596	0.00221118	Slow
chrIV	570443	570444	11.9768	570429	570442	TCTTCCGTTCTCT	+	570	0.00372967	Slow
chrIV	570690	570691	12.2553	570684	570697	TCACTAAGAAATA	+	544	0.00605533	Slow
chrIV	575766	575767	23.2498	575742	575755	TCTCCAGGAGATA	-	529	0.00787689	Fast
chrIV	575952	576015	200.014	575979	575992	ACACCCAATCACC	-	798	8.94e-06	Fast
chrIV	576053	576054	12.2553	576049	576062	ATACCTGCACAAT	+	631	0.00103603	Slow
chrIV	576381	576382	10.6019	576372	576385	AGAACCTTATATT	+	645	0.000751153	Fast
chrIV	578515	578516	10.5841	578492	578505	AACCCCCTAGGTG	+	544	0.00605533	Slow
chrIV	579044	579045	9.55124	579053	579066	TCCTCCAAACCTG	-	637	0.000906482	Fast
chrIV	579189	579190	15.8624	579190	579203	AAAGGCTTATATT	-	548	0.00563423	Fast
chrIV	579222	579225	65.651	579225	579238	AGACCCAAACATT	+	801	7.94e-06	Fast
chrIV	579364	579365	9.25606	579345	579358	GCCAACATAAATT	-	562	0.00434326	Fast
chrIV	588302	588303	18.6615	588285	588298	GCCGCCTTTCCTC	-	553	0.00514719	Slow
chrIV	589375	589376	11.1412	589368	589381	CTACCGCTTCATA	-	581	0.00300172	Slow
chrIV	589858	589859	10.3056	589855	589868	CTAACCTTATATG	+	588	0.00260872	Slow
chrIV	591547	591587	33.3612	591561	591574	ACCTCCGGCCACA	-	647	0.00071612	Slow
chrIV	591641	591652	105.712	591649	591662	ACACCAGAACTCT	+	665	0.00046055	Slow
chrIV	591731	591745	25.8149	591715	591728	CAATCAGCACAAT	+	545	0.00594887	Slow
chrIV	591846	591928	91.422	591897	591910	AGACCCCAACGGC	+	603	0.00190936	Slow
chrIV	591998	591999	9.32043	591999	592012	TTACTCGTAAATG	-	589	0.00255448	Slow
chrIV	592091	592101	20.2978	592098	592111	ATATCTATATATA	-	636	0.000926927	Slow
chrIV	592265	592277	61.1106	592269	592282	CACTCCGTATATA	-	573	0.00351538	Slow
chrIV	593481	593489	44.9434	593468	593481	CAACCCCTTCCTT	+	611	0.00161342	Slow
chrIV	593604	593605	12.738	593579	593592	TAACCCCTATAAT	-	605	0.00183015	Slow
chrIV	593654	593655	9.85391	593661	593674	TTAACCCCCCATT	+	548	0.00563423	Slow
chrIV	599730	599826	482.532	599753	599766	ACAACTACAAAGA	+	587	0.00266421	Fast
chrIV	599905	599950	115.987	599918	599931	AACAGCTTACACG	+	541	0.00638783	Fast
chrIV	600001	600070	284.541	600020	600033	GTATCTTTTCACA	+	544	0.00605533	Fast
chrIV	600112	600113	15.4379	600106	600119	TTATCCATTGACA	-	586	0.00271933	Fast
chrIV	600150	600360	1009.92	600245	600258	CCTTCCATACACC	+	755	3.66e-05	Fast
chrIV	600463	600548	178.113	600513	600526	AAAGCCTTTAAGC	+	525	0.0084292	Fast
chrIV	600628	600629	9.9418	600603	600616	ACCCCAGCCCCTA	-	543	0.00616556	Fast
chrIV	600714	600715	10.1489	600703	600716	TCACCTCTCTTTT	+	492	0.0144125	Slow
chrIV	618429	618430	10.8626	618440	618453	AATTCTTTACCTC	+	521	0.0090148	Slow
chrIV	618477	618478	13.9265	618461	618474	TATCCTAGTCACG	-	481	0.0170247	Slow
chrIV	620980	620981	9.74853	620966	620979	GCAACCGAGCCCA	+	604	0.00186948	Slow
chrIV	621841	621842	9.73467	621849	621862	TCTTCCACACACC	-	697	0.000202522	Slow
chrIV	622080	622081	10.8626	622092	622105	ACAACCCTTCGTA	-	662	0.000495613	Slow
chrIV	628683	628684	11.6982	628665	628678	TCACTTTCACTTT	+	504	0.0119255	Slow
chrIV	628774	628775	11.1412	628755	628768	ACTCGTGTGCATC	-	586	0.00271933	Slow
chrIV	628918	628938	35.0947	628938	628951	ACAGTAAAAAATA	-	533	0.00734529	Slow
chrIV	630898	630899	13.3694	630889	630902	ACCGTCCTACACT	+	622	0.00126924	Slow
chrIV	636183	636187	108.033	636186	636199	ACATCATCACATC	-	703	0.000172168	Slow
chrIV	636262	636273	73.808	636270	636283	GAACCCAGCCCCT	-	598	0.00212185	Fast
chrIV	636322	636344	32.9322	636314	636327	GCTCTCTTACTCT	-	561	0.0044276	Fast
chrIV	636380	636381	13.6993	636391	636404	CCACCCCTTCCCC	-	678	0.00033316	Slow
chrIV	636416	636417	10.7703	636391	636404	CCACCCCTTCCCC	-	678	0.00033316	Slow
chrIV	636448	636451	39.2983	636424	636437	ACAACGAAATATA	-	628	0.00110944	Slow
chrIV	636490	636514	21.3334	636492	636505	AAATGGTTACAAC	+	521	0.0090148	Slow
chrIV	636745	636746	11.5363	636728	636741	CAACTCACACACG	-	642	0.000807777	Slow
chrIV	636831	636832	16.6721	636823	636836	CCCGCCATACAGA	+	689	0.000249729	Slow
chrIV	650323	650324	9.48592	650305	650318	TGACCCTGGCAAA	-	575	0.00337781	Fast
chrIV	650489	650518	59.9138	650495	650508	AAACCCGTACGTC	-	754	3.77e-05	Fast
chrIV	653243	653244	18.6615	653247	653260	TCACCCGGATCAG	+	583	0.00288728	Slow
chrIV	654634	654635	13.1763	654620	654633	ATAACATAAAATA	+	487	0.0155715	Slow
chrIV	654822	654849	27.0687	654827	654840	AGATGCCTTCACC	-	580	0.00306204	Slow
chrIV	654889	654896	44.3597	654869	654882	GCCCCCCTACACC	-	748	4.63e-05	Fast
chrIV	657712	657724	27.5744	657702	657715	ATAATAATACAGT	+	541	0.00638783	Slow
chrIV	675730	675772	140.317	675734	675747	ACACCCAGACCGC	-	756	3.54e-05	Fast
chrIV	675926	675928	71.6637	675918	675931	TCAGCCATAATTA	+	649	0.000683218	Fast
chrIV	680180	680200	100.116	680179	680192	ACTTCATTATACC	-	564	0.00417981	Fast
chrIV	680340	680390	293.601	680368	680381	TCACCCATACCTC	-	821	3.83e-06	Fast
chrIV	680592	680593	11.5988	680599	680612	GCAGCGTTACCAC	-	559	0.00460202	Slow
chrIV	681581	681582	15.0406	681560	681573	ACTTTCATTCCCT	+	563	0.00426029	Slow
chrIV	681827	681872	37.0234	681840	681853	ACAAATACACACG	+	616	0.00144689	Slow
chrIV	682027	682028	14.7898	682029	682042	TGATCCGAGCTTC	-	540	0.00650017	Slow
chrIV	682057	682092	80.0091	682053	682066	AATTCCTTACAGC	-	630	0.00105976	Slow
chrIV	682249	682250	13.0909	682257	682270	ACGCCCACAAACC	+	701	0.000181302	Slow
chrIV	682442	682443	10.3056	682446	682459	CCTCCTTTTCAAT	-	534	0.00721666	Slow
chrIV	687766	687767	9.85391	687777	687790	CCACCGATACCTT	-	728	8.46e-05	Slow
chrIV	687970	687971	13.0486	687954	687967	TGCGCCATACAAA	-	602	0.00195007	Slow
chrIV	688024	688025	13.0909	688025	688038	GCCCGCAATCTCA	+	486	0.0158085	Slow
chrIV	699728	699730	28.7728	699725	699738	ATCACCCTCCATA	-	574	0.00344594	Slow
chrIV	703146	703147	9.47	703144	703157	GTATATATACAAT	-	532	0.00747675	Slow
chrIV	720561	720562	10.4873	720538	720551	CAACAAAGACAAA	+	499	0.0129253	Slow
chrIV	721575	721576	10.1489	721566	721579	TCTGCTAGACTCT	-	481	0.0170247	Slow
chrIV	721650	721658	47.0536	721641	721654	ACCATCCTATATG	+	543	0.00616556	Slow
chrIV	721716	721742	41.0993	721739	721752	ACACCAGAAAAAT	+	621	0.00129674	Slow
chrIV	721825	721848	27.1583	721816	721829	CCGACCATACGCG	+	640	0.000847325	Slow
chrIV	721941	721973	44.9445	721947	721960	AAACCCAGCCATC	+	727	8.74e-05	Slow
chrIV	722003	722008	51.3346	722006	722019	GCAGCACTTCAAA	+	558	0.0046908	Slow
chrIV	722050	722065	26.4373	722042	722055	CTGCCCATGCGTT	-	577	0.00324693	Slow
chrIV	722100	722134	51.6328	722125	722138	GCAGCCATTTCAA	-	545	0.00594887	Slow
chrIV	722279	722327	74.5608	722300	722313	AAACCGGCTCAAA	-	562	0.00434326	Slow
chrIV	722458	722459	9.85391	722462	722475	AATTCCAGAAATT	-	585	0.00277507	Slow
chrIV	722546	722563	76.361	722558	722571	ACGGAAATGCAAT	-	487	0.0155715	Slow
chrIV	722771	722792	32.9322	722773	722786	TCATCGTTGCCTT	+	574	0.00344594	Slow
chrIV	727714	727770	164.963	727728	727741	CCGCCCAAGCATC	+	690	0.000243694	Fast
chrIV	728080	728082	61.0075	728073	728086	TCTCCTATAAAGC	+	571	0.00365795	Fast
chrIV	730457	730459	24.2321	730445	730458	CGCACGATGCATA	+	505	0.0117305	Slow
chrIV	730507	730509	20.6112	730486	730499	AAACCTGATCATT	-	615	0.00147925	Slow
chrIV	746578	746580	35.0947	746564	746577	TTACCCGGGCAGT	+	602	0.00195007	Slow
chrIV	750871	750872	10.0271	750848	750861	ACCACCATATAAC	-	646	0.000733241	Slow
chrIV	751408	751435	49.5782	751401	751414	GCCACTAGACAGC	+	542	0.00627565	Slow
chrIV	755484	755485	16.4332	755465	755478	CCACCCGCATCTC	-	649	0.000683218	Slow
chrIV	769198	769199	12.6385	769177	769190	AAGCCCAACCAAA	+	590	0.00250165	Slow
chrIV	769253	769258	45.0272	769233	769246	GCTTCCACGCGCT	-	565	0.00410152	Slow
chrIV	769388	769422	80.3012	769386	769399	ACACCCGCAATAT	-	635	0.000947297	Slow
chrIV	769461	769462	12.9074	769454	769467	AGACCTCTATAAT	-	566	0.00402476	Slow
chrIV	802575	802578	25.0676	802559	802572	ACCTTCTTTCCTG	+	525	0.0084292	Slow
chrIV	802776	802777	9.74853	802781	802794	TAACCACTACACT	+	644	0.000769421	Slow
chrIV	802856	802866	28.1315	802849	802862	TCATCTCTAGTCA	-	512	0.0104721	Slow
chrIV	806305	806306	16.1343	806296	806309	ACACCTATATAAC	-	708	0.000150964	Slow
chrIV	806454	806455	12.738	806433	806446	TCCCCCCTGCCGC	-	567	0.00394934	Slow
chrIV	806510	806511	14.18	806516	806529	ATTCTCATACATA	+	671	0.000396609	Slow
chrIV	806560	806561	10.0271	806554	806567	ACATAGGGACACG	+	609	0.00168322	Slow
chrIV	807918	807920	34.1509	807931	807944	AGACTCGAACACT	-	661	0.000507563	Slow
chrIV	808123	808125	34.8162	808112	808125	ACAACCGGGTATT	+	637	0.000906482	Slow
chrIV	808159	808160	28.5039	808155	808168	TTCTCCATAAAGA	-	538	0.00672998	Slow
chrIV	811770	811797	45.9048	811778	811791	TCACCAAAATGTC	-	558	0.0046908	Slow
chrIV	811852	811853	9.41167	811858	811871	AAAACCACGTTCT	-	488	0.0153325	Slow
chrIV	812055	812071	56.5288	812054	812067	ACTGCCTTATACT	+	628	0.00110944	Slow
chrIV	835612	835613	10.6083	835598	835611	TCTCTCTTAAATA	+	560	0.00451334	Fast
chrIV	835655	835656	12.4619	835648	835661	TTTTCCCTACTTT	-	535	0.0070907	Fast
chrIV	835759	835779	24.101	835760	835773	AAAACAATAAAAT	+	557	0.00478116	Fast
chrIV	835843	835844	10.6024	835826	835839	ACTATCATACTTT	+	605	0.00183015	Fast
chrIV	835903	835939	128.276	835926	835939	CCATGCTTACCGT	-	575	0.00337781	Fast
chrIV	835978	836015	487.824	836000	836013	AGGTCCAGTCACG	-	588	0.00260872	Fast
chrIV	836124	836206	649.303	836174	836187	ACACCTCTCACTC	-	563	0.00426029	Fast
chrIV	844811	844813	22.7881	844787	844800	GTATCAACCCTTT	-	469	0.0202888	Fast
chrIV	844970	845030	117.504	844999	845012	GCACCCTCAGTCG	+	599	0.00207792	Fast
chrIV	848030	848031	10.2184	848011	848024	ACTTCCCTTCTTT	+	606	0.00179203	Slow
chrIV	848274	848292	34.7097	848292	848305	TCATCGATTTTTT	-	509	0.0109889	Slow
chrIV	859204	859205	13.3694	859215	859228	ACGACCATCCTAT	-	579	0.00312202	Slow
chrIV	866924	866943	24.2321	866918	866931	ACCTCCACTAATA	-	607	0.00175503	Slow
chrIV	867268	867269	10.0271	867275	867288	ACAACCTACGATG	-	594	0.002304	Slow
chrIV	867633	867636	37.8029	867616	867629	GGACAAGGACAAG	-	482	0.0167755	Slow
chrIV	867682	867702	95.7667	867673	867686	TCACCAATGCCAG	-	614	0.00151208	Slow
chrIV	867735	867736	9.74853	867714	867727	TCACCCGGACCGA	+	677	0.000341296	Slow
chrIV	867920	867946	97.4853	867931	867944	ATGTCCGTAAAAA	-	565	0.00410152	Slow
chrIV	870529	870530	11.1412	870532	870545	CGACCCTAACCAG	+	566	0.00402476	Slow
chrIV	883290	883319	55.1883	883296	883309	AAACCCGTACGTC	-	754	3.77e-05	Fast
chrIV	884286	884312	20.2454	884279	884292	AGAGCTATTTTTT	+	453	0.0253347	Slow
chrIV	889155	889156	9.94948	889153	889166	ACGAACAAACACA	-	616	0.00144689	Slow
chrIV	889190	889210	27.2959	889205	889218	CTAGCGTTACATT	+	587	0.00266421	Slow
chrIV	889407	889409	24.9323	889394	889407	ACGAGCGCACCTT	+	540	0.00650017	Slow
chrIV	889452	889453	10.0271	889457	889470	AAGCACATTCACT	-	593	0.00235109	Slow
chrIV	893594	893595	15.3191	893603	893616	AGATCAGCACAAT	+	595	0.00225708	Slow
chrIV	893667	893668	10.5841	893659	893672	GCCGCCAAAGAGC	-	544	0.00605533	Slow
chrIV	893982	894006	50.9532	893995	894008	AATGCAATACATC	+	616	0.00144689	Slow
chrIV	894293	894322	36.6775	894286	894299	TCATTCTAGCATG	-	579	0.00312202	Slow
chrIV	894393	894394	9.37323	894368	894381	ACGCCGATAGGCA	-	573	0.00351538	Slow
chrIV	907410	907412	23.3965	907408	907421	ACACCCACTATAT	-	588	0.00260872	Slow
chrIV	914756	914757	16.1547	914768	914781	ATAACAATAATCG	+	504	0.0119255	Slow
chrIV	914924	914929	26.5229	914933	914946	AAATCAAGAGAAT	-	520	0.00916933	Slow
chrIV	915039	915040	9.61357	915050	915063	CGACCCAACCGCG	+	575	0.00337781	Slow
chrIV	915133	915134	10.3056	915144	915157	ACTCCATTCCAAT	-	582	0.00294372	Slow
chrIV	915186	915187	11.5629	915191	915204	ACAACGACGAGTT	-	493	0.014191	Slow
chrIV	924068	924076	27.6695	924053	924066	ACTTAGATGCACT	+	554	0.00505474	Slow
chrIV	926793	926795	19.9765	926773	926786	ACACTCCACCCAA	-	527	0.00814907	Slow
chrIV	926986	927024	66.3083	926987	927000	CCACCACTATATC	-	650	0.000667363	Slow
chrIV	927126	927127	16.1547	927128	927141	ATTTCCGTTCCTG	-	564	0.00417981	Slow
chrIV	930704	930706	25.861	930715	930728	ACGAACAAGCAGT	-	519	0.00932621	Slow
chrIV	930888	930889	12.3696	930874	930887	AGACTCATCGATT	-	597	0.00216661	Slow
chrIV	931061	931063	24.2321	931074	931087	TCACTTTTTCAAT	+	519	0.00932621	Slow
chrIV	936044	936045	11.9768	936028	936041	ACCCTCCTGCATA	+	647	0.00071612	Slow
chrIV	946361	946371	35.3732	946368	946381	ACGCCCGATCTCA	-	602	0.00195007	Slow
chrIV	946559	946588	25.0676	946558	946571	TCACACAGATAAT	-	580	0.00306204	Slow
chrIV	954947	954948	10.1403	954956	954969	CCATCGGAAGATA	+	582	0.00294372	Slow
chrIV	955127	955130	40.3308	955108	955121	GCATCCCAACACC	+	732	7.57e-05	Fast
chrIV	955290	955291	12.2553	955298	955311	AAAGCTGTCCATT	+	608	0.00171901	Slow
chrIV	955445	955446	11.7766	955434	955447	ACCCCCGCCAACA	+	604	0.00186948	Slow
chrIV	955482	955483	9.74853	955471	955484	ACCTAGATACACA	-	615	0.00147925	Slow
chrIV	959928	959929	16.3425	959935	959948	TCATCTTGTCTTT	-	485	0.0160485	Fast
chrIV	959970	959976	153.021	959953	959966	CCAACCATACACC	-	811	5.32e-06	Fast
chrIV	960126	960174	111.804	960148	960161	CCACCCAAGCTAT	-	634	0.000969097	Fast
chrIV	960427	960428	11.1412	960424	960437	ACACTAATAATAG	-	522	0.00886463	Slow
chrIV	974440	974442	28.2718	974422	974435	AAGTCCGTGCACC	+	644	0.000769421	Fast
chrIV	976241	976258	51.9705	976229	976242	ATAGTCTTGCACT	-	561	0.0044276	Slow
chrIV	976432	976495	163.53	976441	976454	CCATATAAACACC	+	589	0.00255448	Fast
chrIV	976563	976564	13.8771	976566	976579	ACACCCAAAACAG	-	668	0.000427142	Fast
chrIV	976636	976696	222.711	976662	976675	GTACCCATACACC	+	801	7.94e-06	Fast
chrIV	991712	991741	55.6827	991718	991731	AAACCCGTACGTC	-	754	3.77e-05	Fast
chrIV	992030	992031	9.73467	992022	992035	ACACCCATCTATG	-	781	1.62e-05	Fast
chrIV	992252	992254	22.3851	992263	992276	AAGTCCACACAAA	-	631	0.00103603	Fast
chrIV	992914	992918	56.5205	992928	992941	TAAACCCTTCATA	-	612	0.00157915	Slow
chrIV	998499	998575	357.993	998532	998545	ACATCCGTACCCT	-	797	9.25e-06	Fast
chrIV	998690	998765	222.822	998732	998745	TCGCCCTCTCAGA	-	570	0.00372967	Fast
chrIV	998942	998943	10.5841	998924	998937	GCATCGGCAAATG	-	601	0.00199232	Fast
chrIV	1005658	1005659	9.47	1005644	1005657	ACACCTCAACTCC	-	635	0.000947297	Slow
chrIV	1008824	1008825	10.8626	1008799	1008812	AAATACATAGAGT	-	580	0.00306204	Slow
chrIV	1008871	1008872	10.8626	1008853	1008866	ACCTCCATAATAT	-	594	0.002304	Slow
chrIV	1011408	1011409	19.0325	1011410	1011423	CCGCCCACACATC	-	754	3.77e-05	Fast
chrIV	1011439	1011455	102.428	1011439	1011452	GCAATGGCACACT	+	545	0.00594887	Fast
chrIV	1011599	1011645	41.872	1011611	1011624	GCACCACTACAAT	-	698	0.000196978	Fast
chrIV	1011686	1011690	102.898	1011695	1011708	AAACCCGCGGAAA	+	578	0.00318448	Fast
chrIV	1011785	1011790	19.2699	1011763	1011776	TCTGCCGTGCAAA	-	600	0.00203463	Slow
chrIV	1011840	1011862	34.3567	1011853	1011866	CCTTCCATGCAGC	-	658	0.000547141	Slow
chrIV	1011909	1011930	79.4871	1011918	1011931	CCCTACTGACAGC	-	498	0.0131288	Fast
chrIV	1011998	1011999	14.18	1011994	1012007	ACACCGTTCCTAT	-	582	0.00294372	Slow
chrIV	1012172	1012173	9.35632	1012160	1012173	GCAGCCGGAGAAT	+	599	0.00207792	Slow
chrIV	1013679	1013680	10.3056	1013690	1013703	TCGCCAGTATAAT	-	541	0.00638783	Slow
chrIV	1013823	1013882	344.71	1013842	1013855	GCACCCAGAGCCC	+	660	0.000520512	Fast
chrIV	1013913	1013933	22.8693	1013899	1013912	GGAGCAGTAAATA	+	544	0.00605533	Fast
chrIV	1013969	1013970	11.2959	1013976	1013989	TCCCCCCCCCATG	+	622	0.00126924	Fast
chrIV	1014033	1014081	47.0576	1014041	1014054	GAAGCCGCGCGCA	-	515	0.00997464	Fast
chrIV	1014131	1014140	69.6355	1014110	1014123	CCAATCGCAGACA	-	537	0.00684714	Fast
chrIV	1014238	1014244	20.8616	1014234	1014247	GCAGCTTTATAGA	-	543	0.00616556	Slow
chrIV	1015959	1015960	19.4693	1015968	1015981	GCAGCAATAAAAT	+	598	0.00212185	Slow
chrIV	1016224	1016233	125.932	1016229	1016242	AAACCCAGTCATA	-	728	8.46e-05	Fast
chrIV	1016353	1016354	9.41167	1016338	1016351	TCCGCTTTACAAT	+	539	0.00661418	Slow
chrIV	1022585	1022586	10.5841	1022564	1022577	GAACCCGTGCAAA	+	685	0.000276685	Slow
chrIV	1030370	1030371	10.8626	1030363	1030376	AAAGCCTTAGAAG	-	593	0.00235109	Slow
chrIV	1031781	1031782	10.0271	1031761	1031774	ATAATTGTACATC	-	573	0.00351538	Slow
chrIV	1031918	1031919	9.74853	1031916	1031929	CCAGTAGTGCACT	-	535	0.0070907	Slow
chrIV	1032226	1032227	11.9768	1032226	1032239	GCAGCTCTTCATA	-	616	0.00144689	Slow
chrIV	1032580	1032581	9.47	1032559	1032572	ACGTCTAAACAGT	-	617	0.00141545	Slow
chrIV	1042326	1042327	14.5079	1042308	1042321	AAACCCATAACCC	+	688	0.000256315	Fast
chrIV	1049789	1049790	10.8626	1049781	1049794	CTTCCCTTATAAG	-	515	0.00997464	Slow
chrIV	1050282	1050283	12.8124	1050268	1050281	ACACACCTGCGTT	+	645	0.000751153	Slow
chrIV	1052586	1052587	10.3056	1052575	1052588	AAATCTCTCTATA	+	512	0.0104721	Slow
chrIV	1055958	1055978	54.0347	1055980	1055993	AATCCCGTTCCAC	+	554	0.00505474	Slow
chrIV	1056158	1056208	44.88	1056164	1056177	TCACTTGCACAGC	+	567	0.00394934	Slow
chrIV	1056347	1056348	9.74853	1056343	1056356	AAATCAAGACAAT	-	613	0.00154553	Slow
chrIV	1059106	1059107	28.1315	1059110	1059123	GCACCGTCTCTCG	+	525	0.0084292	Slow
chrIV	1059420	1059431	51.2494	1059406	1059419	AGGACCAAAGACA	-	539	0.00661418	Slow
chrIV	1062731	1062732	23.9938	1062706	1062719	AAAACCAAAGAAC	-	586	0.00271933	Fast
chrIV	1062763	1062764	9.36023	1062758	1062771	TAAATCGTATACT	-	509	0.0109889	Fast
chrIV	1062917	1063007	913.891	1062956	1062969	GCACCCACACATC	-	849	1.28e-06	Fast
chrIV	1063123	1063204	715.794	1063167	1063180	GCTCCCAATAAGA	+	540	0.00650017	Fast
chrIV	1075098	1075099	11.7003	1075091	1075104	TCTCCTCTACAAG	-	602	0.00195007	Fast
chrIV	1075283	1075309	132.481	1075287	1075300	CAACCCTTACCCC	+	670	0.000406697	Fast
chrIV	1075344	1075345	12.5338	1075346	1075359	ACTATCATTCAAC	+	564	0.00417981	Slow
chrIV	1075537	1075541	23.2114	1075545	1075558	TCATCCGTAATAT	-	599	0.00207792	Slow
chrIV	1080633	1080645	31.8106	1080647	1080660	ACACCCAAAGAAG	+	737	6.53e-05	Slow
chrIV	1080686	1080687	21.2435	1080682	1080695	GCTCCGCTCCATT	-	592	0.00239994	Slow
chrIV	1080864	1080866	29.9262	1080866	1080879	GCACCTCTGCATA	-	698	0.000196978	Slow
chrIV	1084481	1084482	10.0271	1084457	1084470	ATACACAGGCATA	-	635	0.000947297	Slow
chrIV	1084727	1084738	60.1227	1084733	1084746	ACAGCAATTTATC	+	620	0.00132534	Slow
chrIV	1084914	1084915	9.47	1084916	1084929	AAAGCCACAACCC	+	564	0.00417981	Slow
chrIV	1084964	1084976	27.2959	1084972	1084985	CAATACTGAAATT	+	464	0.0217871	Slow
chrIV	1087181	1087200	135.413	1087166	1087179	GCAGCCGTGCGTG	+	668	0.000427142	Slow
chrIV	1087400	1087453	75.0912	1087438	1087451	ACACTAAAAAATT	-	601	0.00199232	Slow
chrIV	1096675	1096704	57.4421	1096681	1096694	AAACCCGTACGTC	+	754	3.77e-05	Fast
chrIV	1108538	1108539	20.6112	1108529	1108542	TCCTCCCTATCTG	+	548	0.00563423	Slow
chrIV	1116803	1116853	395.644	1116819	1116832	CCTGCCTAATATG	+	529	0.00787689	Fast
chrIV	1116976	1117024	430.59	1116988	1117001	AAATCCGTGCACC	+	729	8.22e-05	Fast
chrIV	1117227	1117229	20.9887	1117224	1117237	AAACTGCTATATG	-	519	0.00932621	Fast
chrIV	1125258	1125259	10.0271	1125239	1125252	TGGACCACACATC	+	599	0.00207792	Slow
chrIV	1125436	1125437	11.0251	1125444	1125457	CAGCCCATTCATT	+	656	0.000575677	Slow
chrIV	1125937	1125938	11.4197	1125933	1125946	AGATCCCTGCTAT	-	568	0.00387537	Slow
chrIV	1127662	1127663	10.0271	1127667	1127680	TACCCCATGCTCA	+	568	0.00387537	Slow
chrIV	1127740	1127742	27.9178	1127752	1127765	ATATTCATACATT	+	720	0.000106767	Slow
chrIV	1127929	1127930	18.0254	1127933	1127946	CACTCAATTCATC	+	525	0.0084292	Slow
chrIV	1135734	1135735	13.0909	1135745	1135758	GCACGTAAACACT	-	637	0.000906482	Slow
chrIV	1150685	1150700	44.5274	1150695	1150708	GAACCGATAGTTT	+	549	0.00553295	Slow
chrIV	1150870	1150909	117.192	1150874	1150887	AACCCAATGCCTA	+	557	0.00478116	Slow
chrIV	1156034	1156052	34.382	1156049	1156062	AGATTCGAACATT	+	638	0.000886634	Slow
chrIV	1156200	1156206	33.3464	1156181	1156194	AAATCCCCACCAT	-	586	0.00271933	Slow
chrIV	1156270	1156277	25.9449	1156280	1156293	TCAGAAGAACACG	+	529	0.00787689	Slow
chrIV	1156315	1156351	88.4164	1156319	1156332	TGACCCACTACTT	-	519	0.00932621	Slow
chrIV	1156395	1156397	27.639	1156405	1156418	AAATGCATGCAGT	-	615	0.00147925	Slow
chrIV	1156458	1156460	25.9429	1156439	1156452	CCACCAGTTGTTC	+	525	0.0084292	Slow
chrIV	1156537	1156575	45.2892	1156562	1156575	ACAATCCTGGATA	+	569	0.00380234	Slow
chrIV	1156626	1156627	21.1499	1156608	1156621	TCTGCCTTAAACA	-	577	0.00324693	Slow
chrIV	1156669	1156670	9.32043	1156669	1156682	ATCCCACTACAGA	-	568	0.00387537	Slow
chrIV	1156731	1156733	31.0038	1156736	1156749	GCTCCCATAACGC	-	602	0.00195007	Slow
chrIV	1156799	1156801	24.9022	1156779	1156792	TCACTTTTACAGT	+	592	0.00239994	Slow
chrIV	1156868	1156869	14.7898	1156870	1156883	CCTGCTAAACACG	-	572	0.00358594	Slow
chrIV	1156962	1156963	10.5841	1156962	1156975	ACATCAAGAAATT	+	660	0.000520512	Slow
chrIV	1157205	1157231	29.6577	1157226	1157239	TTACGCATATACT	-	596	0.00221118	Slow
chrIV	1157304	1157305	11.1845	1157295	1157308	TCAATCTAAGACT	+	498	0.0131288	Slow
chrIV	1157336	1157339	38.4543	1157343	1157356	TTTTCCGTAGAGT	+	507	0.0113516	Slow
chrIV	1157488	1157490	29.3214	1157498	1157511	AGAACCGGAAAAA	+	559	0.00460202	Slow
chrIV	1161629	1161630	11.0251	1161611	1161624	TTACTCATTGAGA	-	485	0.0160485	Slow
chrIV	1161844	1161882	34.405	1161851	1161864	CCACCCGATCTCT	-	635	0.000947297	Slow
chrIV	1161953	1161975	98.5153	1161976	1161989	GCACCCGTGCTCG	+	721	0.000103876	Slow
chrIV	1162258	1162296	65.8742	1162273	1162286	ACACCAACACATT	-	797	9.25e-06	Slow
chrIV	1164884	1164944	94.4107	1164908	1164921	ATGACTGTACAAC	-	533	0.00734529	Slow
chrIV	1165065	1165083	59.5181	1165061	1165074	ACCGCAATAAACA	-	596	0.00221118	Slow
chrIV	1165211	1165253	72.4742	1165228	1165241	GTATCCGTTAATA	+	591	0.00244962	Slow
chrIV	1165374	1165375	9.47	1165355	1165368	TTTTCCTTTCATT	+	551	0.00533609	Slow
chrIV	1165873	1165874	11.6982	1165885	1165898	CCACCAGTAAAAT	+	631	0.00103603	Slow
chrIV	1166434	1166435	24.2321	1166436	1166449	ATACCCATTGTTA	+	607	0.00175503	Slow
chrIV	1166592	1166593	13.983	1166572	1166585	AGACGCTTACTTC	+	621	0.00129674	Slow
chrIV	1166642	1166646	20.8025	1166620	1166633	TACCCCATAAGGA	+	497	0.0133352	Slow
chrIV	1169205	1169206	17.5474	1169184	1169197	GCACCAGTAAAGC	-	642	0.000807777	Slow
chrIV	1174402	1174432	38.7156	1174403	1174416	ACGACCAAACGAG	+	590	0.00250165	Slow
chrIV	1174867	1174902	42.8935	1174876	1174889	TACACCGTATATG	-	540	0.00650017	Slow
chrIV	1183173	1183174	12.2553	1183165	1183178	CCACTCTTATACG	-	631	0.00103603	Slow
chrIV	1183641	1183670	24.4632	1183650	1183663	CCACAGGCGCTTC	+	475	0.0186053	Slow
chrIV	1189310	1189311	10.5841	1189319	1189332	AATGCGATACGTT	-	529	0.00787689	Slow
chrIV	1195032	1195044	22.2824	1195048	1195061	AGAACCAGAAATT	+	639	0.000866726	Slow
chrIV	1195189	1195190	9.74853	1195196	1195209	ATAAAAATACATA	-	595	0.00225708	Slow
chrIV	1195224	1195225	15.3191	1195235	1195248	TCGCCCAGAAAAA	+	598	0.00212185	Slow
chrIV	1195325	1195326	10.0271	1195319	1195332	GCGGCCATTGAGC	-	533	0.00734529	Slow
chrIV	1201697	1201698	16.4332	1201683	1201696	GCATCTTGATATT	+	562	0.00434326	Slow
chrIV	1201983	1202009	35.9067	1202008	1202021	CCACCCATAGCAC	-	675	0.000358433	Slow
chrIV	1202057	1202058	11.9768	1202062	1202075	CTACCTATGCATA	+	657	0.000561163	Slow
chrIV	1207096	1207097	12.6479	1207075	1207088	ACACAAATCAAGA	+	536	0.00696801	Fast
chrIV	1207318	1207319	9.52755	1207310	1207323	ACACCCATCTATG	+	781	1.62e-05	Fast
chrIV	1207608	1207637	54.2239	1207614	1207627	AAACCCGTACGTC	+	754	3.77e-05	Fast
chrIV	1213511	1213512	9.47	1213486	1213499	ACCACCCCAAATA	+	590	0.00250165	Slow
chrIV	1213782	1213783	11.1412	1213792	1213805	GCAACCAAATAGG	-	627	0.00113548	Slow
chrIV	1228406	1228407	11.294	1228388	1228401	AAATCCTTCGATA	-	605	0.00183015	Slow
chrIV	1229664	1229713	58.6151	1229684	1229697	CAACCCATTCAAT	-	686	0.000269473	Slow
chrIV	1229763	1229764	13.983	1229764	1229777	AATATCTTACATT	+	553	0.00514719	Slow
chrIV	1229900	1229910	28.41	1229883	1229896	AAATCGTTGCATC	+	618	0.00138494	Slow
chrIV	1229962	1229963	10.8626	1229963	1229976	ATATCTCGACCTG	-	534	0.00721666	Slow
chrIV	1230182	1230183	9.74853	1230194	1230207	ACACATAAAGACG	-	586	0.00271933	Slow
chrIV	1233833	1233834	9.85391	1233845	1233858	TAACCGACACTTT	-	574	0.00344594	Slow
chrIV	1238949	1238950	10.7562	1238941	1238954	TCCTCCTTACAAA	-	660	0.000520512	Slow
chrIV	1238983	1238984	13.6479	1238992	1239005	GAAGCGACACATT	+	604	0.00186948	Slow
chrIV	1239155	1239156	10.7562	1239131	1239144	ACAGCCACATGAA	-	589	0.00255448	Slow
chrIV	1240981	1240982	12.5338	1240980	1240993	AGACCCAAGGCTT	-	578	0.00318448	Slow
chrIV	1242256	1242257	10.0942	1242234	1242247	ACACCAATGGATT	-	702	0.000176713	Slow
chrIV	1242316	1242328	39.8043	1242307	1242320	TCTTCCTAACGCT	+	549	0.00553295	Slow
chrIV	1242383	1242401	23.5532	1242375	1242388	AGAACCATACGGA	-	654	0.00060524	Slow
chrIV	1242538	1242542	26.9889	1242550	1242563	CCTCCCCTTCCCC	-	591	0.00244962	Slow
chrIV	1242588	1242592	64.911	1242584	1242597	CCATCTCTATACT	-	600	0.00203463	Slow
chrIV	1242653	1242654	11.4197	1242664	1242677	AGACCCAAATTCC	+	607	0.00175503	Slow
chrIV	1242729	1242790	218.495	1242770	1242783	TCATCTATTCTGT	-	552	0.00524154	Fast
chrIV	1242948	1242949	9.32043	1242958	1242971	ATCTCCCTGCACA	+	605	0.00183015	Slow
chrIV	1243014	1243015	9.37323	1242992	1243005	AGAACAAACCATA	-	565	0.00410152	Slow
chrIV	1250000	1250061	85.4266	1250034	1250047	ACATCCGAACATC	-	822	3.65e-06	Fast
chrIV	1251762	1251786	100.251	1251750	1251763	CCACCAACAAAGT	+	601	0.00199232	Slow
chrIV	1251922	1251961	77.9988	1251923	1251936	TCTTCCTAAAACG	+	545	0.00594887	Slow
chrIV	1256998	1256999	9.47	1257003	1257016	GCTTCCGCATTTT	-	520	0.00916933	Slow
chrIV	1258593	1258594	11.1412	1258571	1258584	AAATCCGAACCAT	+	613	0.00154553	Slow
chrIV	1259548	1259570	103.367	1259535	1259548	TCCACATTACATA	+	590	0.00250165	Fast
chrIV	1259718	1259766	483.915	1259733	1259746	AAACCCATGCACC	-	792	1.13e-05	Fast
chrIV	1259900	1259940	291.198	1259899	1259912	GTATCTCAACATC	-	567	0.00394934	Fast
chrIV	1260268	1260269	10.4159	1260246	1260259	TCAACGATTCCCG	+	570	0.00372967	Slow
chrIV	1261430	1261431	13.6479	1261407	1261420	CCAGCTAAACATT	-	674	0.000367597	Slow
chrIV	1266590	1266629	81.9635	1266601	1266614	GCGCCCGAGCACG	-	660	0.000520512	Slow
chrIV	1266957	1266959	36.2558	1266949	1266962	CCCACCTTATACT	+	578	0.00318448	Slow
chrIV	1266990	1266991	14.205	1266968	1266981	TCTATCGTGCAGA	-	500	0.0127227	Slow
chrIV	1267032	1267044	59.6517	1267024	1267037	GCTTCCATTTATA	+	615	0.00147925	Slow
chrIV	1267073	1267074	10.8626	1267053	1267066	ACGCCCAGCCCGC	-	598	0.00212185	Slow
chrIV	1267241	1267243	40.8735	1267224	1267237	GGAACTGTACAAC	-	581	0.00300172	Slow
chrIV	1267276	1267277	12.2553	1267263	1267276	AAGCTCATCCCCG	-	520	0.00916933	Slow
chrIV	1277416	1277433	20.2551	1277428	1277441	ATAGCCGTTGAAA	+	545	0.00594887	Slow
chrIV	1278358	1278360	19.7756	1278337	1278350	AAAACGAGAGATA	+	543	0.00616556	Slow
chrIV	1278744	1278761	74.304	1278752	1278765	CGACCCTGAAAAT	-	545	0.00594887	Slow
chrIV	1278898	1278933	80.2609	1278891	1278904	CGTGCCATACCTT	-	584	0.00283045	Slow
chrIV	1279422	1279423	14.7621	1279414	1279427	GCAACCATAATGC	+	606	0.00179203	Slow
chrIV	1279512	1279533	44.523	1279498	1279511	ACACCCCGGGATA	+	673	0.000376999	Slow
chrIV	1288987	1289015	67.7021	1289013	1289026	TGACTCTGACCTG	-	516	0.00980996	Slow
chrIV	1289056	1289111	285.427	1289080	1289093	AAATCTATCTTCG	+	469	0.0202888	Fast
chrIV	1289230	1289300	545.085	1289258	1289271	ACACCCATTCACC	+	860	8.05e-07	Fast
chrIV	1289466	1289475	23.2243	1289472	1289485	ACCTCGTTTCTTA	-	516	0.00980996	Fast
chrIV	1289643	1289645	27.1558	1289635	1289648	TGATCCTTATAGA	+	568	0.00387537	Fast
chrIV	1293309	1293310	9.74853	1293314	1293327	ACATCAAGAGAGT	-	603	0.00190936	Slow
chrIV	1295890	1295899	26.8667	1295872	1295885	CCATCCTTACATC	+	801	7.94e-06	Fast
chrIV	1300697	1300698	20.5316	1300688	1300701	TCTCCTATAGAGC	-	568	0.00387537	Fast
chrIV	1301073	1301177	1107.88	1301108	1301121	ACATCCGTGCACT	+	811	5.32e-06	Fast
chrIV	1301284	1301549	1353.49	1301427	1301440	ACAAGCATTTTCT	-	512	0.0104721	Fast
chrIV	1303069	1303070	13.9265	1303062	1303075	GTACCTATATAAT	+	577	0.00324693	Slow
chrIV	1305391	1305392	10.0271	1305370	1305383	ACATACCTTCATA	+	679	0.000324845	Slow
chrIV	1319391	1319392	11.6982	1319399	1319412	AAAACTAAAAACG	+	538	0.00672998	Slow
chrIV	1330989	1330990	10.5841	1330982	1330995	ACTCCTATAAAGT	+	625	0.00118843	Slow
chrIV	1337747	1337748	10.5841	1337754	1337767	ACGACCATACCAG	+	666	0.000449017	Slow
chrIV	1345391	1345392	9.41167	1345402	1345415	TCATCAACACACC	+	690	0.000243694	Slow
chrIV	1345505	1345506	15.8762	1345491	1345504	AGTCCGAGACAAT	-	561	0.0044276	Slow
chrIV	1345610	1345611	9.68057	1345599	1345612	ACACCCCGGAATA	+	676	0.000349909	Slow
chrIV	1345791	1345792	11.8318	1345784	1345797	ATATCCTAGCCGT	-	518	0.00948611	Slow
chrIV	1355660	1355671	30.0228	1355663	1355676	CCTCCCGTTAGTA	-	535	0.0070907	Fast
chrIV	1355804	1355899	138.281	1355838	1355851	ACACCCATACATT	-	947	1.49e-08	Fast
chrIV	1359079	1359127	173.795	1359104	1359117	AAAAGCACAAAAT	+	495	0.0137564	Fast
chrIV	1359564	1359598	284.774	1359584	1359597	AAAGACATTAAAC	+	480	0.0172791	Fast
chrIV	1359627	1359675	244.168	1359658	1359671	ATGCCGCTTCAAA	-	493	0.014191	Fast
chrIV	1359741	1359743	41.2652	1359745	1359758	CCATCCCAAGATC	+	644	0.000769421	Fast
chrIV	1359818	1359857	70.7429	1359847	1359860	ATAGCTCTACATG	+	641	0.000827417	Fast
chrIV	1362398	1362399	11.4197	1362400	1362413	AACCCAATTCAGC	+	561	0.0044276	Slow
chrIV	1362430	1362431	18.94	1362434	1362447	GTATCCCTGCACG	+	647	0.00071612	Slow
chrIV	1362834	1362835	11.6982	1362844	1362857	CTACCCCTACTCA	-	647	0.00071612	Slow
chrIV	1366994	1366996	56.5415	1366976	1366989	GCAACCGTACTCA	-	710	0.000142351	Slow
chrIV	1367314	1367315	10.8626	1367318	1367331	ACAATCATTATTC	+	530	0.00774175	Slow
chrIV	1367361	1367376	22.5609	1367345	1367358	CAACGGAAACAGA	-	502	0.012321	Slow
chrIV	1385007	1385008	9.94948	1385007	1385020	GAAACCTAAAATG	+	546	0.00584185	Slow
chrIV	1385343	1385344	12.5338	1385336	1385349	ACACCAATATATC	+	760	3.18e-05	Slow
chrIV	1385543	1385544	9.74853	1385536	1385549	AGACCCTTACATA	-	807	6.35e-06	Slow
chrIV	1385690	1385693	21.4468	1385696	1385709	CTGCCCGTAGATC	-	603	0.00190936	Slow
chrIV	1385855	1385875	56.8375	1385856	1385869	GTCCCTTTAGACT	+	477	0.0180649	Slow
chrIV	1394927	1394928	12.2553	1394935	1394948	AAACCCCTTCGCT	-	634	0.000969097	Slow
chrIV	1395130	1395131	10.5841	1395128	1395141	AGACCTTTTCCTA	-	572	0.00358594	Slow
chrIV	1401394	1401418	110.919	1401417	1401430	ACACCCAATCATT	+	813	4.9e-06	Fast
chrIV	1401448	1401493	333.863	1401453	1401466	TCACCCAAAAAAA	-	686	0.000269473	Fast
chrIV	1401575	1401621	72.639	1401591	1401604	ACTACCTGTCAAA	+	543	0.00616556	Fast
chrIV	1401653	1401719	220.469	1401678	1401691	GCAGCAATATACA	+	635	0.000947297	Fast
chrIV	1402752	1402753	9.68057	1402757	1402770	TAACCCTAAGAAC	+	545	0.00594887	Slow
chrIV	1402843	1402844	11.5363	1402824	1402837	GCTTCTTTACATA	+	633	0.00099057	Slow
chrIV	1411437	1411438	12.3696	1411428	1411441	GCCTCCGTATAGC	+	611	0.00161342	Slow
chrIV	1411639	1411649	19.2185	1411655	1411668	ACGTACGGACATG	-	634	0.000969097	Slow
chrIV	1411945	1411956	32.3094	1411925	1411938	TCATATGTATATA	+	546	0.00584185	Slow
chrIV	1417237	1417238	22.2824	1417220	1417233	CCCGGCGGACACG	+	538	0.00672998	Slow
chrIV	1420755	1420766	36.6883	1420749	1420762	GCAACAATAGGCG	-	548	0.00563423	Slow
chrIV	1420949	1420950	12.8124	1420955	1420968	TCTTCCTTGCCTT	+	582	0.00294372	Slow
chrIV	1420981	1420982	12.2553	1420967	1420980	TTACCCGCACGCT	+	622	0.00126924	Slow
chrIV	1427519	1427520	9.74853	1427506	1427519	GCATTCGCACCTA	+	614	0.00151208	Slow
chrIV	1428173	1428174	11.1412	1428180	1428193	ACATCTAAAAAAA	-	611	0.00161342	Slow
chrIV	1429239	1429278	83.0898	1429257	1429270	CCATCTGCACACC	+	670	0.000406697	Fast
chrIV	1429351	1429370	33.3496	1429343	1429356	CCCCCCTAACAAC	+	638	0.000886634	Fast
chrIV	1429436	1429437	10.0271	1429441	1429454	GCCGCCGAGCATC	+	608	0.00171901	Slow
chrIV	1434398	1434399	10.0271	1434390	1434403	AAAGCCATTAATA	+	635	0.000947297	Slow
chrIV	1434608	1434609	16.941	1434615	1434628	GCATCCATCGGTC	-	615	0.00147925	Slow
chrIV	1436816	1436817	10.0271	1436807	1436820	TCCGCTATAAAGC	-	506	0.0115387	Slow
chrIV	1441295	1441296	10.0271	1441281	1441294	CCATCGGAACGGT	+	535	0.0070907	Slow
chrIV	1441327	1441350	100.1	1441314	1441327	AACTCCTTACATC	-	687	0.000262782	Fast
chrIV	1447127	1447128	11.9768	1447130	1447143	TTACCCGGACAGC	+	660	0.000520512	Slow
chrIV	1447698	1447699	9.74853	1447701	1447714	AAATCCGAGCGTT	+	596	0.00221118	Slow
chrIV	1450998	1450999	16.9975	1451003	1451016	ACACCACTAATAT	-	564	0.00417981	Fast
chrIV	1451028	1451029	10.6454	1451011	1451024	CACTCCGTACACC	-	651	0.000651389	Fast
chrIV	1451115	1451116	10.9774	1451112	1451125	TAATCCAAACGCG	+	610	0.00164802	Slow
chrIV	1459753	1459754	13.6479	1459755	1459768	TCAACCGCACACA	+	728	8.46e-05	Slow
chrIV	1460097	1460098	11.6982	1460098	1460111	GGCTCCATGCCTT	+	569	0.00380234	Slow
chrIV	1461480	1461482	25.9032	1461480	1461493	GCGGCCATAATAA	+	521	0.0090148	Slow
chrIV	1462057	1462058	11.6982	1462064	1462077	AGAGCTAAACATA	-	642	0.000807777	Slow
chrIV	1468609	1468629	25.6205	1468619	1468632	TCTTTCTAACATC	+	550	0.00543404	Slow
chrIV	1468700	1468701	17.191	1468694	1468707	ACATACGAACACT	+	707	0.00015521	Slow
chrIV	1468749	1468786	73.6087	1468745	1468758	GCAGACGGACAAT	-	592	0.00239994	Slow
chrIV	1468875	1468876	11.2959	1468873	1468886	AAACCGGTGAACA	-	582	0.00294372	Slow
chrIV	1468953	1468954	10.356	1468932	1468945	GCATCCTGATGCC	+	552	0.00524154	Slow
chrIV	1469008	1469014	65.2511	1469015	1469028	ACGCGCATGACTA	-	542	0.00627565	Slow
chrIV	1469070	1469071	17.0641	1469063	1469076	TCCCCAAGGAATA	+	502	0.012321	Slow
chrIV	1469183	1469184	10.5749	1469183	1469196	GTAACCCAACATA	-	627	0.00113548	Slow
chrIV	1469233	1469260	31.3397	1469258	1469271	ACAATCAAACAAA	+	661	0.000507563	Slow
chrIV	1470457	1470472	34.2591	1470449	1470462	AAATCCATATACT	+	719	0.000109702	Slow
chrIV	1470686	1470687	11.1412	1470667	1470680	ATCTCCATATCTG	+	571	0.00365795	Slow
chrIV	1470837	1470862	32.8665	1470853	1470866	ACATCCAATAGCA	+	584	0.00283045	Slow
chrIV	1476667	1476668	12.4272	1476674	1476687	CGACCCGATCTTC	+	566	0.00402476	Slow
chrIV	1476721	1476722	10.5749	1476703	1476716	ACACACAAACACT	+	770	2.28e-05	Slow
chrIV	1476813	1476814	9.47	1476811	1476824	AGACGCAGGCAAC	+	585	0.00277507	Slow
chrIV	1476931	1476943	19.1743	1476924	1476937	ACCCGATTAAATT	+	523	0.00871627	Slow
chrIV	1480503	1480504	9.74853	1480514	1480527	ATACCGGTAGAAG	+	590	0.00250165	Slow
chrIV	1489868	1489869	9.47	1489854	1489867	AAAATCAAAAACA	+	529	0.00787689	Slow
chrIV	1490056	1490072	21.5996	1490074	1490087	ACGCCTTTTCTTT	-	557	0.00478116	Slow
chrIV	1490292	1490325	77.2978	1490316	1490329	CGCCCCATTCATG	-	655	0.000590533	Slow
chrIV	1490474	1490529	76.4778	1490484	1490497	TCAATCAAACCTT	-	590	0.00250165	Slow
chrIV	1490598	1490599	10.8626	1490576	1490589	ACAACTTTAGAAT	+	583	0.00288728	Slow
chrIV	1490814	1490854	58.4346	1490813	1490826	ACTACCATAGTTA	-	612	0.00157915	Slow
chrIV	1490895	1490907	21.4468	1490881	1490894	AGAGCCACACATC	-	739	6.1e-05	Slow
chrIV	1493346	1493347	9.47	1493344	1493357	TGACGCAAGCATT	+	589	0.00255448	Slow
chrIV	1493893	1493894	10.3056	1493871	1493884	AAATATGCACATT	+	555	0.0049631	Slow
chrIV	1494210	1494220	20.1977	1494222	1494235	ACATCTAAAAAGA	+	612	0.00157915	Slow
chrIV	1496765	1496788	19.4971	1496755	1496768	ACATCTATAGACA	+	710	0.000142351	Slow
chrIV	1497811	1497812	11.4197	1497795	1497808	GCAACCGAGCCCC	-	604	0.00186948	Slow
chrIV	1507163	1507165	21.3403	1507167	1507180	CATTCCAGACATA	-	623	0.00124192	Slow
chrIV	1507342	1507343	10.3056	1507322	1507335	ACAACGGCACTTA	-	616	0.00144689	Slow
chrIV	1507391	1507408	38.1585	1507400	1507413	CGGACCCTTCATA	-	527	0.00814907	Slow
chrIV	1518136	1518138	19.4971	1518128	1518141	CAGTGCATACATA	+	590	0.00250165	Slow
chrIV	1523973	1524014	33.4235	1523974	1523987	TGACGCATATTCT	-	515	0.00997464	Slow
chrIV	1524706	1524741	221.511	1524703	1524716	ACACTTATGCCAA	-	571	0.00365795	Fast
chrIV	1524861	1524987	828.781	1524903	1524916	AAATCAGTACAAA	-	653	0.000620559	Fast
chrIV	1525098	1525272	829.077	1525174	1525187	TTACCCATATCCA	-	624	0.00121483	Fast
chrIV	1525311	1525558	4046.75	1525442	1525455	ACACCCACACACA	-	876	3.87e-07	Fast
chrIV	1525590	1525695	2488.96	1525640	1525653	GCACCAAGGAAGT	+	544	0.00605533	Fast
chrIV	1525742	1525772	76.9209	1525741	1525754	GCGTACCTACATA	-	624	0.00121483	Fast
chrIV	1525811	1525834	113.712	1525824	1525837	AGACCAATATAAT	-	621	0.00129674	Fast
chrIV	1528791	1528810	23.675	1528802	1528815	TCGCCCTTAGACG	-	644	0.000769421	Slow
chrIV	1531463	1531464	16.9903	1531472	1531485	ACAATAAAACATT	+	622	0.00126924	Slow
chrIV	1531638	1531639	14.7621	1531631	1531644	TCATCGCTATCCA	-	522	0.00886463	Slow
chrIV	1531680	1531684	24.7019	1531676	1531689	GAATCTCTACATA	-	636	0.000926927	Slow
chrIX	2	166	3359.74	65	78	ACACCCACACCAA	+	764	2.84e-05	Fast
chrIX	218	326	1117.02	265	278	AAAGCTATACTTA	+	620	0.00132534	Fast
chrIX	369	379	19.2162	368	381	AAATCAAAACAGT	+	617	0.00141545	Slow
chrIX	411	413	24.5796	389	402	ACATCAAAACGCA	+	652	0.000635967	Slow
chrIX	513	517	29.2456	504	517	GAATCCCTACATA	+	727	8.74e-05	Slow
chrIX	555	556	20.6112	565	578	GTAGCGGTTCACA	-	541	0.00638783	Slow
chrIX	711	757	42.615	721	734	ACAGCCCTATCAG	+	601	0.00199232	Slow
chrIX	3678	3679	15.0406	3671	3684	TCTCCCCTTGATA	-	583	0.00288728	Slow
chrIX	3926	3927	10.3056	3906	3919	GCCGCCTCACCTG	+	569	0.00380234	Slow
chrIX	3966	3967	10.3056	3954	3967	ACTACCATTGTTC	-	540	0.00650017	Slow
chrIX	6642	6643	13.9265	6635	6648	AGACCAATATAAT	+	621	0.00129674	Fast
chrIX	6732	6734	23.2982	6718	6731	GCGTACCTACATA	+	624	0.00121483	Fast
chrIX	6782	6875	484.645	6818	6831	ACTTCCTTGATTT	+	532	0.00747675	Fast
chrIX	6932	6944	314.436	6942	6955	GTCCCTTTACATA	+	585	0.00277507	Fast
chrIX	7120	7137	30.2335	7129	7142	AAAACTCTATATT	-	554	0.00505474	Slow
chrIX	7269	7286	39.9509	7278	7291	ACAACAGTATAGT	-	612	0.00157915	Slow
chrIX	7427	7551	298.478	7466	7479	ACTCCACTCCACG	+	620	0.00132534	Slow
chrIX	7670	7706	156.688	7692	7705	ACACTTATGCCAA	+	571	0.00365795	Slow
chrIX	8237	8238	14.205	8226	8239	ACCACCCTCTATC	+	570	0.00372967	Slow
chrIX	8394	8403	31.1953	8395	8408	ACATGATTGCAGA	-	547	0.00573762	Slow
chrIX	8662	8663	13.0909	8674	8687	ACATTTATATAAT	+	570	0.00372967	Slow
chrIX	9475	9476	15.0406	9474	9487	GCACCCCTATAAT	-	699	0.000191405	Slow
chrIX	11362	11363	9.47	11358	11371	TCAATTATATATA	+	540	0.00650017	Slow
chrIX	21593	21594	10.3056	21584	21597	GAACCTATATATA	-	639	0.000866726	Slow
chrIX	21925	21948	38.7764	21927	21940	ATATAGGCACATG	-	544	0.00605533	Slow
chrIX	21981	21982	10.8153	21972	21985	AAATCTATAAACA	-	631	0.00103603	Slow
chrIX	22162	22165	24.3598	22150	22163	ACAGTCACACCCT	-	636	0.000926927	Slow
chrIX	22267	22268	14.1359	22270	22283	GAACCCGCAGAAA	-	594	0.002304	Fast
chrIX	22313	22321	36.8448	22294	22307	ACAACCTAACCTC	-	688	0.000256315	Slow
chrIX	22492	22493	11.7766	22501	22514	ATATTTATACTTT	-	543	0.00616556	Slow
chrIX	36051	36052	10.3056	36037	36050	ACAACCATGATTT	-	644	0.000769421	Slow
chrIX	36494	36495	10.8626	36486	36499	ACAACCTATAATT	+	598	0.00212185	Slow
chrIX	36540	36541	9.68057	36547	36560	GCATCCACACGTC	+	725	9.26e-05	Slow
chrIX	36866	36867	14.205	36854	36867	AACTCGATCCATT	+	575	0.00337781	Slow
chrIX	37161	37162	9.47	37154	37167	GAGCCCTTAGGCA	-	488	0.0153325	Slow
chrIX	45987	45988	11.6982	45968	45981	CCACAACTACATA	-	643	0.000788733	Slow
chrIX	60899	60900	10.8626	60903	60916	GCAACCAAAATCA	+	583	0.00288728	Slow
chrIX	68347	68400	291.056	68349	68362	ACATCCGTACATT	+	884	2.68e-07	Fast
chrIX	68443	68615	271.459	68541	68554	AAACCATCTCACC	-	572	0.00358594	Fast
chrIX	68651	68652	16.8292	68649	68662	ACAACAACAAATA	-	638	0.000886634	Fast
chrIX	77440	77441	12.8124	77443	77456	TTACCCGGATATC	+	621	0.00129674	Slow
chrIX	77480	77506	61.7072	77495	77508	CCACTCTTACAGA	+	685	0.000276685	Slow
chrIX	77665	77666	12.5338	77664	77677	CAATCCTAACATC	-	657	0.000561163	Slow
chrIX	77817	77848	58.2127	77825	77838	TTACCCATACTGA	+	664	0.00047192	Slow
chrIX	89810	89817	20.0136	89819	89832	AAACCTGTAGATT	-	656	0.000575677	Slow
chrIX	90214	90215	10.3056	90206	90219	TTGCCCATATACC	+	611	0.00161342	Slow
chrIX	92929	92930	13.6479	92925	92938	AAATCGATCCTTT	-	573	0.00351538	Slow
chrIX	93104	93105	12.5338	93105	93118	ATATATATACATT	+	629	0.00108428	Slow
chrIX	93285	93291	21.4468	93272	93285	GCCCCTCGTCATA	+	535	0.0070907	Slow
chrIX	96529	96530	13.3694	96527	96540	TGGCGCACACACC	+	553	0.00514719	Slow
chrIX	96571	96602	59.0482	96587	96600	ATACCATTTAATA	+	546	0.00584185	Slow
chrIX	96725	96784	104.878	96731	96744	GTCACCATACACG	+	648	0.000699475	Slow
chrIX	99523	99525	35.0102	99527	99540	GCAGCCCAAGATT	+	624	0.00121483	Fast
chrIX	99561	99672	437.632	99594	99607	ACTCCCCGAGCTT	-	572	0.00358594	Fast
chrIX	99788	99860	727.393	99809	99822	ACACCAGTACATT	-	828	2.85e-06	Fast
chrIX	100004	100005	11.3883	100008	100021	ACACTGCTAGAAT	-	546	0.00584185	Fast
chrIX	100057	100058	12.0899	100050	100063	TCCCCATTACACG	+	644	0.000769421	Fast
chrIX	102032	102033	9.74853	102030	102043	ACGTCCAATCACA	+	675	0.000358433	Slow
chrIX	102364	102368	27.7176	102378	102391	AAAAACATAAACA	-	591	0.00244962	Slow
chrIX	102417	102418	10.3056	102408	102421	TCATCCATGGATC	+	704	0.000167891	Slow
chrIX	102576	102577	11.6982	102575	102588	ACCTCATTACTGT	-	535	0.0070907	Slow
chrIX	102760	102762	19.1506	102767	102780	ACGCCCTTATCAA	-	586	0.00271933	Slow
chrIX	113450	113453	37.0444	113440	113453	ACAACCATAACGA	+	662	0.000495613	Slow
chrIX	113612	113613	13.6479	113591	113604	TCACTCATGAAGG	-	591	0.00244962	Slow
chrIX	118226	118239	28.41	118214	118227	AGATCAAGGCAAT	+	553	0.00514719	Slow
chrIX	121903	121904	15.6221	121907	121920	CCATTCTTGCAGT	-	589	0.00255448	Slow
chrIX	127939	127940	23.9535	127947	127960	TCAGATCTACATT	+	576	0.00331231	Slow
chrIX	129935	129936	10.3056	129927	129940	GCCTCCTTTTACT	+	547	0.00573762	Slow
chrIX	129991	130014	23.2323	130004	130017	AAACCTACACAAT	-	663	0.000483513	Slow
chrIX	130240	130241	9.94948	130223	130236	TCCCCCATCTGAA	-	502	0.012321	Slow
chrIX	131960	131984	33.1982	131961	131974	GCATCCTGACCTC	+	674	0.000367597	Fast
chrIX	138291	138292	9.41167	138294	138307	TCACCCACCCTAG	-	623	0.00124192	Slow
chrIX	138463	138464	13.983	138469	138482	TTGCCCTTCCACA	-	575	0.00337781	Slow
chrIX	138551	138552	10.5841	138556	138569	GGATCTGCGCATC	-	553	0.00514719	Slow
chrIX	138699	138700	9.74853	138682	138695	GAACAAACACATC	-	573	0.00351538	Slow
chrIX	138732	138733	13.4452	138740	138753	ACGCTCTTAAAGC	+	562	0.00434326	Slow
chrIX	138843	138877	76.3567	138861	138874	ATTTCCATAGTAA	-	499	0.0129253	Slow
chrIX	138979	138980	12.1007	138975	138988	ACACAGAAGCATT	-	632	0.00101319	Slow
chrIX	139156	139210	151.785	139184	139197	ATAAACATATAAT	+	541	0.00638783	Slow
chrIX	139356	139376	49.0917	139349	139362	GCACCTACGCGAG	+	559	0.00460202	Slow
chrIX	139413	139414	10.5632	139396	139409	TCATCCACACCCC	-	712	0.000134245	Fast
chrIX	139472	139495	30.861	139490	139503	GCACCAGTATATC	-	693	0.000225633	Fast
chrIX	141991	142037	34.2591	142026	142039	TCACCTATAGACG	+	694	0.000219986	Slow
chrIX	142183	142184	9.74853	142182	142195	GCATACTTAAAGA	-	567	0.00394934	Slow
chrIX	142581	142583	23.675	142569	142582	GGAGTCAAGCATT	+	533	0.00734529	Slow
chrIX	143101	143105	30.6382	143079	143092	ACATCGTTACCCG	+	671	0.000396609	Slow
chrIX	150133	150168	48.4641	150159	150172	TTAACCAAATACT	-	565	0.00410152	Slow
chrIX	150290	150315	35.0947	150306	150319	TCTCCTATTCCAA	-	516	0.00980996	Slow
chrIX	151508	151509	10.3056	151491	151504	ATACACATTGATT	-	593	0.00235109	Slow
chrIX	160296	160297	12.2573	160282	160295	TCCTCCTTACATA	+	715	0.000122517	Slow
chrIX	160351	160393	202.389	160377	160390	ACAGCTAAGCGTT	+	582	0.00294372	Fast
chrIX	160515	160586	379.651	160538	160551	TCACCCAAACATA	+	831	2.64e-06	Fast
chrIX	160813	160814	12.8124	160796	160809	ACTCCTTTTAAAT	-	496	0.0135451	Slow
chrIX	166158	166159	13.4452	166157	166170	ATACCCGACCGAT	-	557	0.00478116	Slow
chrIX	166250	166269	21.6285	166236	166249	ATATCAAAACGTT	+	578	0.00318448	Slow
chrIX	173967	173969	19.2185	173959	173972	GCACCCTTATGAA	+	615	0.00147925	Slow
chrIX	177507	177509	43.7821	177483	177496	TTACATATACATA	-	613	0.00154553	Fast
chrIX	177553	177593	128.675	177569	177582	TCTCCCCTTCTCC	-	575	0.00337781	Fast
chrIX	177723	177772	338.687	177754	177767	ACACCCATTCATA	+	875	4.17e-07	Fast
chrIX	178054	178055	12.8124	178063	178076	GCGCCCAAGCAAA	-	645	0.000751153	Slow
chrIX	183477	183478	9.47	183463	183476	TGATCCCCGCGTT	+	513	0.010305	Slow
chrIX	183747	183748	11.4197	183731	183744	AGAACAGTACATT	+	675	0.000358433	Slow
chrIX	183910	183911	15.8762	183908	183921	TCAACTAAAGATA	-	578	0.00318448	Slow
chrIX	197343	197352	19.6064	197352	197365	CAATCCTTGCATT	+	661	0.000507563	Slow
chrIX	197517	197537	71.6766	197513	197526	ACATATATATATA	+	625	0.00118843	Slow
chrIX	207678	207679	10.0271	207670	207683	GCACCCTGAACAA	+	567	0.00394934	Slow
chrIX	216128	216131	35.2283	216137	216150	AATTTCGTTCATA	-	543	0.00616556	Slow
chrIX	216186	216187	11.6982	216194	216207	ACAGTCGATCTTT	-	534	0.00721666	Slow
chrIX	220848	220849	13.0909	220834	220847	GCGCCCTTCTCCT	+	511	0.0106424	Slow
chrIX	220901	220905	31.0985	220914	220927	AAAGCTCGACAGA	+	529	0.00787689	Slow
chrIX	221291	221292	9.82824	221289	221302	AGACACGTACTGT	+	598	0.00212185	Slow
chrIX	221438	221449	37.9169	221453	221466	TAATCCTGACACC	-	637	0.000906482	Fast
chrIX	221640	221641	9.51624	221618	221631	ACGACAGTACCTC	+	602	0.00195007	Fast
chrIX	232518	232601	244.632	232559	232572	ACAACCACATCCA	-	642	0.000807777	Fast
chrIX	232646	232709	68.0165	232679	232692	ACGGACGTAGACT	+	561	0.0044276	Fast
chrIX	232802	232816	111.155	232792	232805	AATTCGAAACTTT	-	497	0.0133352	Fast
chrIX	232855	232889	222.448	232866	232879	ATGTCCATAGACT	-	627	0.00113548	Fast
chrIX	240973	240974	11.1412	240973	240986	AAACCCGGTTGCC	-	509	0.0109889	Slow
chrIX	241008	241010	27.5744	241000	241013	ACACCTAGGCGCT	-	632	0.00101319	Slow
chrIX	243649	243651	26.4603	243661	243674	CTATCGATAAACT	-	568	0.00387537	Slow
chrIX	244514	244515	9.74853	244525	244538	GCCCGCATTTAAC	-	501	0.0125223	Slow
chrIX	244809	244810	9.74853	244800	244813	ACTGCCGTATCTA	+	602	0.00195007	Slow
chrIX	245686	245688	26.2383	245678	245691	GCACCATTGTATG	-	604	0.00186948	Slow
chrIX	245719	245720	11.1412	245720	245733	CGAGCAAGACATG	+	584	0.00283045	Slow
chrIX	245862	245863	9.47	245864	245877	AGGACAAAACATT	+	553	0.00514719	Slow
chrIX	247136	247168	34.2591	247147	247160	CAATCCTTTCACC	-	632	0.00101319	Slow
chrIX	247548	247565	24.7891	247549	247562	GGGCACACACAAT	+	525	0.0084292	Slow
chrIX	247716	247717	9.74853	247717	247730	GCGACCTTAAATA	-	605	0.00183015	Slow
chrIX	248426	248427	9.48592	248424	248437	AACAACGTACAGT	-	533	0.00734529	Fast
chrIX	248569	248594	43.9005	248562	248575	TCGTCCGTATATA	-	652	0.000635967	Fast
chrIX	248752	248801	351.766	248762	248775	CCATCATTACACC	+	692	0.000231683	Fast
chrIX	248965	249050	152.124	248986	248999	ACAGCCTCACACA	+	752	4.05e-05	Slow
chrIX	249080	249091	61.1327	249082	249095	TCACCAAGACCGT	+	608	0.00171901	Slow
chrIX	249188	249241	57.0213	249201	249214	GTGTCCGTGCATA	-	610	0.00164802	Slow
chrIX	249292	249293	10.1489	249275	249288	GCACTTGTCCACT	-	601	0.00199232	Slow
chrIX	249352	249355	40.0303	249336	249349	TCACCCACGGAAA	-	631	0.00103603	Slow
chrIX	249455	249497	96.8193	249478	249491	AGCTCCTGCCATG	-	547	0.00573762	Slow
chrIX	249767	249768	11.5988	249763	249776	CCTACTATACAAA	+	593	0.00235109	Slow
chrIX	254181	254182	22.1112	254193	254206	AGACCCGCAAAAA	-	637	0.000906482	Slow
chrIX	254211	254212	15.1198	254193	254206	AGACCCGCAAAAA	-	637	0.000906482	Slow
chrIX	254343	254357	217.129	254357	254370	GCACCCACACATT	-	849	1.28e-06	Fast
chrIX	254389	254518	640.058	254448	254461	AATCCCACTTAAG	-	502	0.012321	Fast
chrIX	254568	254749	381.006	254637	254650	ATACACGAACCCG	+	584	0.00283045	Fast
chrIX	254783	254826	85.3567	254804	254817	TCACCTTTTCCTT	+	602	0.00195007	Fast
chrIX	254858	254859	10.7879	254861	254874	GAACTCACACATC	-	667	0.000438109	Fast
chrIX	254905	254916	20.0878	254912	254925	CTTTTCTTACTCT	+	424	0.0368831	Fast
chrIX	254954	254955	9.55124	254932	254945	ACTTTCTTTCCTT	+	522	0.00886463	Fast
chrIX	257182	257344	364.435	257275	257288	GCACCCGTTCAGA	-	754	3.77e-05	Fast
chrIX	257428	257596	990.316	257504	257517	ACACCCAAACAAC	+	830	2.7e-06	Fast
chrIX	257722	257772	281.052	257743	257756	AAAATCTTATATA	+	547	0.00573762	Fast
chrIX	258012	258013	9.74853	257988	258001	CCAAGAATACGTT	+	546	0.00584185	Slow
chrIX	258386	258387	11.4197	258370	258383	AGACCCATTTAGT	+	644	0.000769421	Slow
chrIX	258416	258445	27.3987	258406	258419	GGATCCATACGGT	+	643	0.000788733	Slow
chrIX	258513	258514	10.5841	258496	258509	ACGTCCTTCAATG	+	605	0.00183015	Slow
chrIX	258703	258704	12.2553	258701	258714	CCATCGCAAGATA	-	549	0.00553295	Slow
chrIX	260109	260110	15.5976	260108	260121	CCGCCGATAAACC	-	610	0.00164802	Slow
chrIX	260641	260642	12.8124	260648	260661	GGATCAGTACAAA	+	609	0.00168322	Slow
chrIX	268057	268120	334.876	268070	268083	ACACCCACACCGA	+	765	2.74e-05	Fast
chrIX	268270	268295	117.149	268263	268276	ACGGCAACACAAG	+	589	0.00255448	Fast
chrIX	268450	268459	31.1877	268438	268451	AAACACACACATT	-	709	0.000146776	Slow
chrIX	268507	268570	112.675	268539	268552	GCAACCTTGCAGT	+	668	0.000427142	Fast
chrIX	268748	268749	9.47	268758	268771	CCACCATTAAAGA	+	601	0.00199232	Slow
chrIX	268914	268938	29.4465	268925	268938	ATAGCAGAACTTG	-	523	0.00871627	Slow
chrIX	289204	289205	10.8626	289203	289216	CCAGCGATACATG	+	732	7.57e-05	Slow
chrIX	291938	291971	75.76	291962	291975	GAAGCCATAAGCT	-	564	0.00417981	Slow
chrIX	292070	292071	13.8771	292073	292086	GCACCCAATCACC	-	756	3.54e-05	Slow
chrIX	292133	292162	74.8078	292125	292138	TCACCCAAGAAAA	-	628	0.00110944	Slow
chrIX	292317	292333	29.2456	292302	292315	GAAACAAGCCATA	-	522	0.00886463	Slow
chrIX	292378	292403	37.2923	292366	292379	GAAGGCAAAGAAC	-	445	0.0282135	Slow
chrIX	300217	300218	10.5841	300225	300238	ATAGCCCTGTAGG	+	527	0.00814907	Slow
chrIX	300535	300536	9.47	300536	300549	ATTTCTATATACT	+	534	0.00721666	Slow
chrIX	301520	301521	10.8626	301523	301536	ACTCACTCGCATC	+	590	0.00250165	Slow
chrIX	310496	310497	10.8626	310481	310494	CCACCTTTTTCCT	+	496	0.0135451	Slow
chrIX	310566	310567	15.8762	310552	310565	AAAACTATATATT	+	612	0.00157915	Slow
chrIX	310888	310914	37.3218	310904	310917	GCAACCATACGGA	+	696	0.000208214	Slow
chrIX	310947	310948	9.94948	310933	310946	ACACCCGGCCGGG	-	644	0.000769421	Slow
chrIX	316133	316142	26.3146	316142	316155	GATTCCATGAACT	+	535	0.0070907	Fast
chrIX	316178	316181	21.6235	316176	316189	AAATTTAGACAGT	-	517	0.00964727	Fast
chrIX	316318	316560	903.833	316421	316434	ATTTTCGTGCAAA	-	495	0.0137564	Fast
chrIX	316609	316686	222.455	316658	316671	TCTTTCATACTTG	+	582	0.00294372	Fast
chrIX	321077	321078	11.9768	321068	321081	ATATCCCTATAAA	+	614	0.00151208	Slow
chrIX	321152	321153	11.4197	321159	321172	AGCTTCATACACA	+	626	0.00116152	Slow
chrIX	321307	321310	21.1682	321310	321323	CGACCAAATGATA	-	490	0.0148668	Slow
chrIX	322016	322017	11.6982	321993	322006	GGTACGGTACACA	+	530	0.00774175	Slow
chrIX	324599	324600	9.74853	324592	324605	TATTCTATACAAT	+	540	0.00650017	Slow
chrIX	325690	325691	22.5609	325671	325684	GCTTCCAAACATT	-	718	0.000112861	Slow
chrIX	332627	332628	13.459	332618	332631	TCACCTATATAAA	-	654	0.00060524	Slow
chrIX	332682	332683	11.294	332682	332695	ACAAGCTTTCCTC	-	578	0.00318448	Slow
chrIX	332767	332794	25.1076	332770	332783	GGGCCCGTGCCTT	-	581	0.00300172	Slow
chrIX	332828	332829	12.1007	332825	332838	GAAGCGCCACATA	-	546	0.00584185	Slow
chrIX	332934	332975	216.015	332965	332978	TCTCCTACTCAAG	-	532	0.00747675	Slow
chrIX	333126	333127	10.2184	333135	333148	AAGCCCAATCATG	-	646	0.000733241	Slow
chrIX	333266	333308	126.229	333282	333295	TCACCCATACGAG	+	752	4.05e-05	Slow
chrIX	333702	333703	17.5474	333710	333723	CCGCCCACACACA	+	739	6.1e-05	Slow
chrIX	336997	336998	10.5841	336976	336989	GCAAAGATATATA	-	548	0.00563423	Slow
chrIX	338715	338716	13.6479	338722	338735	GCACCCAAGTGAT	+	551	0.00533609	Slow
chrIX	338781	338782	12.738	338772	338785	ACAACTATGAATT	-	639	0.000866726	Slow
chrIX	343775	343776	10.0271	343784	343797	AACACAATCCACG	+	530	0.00774175	Slow
chrIX	343969	343971	27.5744	343956	343969	ACCCACCGGCCTA	+	510	0.0108147	Slow
chrIX	353572	353611	169.839	353570	353583	AAACGAATCCCTT	-	526	0.008288	Fast
chrIX	353744	353782	252.305	353760	353773	ACACCCATCCCTT	+	802	7.72e-06	Fast
chrIX	355626	355628	61.2765	355612	355625	ATATATATACATA	+	629	0.00108428	Slow
chrIX	360542	360556	48.1165	360545	360558	ACACACGTAACCC	+	645	0.000751153	Slow
chrIX	360744	360745	16.1547	360732	360745	CCACATGCACAAT	+	568	0.00387537	Slow
chrIX	369986	369987	10.3056	369990	370003	AAAGCCATATAGA	-	650	0.000667363	Slow
chrIX	370027	370028	13.3694	370034	370047	TGCCCCTAACAAG	+	552	0.00524154	Slow
chrIX	370094	370099	31.1953	370077	370090	AAGCCAATTTATA	+	521	0.0090148	Slow
chrIX	370353	370354	11.1412	370355	370368	AAACCCAAAATTA	+	627	0.00113548	Slow
chrIX	380592	380594	32.0309	380585	380598	GCACCAAGGAAAA	+	543	0.00616556	Slow
chrIX	380627	380628	10.0271	380607	380620	ATGCCAAGAAATA	+	524	0.0085717	Slow
chrIX	380914	380915	15.5976	380891	380904	CAACTAATGCATC	+	561	0.0044276	Slow
chrIX	380983	380984	10.8626	380978	380991	AAAGCCATATGAG	-	563	0.00426029	Slow
chrIX	381892	381908	58.0286	381882	381895	AAAACAATACGTG	+	616	0.00144689	Slow
chrIX	382163	382204	93.3168	382173	382186	AAACCAAGACATC	+	706	0.000159413	Slow
chrIX	382280	382341	333.709	382285	382298	GCACCCACACATT	-	849	1.28e-06	Fast
chrIX	382480	382482	78.2322	382473	382486	GCCCCTATACATG	+	730	7.99e-05	Fast
chrIX	383907	383908	9.47	383905	383918	ACTGCGAGACATC	+	632	0.00101319	Slow
chrIX	383943	383944	15.3191	383944	383957	GCTCCTCCGCGTT	+	469	0.0202888	Slow
chrIX	384235	384242	42.4711	384235	384248	AACGCCATAGTTG	-	534	0.00721666	Slow
chrIX	384276	384292	36.5669	384270	384283	ACTTTCTAACACC	-	589	0.00255448	Slow
chrIX	384353	384379	26.4521	384344	384357	GTACCCCTTCTAT	+	545	0.00594887	Slow
chrIX	384523	384535	27.2933	384505	384518	ACATCACTGCCGT	-	573	0.00351538	Slow
chrIX	384716	384718	33.9806	384708	384721	TGCCCCATAGAGC	+	578	0.00318448	Slow
chrIX	386645	386647	19.1506	386639	386652	TCAGCGCTATACG	-	564	0.00417981	Slow
chrIX	386687	386688	10.7562	386678	386691	GCAACAATAGAAA	-	594	0.002304	Slow
chrIX	386876	386911	38.6279	386892	386905	AATTCCGTTCCTA	-	571	0.00365795	Slow
chrIX	388605	388615	22.3191	388616	388629	ACAACGTTGCCTG	-	597	0.00216661	Slow
chrIX	388784	388817	62.1208	388782	388795	GCACCGAGACTTA	-	659	0.000533491	Slow
chrIX	388858	388859	10.3346	388838	388851	ACATCTTCAATTT	-	530	0.00774175	Slow
chrIX	388936	388937	15.7888	388943	388956	CCACGCTAACCTT	-	605	0.00183015	Fast
chrIX	389098	389147	200.32	389125	389138	ACAACCTTACATT	-	822	3.65e-06	Fast
chrIX	389298	389299	11.5319	389300	389313	CTACCGGTACTTG	+	600	0.00203463	Slow
chrIX	394863	394865	28.9671	394863	394876	AAAACCTTAATTT	+	564	0.00417981	Slow
chrIX	395004	395029	42.615	395028	395041	ACAGCTGTAATTC	-	587	0.00266421	Slow
chrIX	399639	399640	9.47	399627	399640	ATACCCATCGCGA	-	566	0.00402476	Slow
chrIX	410969	410970	11.4197	410973	410986	GGATCCTACCAGA	+	538	0.00672998	Slow
chrIX	415786	415795	23.675	415792	415805	TAACCCTGAGACA	-	582	0.00294372	Slow
chrIX	415906	415907	16.7118	415912	415925	TCCACGATATAAA	-	497	0.0133352	Slow
chrIX	415966	415967	9.47	415965	415978	AAACCAGAAAATA	+	594	0.002304	Slow
chrIX	422208	422209	11.9768	422205	422218	TCAATTGTACAAG	-	553	0.00514719	Slow
chrIX	427210	427215	25.5615	427208	427221	GCCTTCATAAATA	-	593	0.00235109	Slow
chrIX	427277	427289	24.5106	427274	427287	AACACGAAACATT	+	555	0.0049631	Slow
chrIX	427465	427469	25.1627	427456	427469	AAAGCGGTTCATA	+	605	0.00183015	Slow
chrIX	427650	427651	18.94	427632	427645	CTGGCCAGACATT	-	588	0.00260872	Slow
chrIX	432426	432427	11.9768	432415	432428	ACCACCATATGTT	+	615	0.00147925	Slow
chrIX	433349	433357	22.8394	433348	433361	GCACCAAGGCCTT	+	616	0.00144689	Slow
chrIX	433605	433612	25.9032	433611	433624	GCATTCCCACATT	+	653	0.000620559	Slow
chrIX	438872	438873	9.94948	438880	438893	TTAAACGAACAAT	-	493	0.014191	Slow
chrIX	438928	438939	44.1506	438921	438934	CTTCCCATACTAT	-	578	0.00318448	Slow
chrIX	439077	439078	9.74853	439063	439076	ACACTTTGACTTG	-	549	0.00553295	Slow
chrIX	439149	439185	155.37	439165	439178	CTAACCACTCAAT	-	554	0.00505474	Fast
chrIX	439304	439431	1091.95	439346	439359	AAATCAGTACAAA	-	653	0.000620559	Fast
chrIX	439521	439522	12.6344	439507	439520	ACACACATACTTA	-	761	3.08e-05	Slow
chrV	89	90	10.0271	67	80	AAAAGTAAACATA	-	543	0.00616556	Slow
chrV	294	299	38.0328	285	298	GAATCTCTACATA	+	636	0.000926927	Slow
chrV	339	340	16.7118	349	362	GTAGCGGTTCACA	-	541	0.00638783	Slow
chrV	514	541	29.3978	505	518	ACAGCCCTATCAG	+	601	0.00199232	Slow
chrV	3336	3337	10.0271	3327	3340	TCGCCCTTAGACG	+	644	0.000769421	Slow
chrV	6134	6158	50.4138	6150	6163	AGACCAATATAAT	+	621	0.00129674	Slow
chrV	6242	6243	10.1489	6233	6246	GCGTACCTACATA	+	624	0.00121483	Fast
chrV	6297	6304	213.326	6304	6317	AGACCCATTCACC	+	776	1.91e-05	Fast
chrV	6344	6401	236.257	6348	6361	ACACCCACACACC	+	876	3.87e-07	Fast
chrV	6605	6606	12.4976	6597	6610	TCACCCTATCTTC	+	617	0.00141545	Slow
chrV	10382	10383	10.3056	10369	10382	AAACCCATCGCTT	+	627	0.00113548	Slow
chrV	12991	12993	37.67	12979	12992	ACAGTCTTATATG	+	630	0.00105976	Fast
chrV	13027	13084	126.319	13066	13079	ACGCCTTGACTTT	-	564	0.00417981	Fast
chrV	13213	13234	79.0363	13226	13239	AAAGTCGTAGATG	-	579	0.00312202	Fast
chrV	13379	13461	432.931	13432	13445	ACACCCATACCTC	+	875	4.17e-07	Fast
chrV	15996	16000	25.9825	16010	16023	TCAAGAAAGCACA	+	495	0.0137564	Slow
chrV	16047	16048	12.3696	16038	16051	ACTCCTGTTGACA	-	564	0.00417981	Slow
chrV	18889	18894	49.2414	18881	18894	CCACCCTACTAGG	+	557	0.00478116	Slow
chrV	23562	23564	26.2302	23570	23583	TCAACCTCACCAT	+	585	0.00277507	Slow
chrV	23615	23616	22.8394	23598	23611	CCCACCGCACAAG	+	606	0.00179203	Slow
chrV	26072	26073	12.5338	26081	26094	ACAACCGTTGGAG	+	547	0.00573762	Slow
chrV	33731	33732	10.8626	33729	33742	AGATAAGTAGATA	-	513	0.010305	Slow
chrV	33778	33788	36.3033	33780	33793	ACAACTGCAAAAA	+	561	0.0044276	Slow
chrV	33835	33838	25.0676	33818	33831	TCACCCGGAAACC	+	698	0.000196978	Slow
chrV	33937	33977	62.2841	33934	33947	AAACCCTAAAGTG	-	571	0.00365795	Slow
chrV	34120	34131	24.2321	34136	34149	ACAAGAGTTCTTA	+	501	0.0125223	Slow
chrV	34283	34284	15.0406	34289	34302	AGATACAGGCAAC	-	547	0.00573762	Slow
chrV	39756	39757	17.5474	39765	39778	ACACACGAAAACG	+	655	0.000590533	Slow
chrV	39995	39997	27.4391	39980	39993	ACCTCGAGACGCC	+	564	0.00417981	Slow
chrV	42040	42041	15.0406	42019	42032	CTTCCCATACAAA	-	664	0.00047192	Slow
chrV	42091	42092	15.1414	42092	42105	GCAAACACACCCG	-	593	0.00235109	Slow
chrV	42157	42158	14.252	42134	42147	AAGCCACTGCAGT	+	516	0.00980996	Slow
chrV	42241	42242	17.4788	42239	42252	ATGTCCGTGGACT	-	544	0.00605533	Slow
chrV	42380	42417	76.4778	42406	42419	ACACATATACCAA	-	629	0.00108428	Slow
chrV	42707	42730	71.0431	42712	42725	ACAGATAGACAGA	-	569	0.00380234	Slow
chrV	42808	42809	27.0174	42784	42797	TCATCCACACTTC	-	713	0.000130042	Slow
chrV	43120	43121	19.2185	43103	43116	GCAACGTTTCCTG	-	541	0.00638783	Slow
chrV	46039	46045	25.6247	46047	46060	ACACCCTATCCTG	-	685	0.000276685	Slow
chrV	46660	46661	13.7639	46671	46684	TTCTTCGCACATG	-	501	0.0125223	Fast
chrV	46788	46837	325.685	46804	46817	ATTTCCATGCTCC	+	574	0.00344594	Fast
chrV	46968	47036	561.562	46993	47006	ACATCCGTACACC	-	869	5.07e-07	Fast
chrV	47226	47235	28.0365	47235	47248	AAAGTCATACATT	-	697	0.000202522	Fast
chrV	53288	53390	408.458	53327	53340	AATTCTAGACTTT	+	498	0.0131288	Fast
chrV	53421	53592	727.306	53506	53519	CCGTCCGTACAGT	-	693	0.000225633	Fast
chrV	53665	53719	651.583	53679	53692	CAAGCAGTACATT	+	626	0.00116152	Fast
chrV	53748	53802	226.828	53774	53787	CCATTCGTACCAG	-	605	0.00183015	Fast
chrV	53959	53968	24.5603	53947	53960	AGTTCCATCCTTC	+	579	0.00312202	Fast
chrV	56471	56472	10.0271	56449	56462	AAATCCGGAGATT	-	644	0.000769421	Slow
chrV	58189	58190	10.0271	58182	58195	ACACCTTTAACAA	+	583	0.00288728	Slow
chrV	59638	59639	12.5338	59628	59641	ACATAGGGACCTT	-	552	0.00524154	Slow
chrV	60972	60973	9.47	60976	60989	AAGCCCTAACTTT	+	576	0.00331231	Slow
chrV	62016	62017	9.47	61992	62005	CCCACAGAACATA	+	561	0.0044276	Slow
chrV	68945	68946	14.1359	68954	68967	ACAGGCAAGCTCA	+	558	0.0046908	Fast
chrV	68987	69022	40.1828	68983	68996	ATACACATATGTG	+	579	0.00312202	Fast
chrV	69114	69119	26.028	69124	69137	GCAGCGGGAAAAA	+	507	0.0113516	Fast
chrV	69167	69196	317.941	69179	69192	GCACCCGTACCCC	-	793	1.09e-05	Fast
chrV	69232	69268	183.679	69233	69246	GGACCCTTGCCTT	-	635	0.000947297	Fast
chrV	69327	69406	282.232	69377	69390	ACGGCCCCAAATT	-	590	0.00250165	Fast
chrV	69440	69470	25.1451	69456	69469	GTCGCCGCACATA	+	583	0.00288728	Fast
chrV	69510	69512	30.3846	69518	69531	ACAGGCACAGACT	-	615	0.00147925	Fast
chrV	69548	69571	67.5707	69540	69553	TCATCTACTCACT	-	621	0.00129674	Fast
chrV	69607	69629	92.0365	69609	69622	AAACCCAAAGTAA	-	569	0.00380234	Fast
chrV	69674	69710	75.0929	69668	69681	GCTTCTTTACACT	-	618	0.00138494	Slow
chrV	69895	69896	16.1027	69900	69913	AAGTCGGCGCATT	+	508	0.0111691	Slow
chrV	70081	70082	15.5976	70070	70083	GCCACCGTCTATC	+	561	0.0044276	Slow
chrV	70261	70309	35.4876	70265	70278	ACATACATACATA	-	809	5.77e-06	Slow
chrV	70550	70551	9.74853	70530	70543	AAACTTATAGAGC	-	527	0.00814907	Slow
chrV	77677	77678	10.2184	77686	77699	ACTTGCAGTCACC	+	570	0.00372967	Slow
chrV	80385	80386	10.0271	80388	80401	ACCACCGTCATCG	-	505	0.0117305	Slow
chrV	84556	84557	9.68057	84548	84561	ACGTCCATAATGA	-	594	0.002304	Slow
chrV	84808	84870	160.662	84824	84837	TTACCAACGCATT	-	596	0.00221118	Fast
chrV	84958	84961	23.9938	84940	84953	AGCCCGGTTCATT	+	587	0.00266421	Fast
chrV	85011	85040	96.204	85015	85028	GCAATCGTAAAAG	+	566	0.00402476	Fast
chrV	85093	85182	392.325	85118	85131	TCAACAGTATAAG	+	557	0.00478116	Fast
chrV	85245	85338	776.317	85270	85283	ACACCCAGACCTT	+	810	5.47e-06	Fast
chrV	85378	85445	198.044	85403	85416	TCGCCCGAAAAAA	+	576	0.00331231	Fast
chrV	85512	85581	137.635	85533	85546	ATATCTTGACATT	+	608	0.00171901	Fast
chrV	86139	86140	10.0271	86147	86160	AAACCGGTTAACA	+	568	0.00387537	Slow
chrV	86391	86413	26.6639	86403	86416	TCCCCAATGAATT	-	567	0.00394934	Slow
chrV	86443	86454	21.3114	86426	86439	ATATGCGCACATG	-	639	0.000866726	Slow
chrV	86542	86543	10.8626	86521	86534	TCCCCCGTTCTGA	-	572	0.00358594	Slow
chrV	86715	86737	28.8125	86712	86725	TCTGACGAACAAG	-	496	0.0135451	Slow
chrV	99361	99364	28.6355	99351	99364	TTAGGCCTACAGA	+	524	0.0085717	Fast
chrV	99519	99564	63.057	99528	99541	CAATCCTTACATT	+	719	0.000109702	Fast
chrV	100074	100078	27.3731	100079	100092	ACACAATAACAAA	-	580	0.00306204	Slow
chrV	100133	100134	11.9768	100145	100158	GCGCGCTTCCACT	-	576	0.00331231	Slow
chrV	100262	100271	37.7752	100252	100265	TAAGCTATAGACT	+	544	0.00605533	Slow
chrV	100437	100438	9.61357	100420	100433	GCAATAATAAATT	-	552	0.00524154	Slow
chrV	100515	100516	10.0271	100492	100505	ACGGCCGTAGACG	-	661	0.000507563	Slow
chrV	100572	100573	11.0251	100551	100564	TTACCCGGAAAAG	+	569	0.00380234	Slow
chrV	106796	106804	21.1682	106778	106791	GCGGCTATTCATG	+	589	0.00255448	Slow
chrV	106948	106994	34.2591	106968	106981	TCGTCCATAGCGC	+	551	0.00533609	Slow
chrV	107075	107076	10.3056	107067	107080	GCTCCCTTATAAG	+	614	0.00151208	Slow
chrV	110343	110344	10.136	110324	110337	CCAACCTGGAATT	-	557	0.00478116	Fast
chrV	110491	110497	23.5994	110470	110483	CCATCCTCACATT	-	745	5.07e-05	Fast
chrV	110660	110730	409.304	110677	110690	ACACCCAGACACC	+	867	5.81e-07	Fast
chrV	111162	111204	203.707	111192	111205	ATATAAGAACACT	-	524	0.0085717	Fast
chrV	115942	115943	10.5841	115927	115940	GGACCCTGAAACC	-	595	0.00225708	Slow
chrV	117079	117080	20.7057	117058	117071	AAATCATTACGAC	-	536	0.00696801	Slow
chrV	117128	117130	27.0174	117133	117146	TATCCAATACCTC	+	558	0.0046908	Slow
chrV	117473	117494	37.4586	117474	117487	ACGCCAGTACACC	-	728	8.46e-05	Fast
chrV	117585	117586	10.5841	117566	117579	AAATCCAAACAAA	+	710	0.000142351	Slow
chrV	117808	117835	50.3303	117813	117826	AACTCCGTGAATT	+	570	0.00372967	Slow
chrV	117992	117993	12.017	117970	117983	CCGCCCATAGGTG	+	631	0.00103603	Slow
chrV	118171	118197	40.4909	118159	118172	ACAGCCGGCCAAT	+	661	0.000507563	Slow
chrV	118342	118343	10.0271	118335	118348	TGACCAATATATG	+	622	0.00126924	Slow
chrV	123168	123169	12.013	123174	123187	GCGCGGATACTTA	-	539	0.00661418	Slow
chrV	123227	123228	22.369	123224	123237	GCAGCCCTCCCTA	-	634	0.000969097	Slow
chrV	123303	123323	24.558	123308	123321	GCGGCGCTGCACA	+	526	0.008288	Slow
chrV	123382	123400	35.059	123376	123389	GCAATCCTACGAC	-	537	0.00684714	Slow
chrV	123455	123458	20.9765	123437	123450	AAACTCTTTCCCG	+	550	0.00543404	Slow
chrV	123523	123542	32.7581	123522	123535	ACTTGCGTGCATT	+	639	0.000866726	Slow
chrV	123742	123743	15.0406	123724	123737	GAAGCCGTCAATT	-	567	0.00394934	Slow
chrV	123906	123932	22.5609	123910	123923	AGACCCAGACCCG	-	711	0.000138327	Slow
chrV	124667	124668	9.47	124677	124690	TCTTACATACGTA	+	582	0.00294372	Slow
chrV	131062	131063	12.1007	131061	131074	TCCCCCGCTCAGC	-	602	0.00195007	Slow
chrV	131209	131212	42.615	131187	131200	ATATCAACACTAT	+	529	0.00787689	Slow
chrV	131476	131515	68.1405	131481	131494	ACATTCTTACGTT	+	667	0.000438109	Slow
chrV	132324	132325	11.9768	132307	132320	ATACTCTTTGATT	-	537	0.00684714	Slow
chrV	132823	132852	19.826	132828	132841	TCCGCAATACCCC	+	560	0.00451334	Slow
chrV	133011	133012	11.5988	133016	133029	ACTTTTATACACC	-	616	0.00144689	Slow
chrV	135553	135554	15.3191	135537	135550	ACATACACAGACA	-	645	0.000751153	Slow
chrV	138609	138616	33.0097	138597	138610	TCATTCCAGCATT	+	577	0.00324693	Slow
chrV	140389	140441	92.7104	140407	140420	ACTTCTTTAAAGA	+	531	0.00760882	Fast
chrV	140476	140479	26.0474	140462	140475	TCTTCCGTATTTA	+	564	0.00417981	Fast
chrV	140513	140515	47.1363	140506	140519	ATGAGCATACATC	-	604	0.00186948	Fast
chrV	140582	141337	4787.41	140969	140982	CCACGCGGGCAGT	-	593	0.00235109	Fast
[truncated: 5,262 more rows]

## Sheet: Reb1
Information on Reb1 peaks
Chromosome	Peak start	Peak end	Sum of normalized cleavages	Motif start	Motif end	Motif match	Motif strand	Motif score	Motif p-value	Fast/slow
chrI	2	354	6525.63	159	168	TTCAACCAT	+	409	0.0114594	Fast
chrI	406	566	2007.91	476	485	ATTCCACTT	+	470	0.0032196	Fast
chrI	703	717	43.2776	690	699	CTTACCACT	+	509	0.00167465	Fast
chrI	1498	1499	10.7992	1506	1515	TTTGTCCTT	-	449	0.00630951	Fast
chrI	6419	6436	86.723	6430	6439	ATAACCCGG	+	590	0.000267029	Fast
chrI	6481	6482	10.5895	6463	6472	TGTACGCGC	-	469	0.00424957	Fast
chrI	20902	20905	19.4809	20901	20910	ATTGCGCTT	-	470	0.0032196	Fast
chrI	20935	20937	17.5751	20932	20941	CTTACCATT	+	549	0.000747681	Fast
chrI	33013	33022	28.2586	33005	33014	TTTACTATG	+	449	0.00630951	Fast
chrI	33070	33071	10.1074	33082	33091	CTCACCCCG	-	509	0.00167465	Fast
chrI	33109	33110	10.3757	33116	33125	ATTAACCTA	+	570	0.000335693	Fast
chrI	38733	38741	25.1208	38729	38738	ATTCCCAAT	-	430	0.00733948	Fast
chrI	38891	38920	100.868	38889	38898	GTTGCTCTA	-	491	0.00218964	Fast
chrI	39069	39093	167.736	39091	39100	CTTACCCGA	+	669	2.29e-05	Fast
chrI	45292	45310	34.2487	45310	45319	ATGACCCCA	+	530	0.00088501	Fast
chrI	45355	45361	32.3976	45364	45373	ATGACCCCC	-	530	0.00088501	Fast
chrI	45398	45399	17.5751	45397	45406	GTCACACGT	+	511	0.00139999	Fast
chrI	45460	45465	29.6266	45461	45470	TTTACACAG	+	509	0.00167465	Fast
chrI	45534	45583	159.958	45551	45560	ATTACCCGA	-	690	1.14e-05	Slow
chrI	58534	58548	66.7009	58542	58551	GTTAGCGAA	+	451	0.00527954	Slow
chrI	58607	58609	81.9468	58619	58628	TTTATCTAT	-	409	0.0114594	Slow
chrI	62722	62723	8.89345	62705	62714	GTTTTCCAC	-	451	0.00527954	Slow
chrI	67964	67965	10.9325	67960	67969	CCTACCTAT	-	409	0.0114594	Slow
chrI	68045	68046	10.3757	68026	68035	GTGTCCCTC	-	491	0.00218964	Slow
chrI	68196	68217	41.0446	68187	68196	CTTCCCCAG	+	509	0.00167465	Fast
chrI	68258	68259	12.9167	68236	68245	GCTCTCCTC	-	391	0.0135193	Slow
chrI	68326	68350	16.7209	68333	68342	GTTAGCTGT	+	511	0.00139999	Slow
chrI	68384	68393	22.8689	68380	68389	TTTGCCCGT	+	569	0.000473022	Slow
chrI	68563	68565	20.3279	68547	68556	CGTACCCCT	+	509	0.00167465	Slow
chrI	68601	68607	42.138	68582	68591	TTTATCGTG	-	449	0.00630951	Slow
chrI	68719	68721	19.6926	68722	68731	GTCCTCCGC	-	411	0.00939941	Slow
chrI	68763	68806	59.5712	68766	68775	ATGACCCGT	-	590	0.000267029	Slow
chrI	68865	68881	22.6571	68851	68860	AGGGCCCGA	-	390	0.0155792	Slow
chrI	69700	69724	31.9741	69692	69701	CTTACCTCT	-	509	0.00167465	Slow
chrI	69764	69796	52.6196	69756	69765	CTTGCGCGG	-	469	0.00424957	Slow
chrI	70904	70932	66.9126	70926	70935	AATAGCCGC	+	490	0.00270462	Slow
chrI	70981	71131	329.019	71051	71060	GCTACCCGA	+	611	0.000114441	Slow
chrI	71167	71171	56.0635	71169	71178	GTTTTCCAT	+	451	0.00527954	Slow
chrI	71219	71224	34.8163	71205	71214	ATCACACGC	-	490	0.00270462	Slow
chrI	71427	71428	9.07675	71442	71451	TTTTCTCTT	+	449	0.00630951	Slow
chrI	71501	71502	9.7491	71510	71519	GGTACCTTT	+	491	0.00218964	Slow
chrI	72814	72815	8.36258	72793	72802	GTTACCCTT	-	691	7.63e-06	Slow
chrI	76267	76269	28.3743	76251	76260	GTTTTCCAC	-	451	0.00527954	Slow
chrI	76327	76337	18.8456	76325	76334	TTTAAGCCC	+	409	0.0114594	Slow
chrI	82065	82073	19.0574	82071	82080	AGAACCCCC	-	430	0.00733948	Slow
chrI	82127	82128	10.7992	82141	82150	ATTATTCAC	+	430	0.00733948	Slow
chrI	87178	87214	201.466	87188	87197	CTTTCCCAC	+	509	0.00167465	Slow
chrI	87361	87419	64.4562	87404	87413	GGTACTCTG	-	491	0.00218964	Slow
chrI	92644	92662	96.7584	92656	92665	ATAACCCGG	+	590	0.000267029	Slow
chrI	92807	92808	13.2015	92786	92795	CTTCCCCTT	-	549	0.000747681	Slow
chrI	101306	101307	13.6097	101310	101319	ATTACCCTA	+	670	1.53e-05	Slow
chrI	106107	106122	40.3691	106118	106127	CTTACTCAT	-	509	0.00167465	Slow
chrI	113278	113279	12.4932	113260	113269	TGTACCCTT	+	549	0.000747681	Slow
chrI	113447	113449	30.2801	113447	113456	GTTTCCACC	-	451	0.00527954	Slow
chrI	113518	113519	11.0109	113527	113536	TTTACCTTT	+	549	0.000747681	Slow
chrI	114509	114510	13.0666	114505	114514	ATTGCTCCA	+	430	0.00733948	Slow
chrI	114681	114698	76.5265	114702	114711	GTTACCCCC	+	651	3.05e-05	Slow
chrI	114743	114744	8.6817	114734	114743	TTTTCACTT	+	449	0.00630951	Slow
chrI	119706	119707	17.7395	119688	119697	ATTACTATG	+	470	0.0032196	Slow
chrI	119759	119791	126.602	119766	119775	ATTACCCGC	-	690	1.14e-05	Slow
chrI	119976	119977	11.4333	119959	119968	GTTGCACCT	+	451	0.00527954	Slow
chrI	124510	124511	17.2537	124497	124506	ATTAACTGC	-	490	0.00270462	Slow
chrI	124669	124696	128.884	124690	124699	AATACCCGG	+	590	0.000267029	Slow
chrI	124734	124735	10.5199	124712	124721	CTTTCCCTG	-	549	0.000747681	Slow
chrI	130576	130578	25.8334	130572	130581	ATTAGCCAT	+	530	0.00088501	Slow
chrI	139206	139217	28.5861	139197	139206	ATTAAACAG	+	430	0.00733948	Slow
chrI	139274	139276	56.3252	139252	139261	ATTATTCGG	-	490	0.00270462	Slow
chrI	141634	141635	12.7049	141618	141627	ATTAGCTGA	-	490	0.00270462	Slow
chrI	141759	141760	8.66346	141761	141770	GTTCCGTGT	+	411	0.00939941	Slow
chrI	141815	141816	8.89345	141824	141833	GTCAACGGC	-	411	0.00939941	Slow
chrI	141873	141876	28.1626	141874	141883	ATTTCTTTT	+	370	0.0176392	Slow
chrI	141916	141935	49.2153	141913	141922	ATTTCCTTG	-	470	0.0032196	Slow
chrI	141985	142011	33.1854	141978	141987	GTTACGTTG	-	491	0.00218964	Slow
chrI	142041	142042	12.6066	142053	142062	GATAACCTT	-	491	0.00218964	Slow
chrI	143377	143378	9.52869	143375	143384	ATTCCCGGA	-	490	0.00270462	Slow
chrI	143442	143443	18.9771	143447	143456	AATACGCGG	+	490	0.00270462	Slow
chrI	143489	143491	24.0583	143470	143479	GTTATCCAC	-	551	0.000610352	Slow
chrI	165547	165548	12.2814	165544	165553	GACACCCAT	-	451	0.00527954	Slow
chrI	165633	165642	18.8456	165625	165634	ATTCACCAC	-	430	0.00733948	Slow
chrI	165769	165770	13.3402	165762	165771	GTTAGACGT	-	511	0.00139999	Slow
chrI	166300	166301	13.3402	166291	166300	GCTTCCCTT	+	491	0.00218964	Slow
chrI	169118	169128	154.347	169128	169137	GTCACCCGA	+	611	0.000114441	Slow
chrI	169183	169185	37.3354	169176	169185	ATTACATCC	-	430	0.00733948	Slow
chrI	180207	180208	8.89345	180191	180200	GTTCCCATC	-	491	0.00218964	Slow
chrI	181087	181089	30.2801	181076	181085	ATTAGCTGA	-	490	0.00270462	Slow
chrI	181276	181277	17.3634	181264	181273	TTTTTCCTC	+	449	0.00630951	Slow
chrI	190015	190016	11.0109	190012	190021	ATGACTCTA	-	470	0.0032196	Slow
chrI	190077	190078	14.3989	190052	190061	CTTTCCGTC	+	449	0.00630951	Slow
chrI	190339	190340	12.9167	190315	190324	GTTTTCTGC	-	411	0.00939941	Slow
chrI	190384	190404	30.0683	190376	190385	TTTCCGCGA	-	469	0.00424957	Slow
chrI	190536	190539	40.8675	190525	190534	GGGGCCCTG	-	391	0.0135193	Slow
chrI	190584	190595	69.4536	190594	190603	TTCATCCGC	+	469	0.00424957	Slow
chrI	190669	190670	8.2582	190674	190683	AATAGCCGC	-	490	0.00270462	Slow
chrI	190722	190723	8.2582	190702	190711	GGGACCCGG	-	511	0.00139999	Slow
chrI	220228	220229	9.74044	220230	220239	GGGACCCAC	+	451	0.00527954	Slow
chrI	220267	220268	11.6462	220275	220284	GTCAGCCAC	+	451	0.00527954	Slow
chrI	220412	220413	9.1052	220398	220407	GCTACCCTC	-	591	0.000198364	Slow
chrI	230029	230030	25.7705	230025	230034	CTTACCTCA	-	509	0.00167465	Slow
chrII	22	40	76.2625	40	49	CTTACCCGG	+	669	2.29e-05	Fast
chrII	101	106	20.2823	109	118	TTTATCCCA	+	509	0.00167465	Fast
chrII	162	163	9.1052	145	154	GTTGCACGG	-	511	0.00139999	Fast
chrII	207	208	11.7639	198	207	TTTTCCCTA	+	549	0.000747681	Slow
chrII	590	592	32.6665	570	579	GTTACCCCA	-	651	3.05e-05	Fast
chrII	3975	3976	12.0697	3968	3977	AGTACTCGG	-	490	0.00270462	Slow
chrII	5482	5631	2553.28	5556	5565	GGTACGCCA	-	451	0.00527954	Fast
chrII	5667	5724	774.779	5696	5705	TTGACGCTA	+	449	0.00630951	Slow
chrII	5758	6181	4558.6	5947	5956	TTCAACCAT	+	409	0.0114594	Slow
chrII	6210	6332	1220.91	6267	6276	CTTACCCTA	+	649	3.81e-05	Slow
chrII	6371	6372	10.0023	6383	6392	TTTACCCAT	+	609	0.0001297	Fast
chrII	6515	6530	53.9502	6513	6522	TATACACTT	+	449	0.00630951	Slow
chrII	7255	7256	9.95219	7252	7261	ATGGCCCGA	+	490	0.00270462	Slow
chrII	8295	8296	17.3634	8293	8302	GGCACCCCT	-	451	0.00527954	Slow
chrII	9619	9629	20.3279	9632	9641	GTTGTCCGC	+	511	0.00139999	Slow
chrII	9691	9711	20.7514	9707	9716	ATTTCCCTA	-	570	0.000335693	Slow
chrII	10672	10673	12.7747	10685	10694	GTTACCCAG	-	651	3.05e-05	Slow
chrII	10706	10708	30.7252	10685	10694	GTTACCCAG	-	651	3.05e-05	Fast
chrII	10867	10868	13.6461	10871	10880	ATATCCCTT	+	470	0.0032196	Fast
chrII	11024	11025	9.20603	11024	11033	CTTACAGGT	+	469	0.00424957	Fast
chrII	18001	18002	8.25091	17995	18004	ATTATCCAC	+	530	0.00088501	Fast
chrII	18060	18088	132.834	18053	18062	ATTACCCAG	-	630	4.58e-05	Slow
chrII	18260	18266	38.6433	18245	18254	GTGACCGGC	+	511	0.00139999	Slow
chrII	18588	18589	8.97719	18575	18584	ATTTCCAGC	+	490	0.00270462	Fast
chrII	23899	23900	19.1834	23901	23910	GTGACCCGG	+	611	0.000114441	Fast
chrII	28493	28494	16.5018	28493	28502	CTTTCCCGC	-	569	0.000473022	Fast
chrII	28935	28936	9.1052	28941	28950	GTTTCACAA	-	451	0.00527954	Fast
chrII	28991	28992	9.69482	28976	28985	GTTACGGTC	+	491	0.00218964	Fast
chrII	36501	36587	171.277	36553	36562	ATCACCCGG	-	590	0.000267029	Fast
chrII	36619	36653	49.1257	36618	36627	TCTACCCCT	+	509	0.00167465	Fast
chrII	40636	40637	8.89345	40647	40656	GTTTCGCGT	-	511	0.00139999	Fast
chrII	45121	45123	19.0574	45119	45128	TTTTTCCTA	-	449	0.00630951	Slow
chrII	45238	45259	16.9399	45263	45272	TCGACCCGT	-	469	0.00424957	Fast
chrII	45291	45292	8.25091	45303	45312	ATTCCCCTG	-	570	0.000335693	Fast
chrII	45322	45454	250.711	45363	45372	GTTGGGCGG	+	411	0.00939941	Slow
chrII	60025	60028	27.5943	60037	60046	CTTACCCTT	+	649	3.81e-05	Slow
chrII	60855	60876	17.1206	60851	60860	ATTAGCGGG	+	490	0.00270462	Slow
chrII	60908	60909	8.66346	60885	60894	GTTTCCTGC	+	511	0.00139999	Slow
chrII	60966	60979	53.1138	60958	60967	ATTTCCATG	+	470	0.0032196	Slow
chrII	61032	61033	19.9044	61010	61019	TTTATCGCT	-	409	0.0114594	Fast
chrII	62747	62748	9.95219	62752	62761	GGGACCCTG	+	491	0.00218964	Fast
chrII	62792	62802	82.7284	62807	62816	TTTACCCGG	+	669	2.29e-05	Fast
chrII	62981	62982	13.803	62961	62970	GTTACCAAC	+	551	0.000610352	Fast
chrII	63551	63557	18.2104	63565	63574	ACTACGCGG	-	490	0.00270462	Fast
chrII	69659	69695	173.922	69693	69702	TATACCATC	-	449	0.00630951	Slow
chrII	69837	69871	68.517	69829	69838	ATTGGCCTT	-	470	0.0032196	Slow
chrII	71246	71247	11.0109	71232	71241	TTTAGCTTG	+	449	0.00630951	Fast
chrII	71423	71424	9.31695	71410	71419	TTTACCTTC	+	549	0.000747681	Fast
chrII	74818	74819	19.1834	74815	74824	TTTTCCCTT	-	549	0.000747681	Fast
chrII	75055	75056	14.2328	75044	75053	GTGACACGC	+	511	0.00139999	Slow
chrII	79810	79821	22.5226	79792	79801	ATTACCCTG	-	670	1.53e-05	Slow
chrII	80814	80857	58.4427	80814	80823	GTTCCCCTT	+	591	0.000198364	Fast
chrII	80888	80925	130.25	80911	80920	AATACCCGT	-	590	0.000267029	Fast
chrII	81080	81081	10.3939	81071	81080	ATGACACCA	-	430	0.00733948	Slow
chrII	84357	84358	13.447	84355	84364	ATGACTCTT	-	470	0.0032196	Slow
chrII	84423	84431	110.71	84432	84441	ATTACCCGC	+	690	1.14e-05	Slow
chrII	87919	87935	24.9864	87908	87917	TTTTTCCGC	+	469	0.00424957	Fast
chrII	89583	89590	19.4809	89574	89583	CTTACGCAG	-	509	0.00167465	Fast
chrII	89621	89648	90.6285	89635	89644	GTTCCCCCC	-	551	0.000610352	Fast
chrII	89689	89693	26.2568	89696	89705	ATAACCTTT	-	470	0.0032196	Fast
chrII	89877	89878	16.2956	89878	89887	ATTATCGCT	+	430	0.00733948	Fast
chrII	92328	92329	8.57248	92328	92337	ATGACCATA	-	470	0.0032196	Fast
chrII	100291	100292	11.1387	100303	100312	TTTATCTAT	-	409	0.0114594	Slow
chrII	101254	101255	24.9864	101243	101252	TATACCAAT	+	409	0.0114594	Slow
chrII	101306	101355	207.154	101313	101322	GTTCCCCGG	-	611	0.000114441	Slow
chrII	101387	101434	100.383	101411	101420	GTCACCCAG	-	551	0.000610352	Slow
chrII	101745	101748	19.4033	101724	101733	TTTCACCTT	+	449	0.00630951	Slow
chrII	101799	101800	13.7737	101788	101797	GCCACCCTC	+	491	0.00218964	Slow
chrII	107813	107814	8.25091	107801	107810	TGCACCCAA	-	409	0.0114594	Slow
chrII	110948	110949	9.80841	110939	110948	TTTACATAG	+	409	0.0114594	Slow
chrII	111105	111125	47.4982	111129	111138	CTTTCCAGA	-	469	0.00424957	Slow
chrII	111269	111293	181.794	111293	111302	GTTACCCGC	+	711	3.81e-06	Slow
chrII	116763	116764	16.6302	116774	116783	GTTTCCAGA	+	511	0.00139999	Slow
chrII	116901	116902	8.46995	116900	116909	GCTACCAGG	+	511	0.00139999	Slow
chrII	116950	117009	697.263	116971	116980	GTAACCCGG	+	611	0.000114441	Slow
chrII	117041	117100	384.684	117055	117064	GTTACTAGC	+	511	0.00139999	Slow
chrII	117138	117158	56.5287	117136	117145	GATACGCTA	-	491	0.00218964	Slow
chrII	117225	117260	76.3287	117255	117264	GTTATCTGT	+	511	0.00139999	Slow
chrII	117313	117319	17.8166	117304	117313	TTTTCTCTG	+	449	0.00630951	Slow
chrII	121870	121871	8.81094	121860	121869	ATTAACAGC	-	490	0.00270462	Slow
chrII	122018	122041	60.6497	122035	122044	TTTTCCCGA	+	569	0.000473022	Slow
chrII	122194	122245	249.79	122223	122232	GTTACCCGA	+	711	3.81e-06	Fast
chrII	124898	124902	25.0451	124886	124895	GTTATTCTT	+	491	0.00218964	Fast
chrII	124944	124965	47.119	124949	124958	GTTACCCTA	+	691	7.63e-06	Fast
chrII	125006	125007	11.9638	125007	125016	TTTACCTTC	-	549	0.000747681	Fast
chrII	126422	126424	21.4524	126429	126438	CTGATCCGG	+	469	0.00424957	Fast
chrII	132270	132272	37.3155	132281	132290	ATCCCCCTC	+	470	0.0032196	Fast
chrII	132307	132320	152.488	132300	132309	ATTACCCGT	-	690	1.14e-05	Fast
chrII	135699	135855	230.902	135758	135767	GTAGGCCTT	+	391	0.0135193	Fast
chrII	135892	135913	988.677	135911	135920	GTTACCCTA	+	691	7.63e-06	Fast
chrII	135947	135971	265.148	135940	135949	TTTTCACGA	-	469	0.00424957	Fast
chrII	136012	136063	79.478	136033	136042	TTTACTTGG	-	469	0.00424957	Fast
chrII	136126	136128	27.6137	136108	136117	ATTTTCCGT	+	490	0.00270462	Fast
chrII	136193	136202	104.382	136205	136214	GTCGCCCGT	-	511	0.00139999	Slow
chrII	136263	136288	105.068	136268	136277	GTTTCCCTT	+	591	0.000198364	Slow
chrII	136331	136345	52.4412	136326	136335	CTTCCTCGA	-	469	0.00424957	Slow
chrII	136448	136449	8.46995	136437	136446	TATATCCTC	+	449	0.00630951	Fast
chrII	140407	140408	10.5199	140419	140428	ATTACTCGA	-	590	0.000267029	Fast
chrII	140535	140591	41.2837	140568	140577	TTTGCCATT	-	449	0.00630951	Fast
chrII	140647	140648	8.89345	140633	140642	TTTCTCCGC	-	469	0.00424957	Fast
chrII	140728	140734	32.6093	140730	140739	ATCGCCCGC	+	490	0.00270462	Fast
chrII	140799	140800	15.8812	140799	140808	CTAAGCCGT	+	469	0.00424957	Fast
chrII	141071	141072	9.1052	141067	141076	ATTGCCGTC	+	470	0.0032196	Fast
chrII	141120	141121	10.7992	141120	141129	TTTATCTTT	+	449	0.00630951	Fast
chrII	143014	143037	161.358	143033	143042	GTTTTCCTT	-	491	0.00218964	Fast
chrII	143166	143198	38.4851	143165	143174	ATTAGCTTT	+	470	0.0032196	Fast
chrII	147016	147017	13.7637	147021	147030	TTTCCCCGG	+	569	0.000473022	Fast
chrII	151329	151330	52.799	151341	151350	GTTACTTTA	+	491	0.00218964	Fast
chrII	151401	151402	17.1517	151406	151415	GTTTCAAGG	+	411	0.00939941	Fast
chrII	153843	153844	11.345	153823	153832	ATTACGCGT	+	590	0.000267029	Fast
chrII	158582	158595	337.179	158569	158578	GTTACCCCG	-	651	3.05e-05	Fast
chrII	158757	158802	161.305	158772	158781	ATGACCCAT	+	530	0.00088501	Fast
chrII	158937	158945	78.2972	158921	158930	ATAACCCGG	-	590	0.000267029	Fast
chrII	159113	159114	10.0959	159113	159122	GATACACGA	+	511	0.00139999	Fast
chrII	159597	159598	12.5826	159599	159608	GCAAGCCGC	+	411	0.00939941	Fast
chrII	159786	159790	71.551	159798	159807	CTCACCCCA	+	509	0.00167465	Fast
chrII	159840	159877	32.5069	159833	159842	TTTACGATT	-	449	0.00630951	Fast
chrII	159983	159985	25.3843	159959	159968	CTATCCCTT	+	449	0.00630951	Fast
chrII	160034	160035	12.1701	160048	160057	AGTACCCGA	+	590	0.000267029	Fast
chrII	164194	164207	27.9508	164190	164199	AATACCATT	-	470	0.0032196	Fast
chrII	164247	164287	108.315	164255	164264	CTCACCCTC	+	549	0.000747681	Fast
chrII	164334	164346	59.255	164317	164326	TTTACCGCC	+	509	0.00167465	Fast
chrII	164401	164461	43.7105	164420	164429	ATAACCATA	-	470	0.0032196	Slow
chrII	164759	164760	10.8394	164769	164778	ATTACCATG	-	570	0.000335693	Slow
chrII	164916	164917	9.95219	164913	164922	TTTTCCCTT	-	549	0.000747681	Slow
chrII	164968	164998	427.394	164995	165004	GTTACCCGA	+	711	3.81e-06	Fast
chrII	165102	165114	64.7951	165108	165117	CATACGCCG	+	409	0.0114594	Fast
chrII	165150	165253	148.93	165217	165226	ATTACCCCT	+	630	4.58e-05	Fast
chrII	165309	165313	73.1511	165294	165303	ACGACCCGG	-	490	0.00270462	Fast
chrII	165427	165446	29.382	165435	165444	ATTATCTTT	+	470	0.0032196	Fast
chrII	165583	165585	22.86	165583	165592	ATAACCACC	-	430	0.00733948	Fast
chrII	165652	165655	18.6417	165635	165644	ACTACGCGT	-	490	0.00270462	Fast
chrII	165845	165846	10.5874	165836	165845	GATTCCCTT	+	491	0.00218964	Fast
chrII	167036	167037	9.00279	167046	167055	ATTACCCGC	+	690	1.14e-05	Fast
chrII	168021	168023	29.497	168013	168022	CTTATACGC	-	469	0.00424957	Fast
chrII	168116	168118	21.5418	168128	168137	GTTCTACGG	-	411	0.00939941	Fast
chrII	168156	168171	57.2799	168153	168162	ATTACTAAG	-	430	0.00733948	Fast
chrII	168202	168300	153.094	168235	168244	ATTCCCATA	-	470	0.0032196	Fast
chrII	170282	170283	12.4932	170261	170270	ATTATTCTC	+	470	0.0032196	Fast
chrII	182195	182196	9.31695	182190	182199	CTTAGTCTG	+	449	0.00630951	Fast
chrII	191810	191811	8.45718	191809	191818	AATAACCTC	-	470	0.0032196	Fast
chrII	191883	191890	21.5939	191886	191895	TTTCCTCTA	-	449	0.00630951	Fast
chrII	193455	193456	16.7282	193447	193456	ACTACAAGG	+	390	0.0155792	Fast
chrII	193636	193655	189.995	193661	193670	GTTACGCAA	+	551	0.000610352	Fast
chrII	193705	193763	281.172	193737	193746	ATCACCCCT	-	530	0.00088501	Fast
chrII	193797	193832	234.711	193799	193808	ATTGCCCGC	-	590	0.000267029	Slow
chrII	194024	194026	19.483	194017	194026	GTAAGCCCG	-	451	0.00527954	Slow
chrII	197439	197440	13.7637	197421	197430	CTTAGCATG	-	449	0.00630951	Slow
chrII	197532	197533	8.46995	197533	197542	GATCCCCGC	-	511	0.00139999	Slow
chrII	197619	197620	9.1052	197626	197635	ATTGCGCAA	+	430	0.00733948	Slow
chrII	198625	198647	17.7114	198631	198640	ATTACCCTT	+	670	1.53e-05	Slow
chrII	201882	201948	490.384	201931	201940	TGTACCTGC	+	469	0.00424957	Fast
chrII	202144	202145	10.5122	202157	202166	GCTACCAAA	-	451	0.00527954	Fast
chrII	202293	202521	982.815	202415	202424	GTTCTCCGG	-	511	0.00139999	Fast
chrII	202670	202734	90.9806	202692	202701	CTCTCCCTT	-	449	0.00630951	Fast
chrII	202881	203016	495.421	202923	202932	GTTCGGCGG	-	411	0.00939941	Fast
chrII	203143	203273	1037.74	203215	203224	CTTTTCCGC	-	469	0.00424957	Fast
chrII	203332	203390	102.12	203350	203359	CCTACGCGC	+	469	0.00424957	Fast
chrII	216573	216574	9.69482	216576	216585	ATTACATGG	+	490	0.00270462	Slow
chrII	217231	217244	24.3511	217233	217242	GCTGCCCTT	+	491	0.00218964	Slow
chrII	217290	217291	8.89345	217279	217288	ATTCCGCGG	-	490	0.00270462	Slow
chrII	221360	221361	10.5874	221354	221363	ATTCCCCGA	+	590	0.000267029	Slow
chrII	221522	221523	9.28228	221518	221527	GTTCTCTGG	-	411	0.00939941	Slow
chrII	221673	221674	10.5874	221679	221688	GTCACCTAT	+	451	0.00527954	Fast
chrII	226942	226943	10.3757	226936	226945	ATTCCCCCA	+	530	0.00088501	Fast
chrII	227018	227019	14.8484	227031	227040	ATAAACCGT	-	490	0.00270462	Slow
chrII	227096	227097	10.1409	227088	227097	CTTAACCAC	-	509	0.00167465	Slow
chrII	227126	227127	10.8394	227122	227131	TTTGCCCGC	+	569	0.000473022	Fast
chrII	227166	227212	299.103	227200	227209	TTTACCACG	-	509	0.00167465	Fast
chrII	227343	227405	484.844	227370	227379	ACTACCTTA	-	470	0.0032196	Fast
chrII	236029	236030	8.86973	236044	236053	GCTACCATT	-	491	0.00218964	Fast
chrII	236080	236119	51.225	236114	236123	GTTCCCATT	-	491	0.00218964	Slow
chrII	236158	236165	88.0473	236151	236160	ATTAGGCGA	-	490	0.00270462	Fast
chrII	236210	236235	48.684	236215	236224	TTTACCAGA	-	569	0.000473022	Fast
chrII	237656	237657	8.89345	237654	237663	TTTATTCGA	-	469	0.00424957	Fast
chrII	237808	237826	22.0219	237825	237834	TGTACCTTG	+	449	0.00630951	Fast
chrII	238205	238207	48.067	238192	238201	TTGATCCTA	+	449	0.00630951	Fast
chrII	238342	238343	8.89345	238348	238357	ATTTCTTGC	+	390	0.0155792	Slow
chrII	238372	238373	30.9153	238365	238374	GTTCACCGA	+	511	0.00139999	Slow
chrII	241532	241539	40.2255	241546	241555	ATTACCCCG	+	630	4.58e-05	Slow
chrII	242634	242672	65.1217	242629	242638	ATTACGAAA	+	430	0.00733948	Slow
chrII	242709	242752	389.116	242708	242717	AATCCCCTA	-	470	0.0032196	Slow
chrII	242882	242925	149.205	242909	242918	GTTACCAAC	-	551	0.000610352	Slow
chrII	243074	243079	39.2537	243051	243060	TTTGCCTTC	-	449	0.00630951	Slow
chrII	243247	243248	9.50299	243240	243249	AATACCGTG	-	470	0.0032196	Fast
chrII	246746	246747	15.4577	246734	246743	TTTACTATT	-	449	0.00630951	Fast
chrII	246804	246815	20.1161	246820	246829	GTCACCCTT	-	591	0.000198364	Fast
chrII	251299	251312	39.5678	251313	251322	TTAACGCGC	+	469	0.00424957	Fast
chrII	251344	251431	89.8468	251373	251382	GACACCCAC	-	451	0.00527954	Slow
chrII	251482	251483	12.2704	251482	251491	ATTACAACA	-	430	0.00733948	Fast
chrII	251662	251663	8.2582	251665	251674	TTTACGTTG	+	449	0.00630951	Slow
chrII	254564	254565	9.69482	254551	254560	AATGCCCTG	-	470	0.0032196	Fast
chrII	255941	255942	8.45718	255922	255931	TTTACCACT	+	509	0.00167465	Fast
chrII	255971	255980	39.1735	255962	255971	TTTACTATG	+	449	0.00630951	Slow
chrII	256020	256022	32.8211	256010	256019	TCTCCCCGC	-	469	0.00424957	Slow
chrII	270042	270056	66.9126	270055	270064	GCGACCAGC	-	411	0.00939941	Slow
chrII	270098	270133	74.1121	270097	270106	CTTACTCTT	+	549	0.000747681	Fast
chrII	273482	273483	8.4636	273460	273469	CATACCGGC	+	469	0.00424957	Fast
chrII	273639	273640	18.8575	273626	273635	GTCACCAAA	-	451	0.00527954	Fast
chrII	273831	273852	744.076	273854	273863	ATAACCCGG	+	590	0.000267029	Fast
chrII	273889	273919	590.102	273881	273890	ATTACCCTC	-	670	1.53e-05	Slow
chrII	274058	274100	318.565	274065	274074	TTTCCACTT	-	449	0.00630951	Fast
chrII	274257	274276	70.8559	274254	274263	CTTACATAA	+	409	0.0114594	Slow
chrII	275685	275687	27.3156	275694	275703	GTGATCCGA	-	511	0.00139999	Slow
chrII	276452	276461	34.1514	276447	276456	ATTACATTA	-	470	0.0032196	Fast
chrII	276614	276635	161.345	276630	276639	ATTACCCGT	+	690	1.14e-05	Slow
chrII	276716	276717	9.48855	276693	276702	CGTACCCTC	+	549	0.000747681	Slow
chrII	278568	278606	33.6681	278585	278594	GTCGCCCGC	-	511	0.00139999	Slow
chrII	278648	278649	10.7992	278632	278641	CTTCACCGG	+	469	0.00424957	Slow
chrII	278690	278691	13.9754	278682	278691	ATTGTTCGG	-	390	0.0155792	Slow
chrII	280972	280979	17.3342	280974	280983	ATTGCCGTC	+	470	0.0032196	Slow
chrII	281039	281040	13.2015	281023	281032	AGAACCCTT	+	470	0.0032196	Slow
chrII	281083	281084	8.25091	281094	281103	CTTTTCCTC	-	449	0.00630951	Fast
chrII	281138	281139	10.1639	281152	281161	TTTCACCGA	+	469	0.00424957	Fast
chrII	288145	288146	11.2227	288128	288137	TTTATGCTC	+	449	0.00630951	Fast
chrII	288226	288248	66.4172	288214	288223	GTGACCCTC	-	591	0.000198364	Fast
chrII	288392	288394	20.3972	288393	288402	AATACCTGC	-	490	0.00270462	Slow
chrII	292164	292165	9.95219	292168	292177	GTAACACGC	+	511	0.00139999	Slow
chrII	297965	297966	10.3757	297971	297980	AGTACCAAT	+	430	0.00733948	Slow
chrII	298140	298141	9.076	298115	298124	GTTCTCCGT	+	511	0.00139999	Slow
chrII	301434	301435	12.9952	301447	301456	TTTCCCCGC	+	569	0.000473022	Slow
chrII	301670	301672	28.5861	301666	301675	ATTACCCCG	+	630	4.58e-05	Slow
chrII	301734	301735	8.6817	301728	301737	GTTAACGGA	-	511	0.00139999	Slow
chrII	306085	306088	27.1385	306074	306083	ATTTCCCTT	+	570	0.000335693	Fast
chrII	306148	306156	126.521	306159	306168	ATTACCCTA	+	670	1.53e-05	Slow
chrII	306712	306713	8.90906	306687	306696	TTTATTCTA	-	449	0.00630951	Slow
chrII	307062	307081	391.374	307075	307084	TTTACCCGG	+	669	2.29e-05	Slow
chrII	307261	307262	10.8059	307247	307256	CTTAAGCGG	+	469	0.00424957	Slow
chrII	307380	307381	13.2817	307384	307393	TTCACCACA	-	409	0.0114594	Slow
chrII	307413	307460	84.929	307449	307458	ATTTCCTTT	-	470	0.0032196	Slow
chrII	307502	307520	45.3398	307508	307517	GTCACCATT	-	491	0.00218964	Fast
chrII	310427	310438	35.2944	310422	310431	CATAGCCTC	+	449	0.00630951	Fast
chrII	310484	310500	169.171	310475	310484	ATCACCCGG	-	590	0.000267029	Fast
chrII	310687	310688	17.893	310678	310687	TCTACCCAA	+	509	0.00167465	Fast
chrII	315206	315207	16.6302	315217	315226	ATTGCTCTA	-	470	0.0032196	Fast
chrII	315396	315402	58.4464	315389	315398	GTTACTCGC	-	611	0.000114441	Fast
chrII	324169	324170	8.2582	324183	324192	TTTCCACGC	-	469	0.00424957	Fast
chrII	324217	324219	22.2336	324200	324209	TTTTTCCGA	+	469	0.00424957	Fast
chrII	326787	326788	8.2582	326790	326799	TTGATCCAA	+	409	0.0114594	Fast
chrII	331620	331633	39.1735	331635	331644	TTTAGCCGA	-	569	0.000473022	Fast
chrII	332492	332493	11.9638	332479	332488	ATTATCGAT	+	430	0.00733948	Fast
chrII	332627	332646	40.0205	332617	332626	ATTTCACAA	-	430	0.00733948	Fast
chrII	332688	332689	58.2309	332697	332706	GTTTCCCTT	+	591	0.000198364	Slow
chrII	336776	336777	8.62685	336769	336778	CTTCCACAG	+	409	0.0114594	Slow
chrII	336846	336847	8.52655	336850	336859	GCAACACGT	+	411	0.00939941	Slow
chrII	336948	337105	1726.26	337020	337029	CCTACCCTC	-	549	0.000747681	Slow
chrII	337163	337164	9.48855	337170	337179	TTTACGTAA	+	409	0.0114594	Slow
chrII	338512	338538	20.7386	338528	338537	TTTATCCAG	+	509	0.00167465	Slow
chrII	338577	338578	15.6694	338592	338601	TTTGCCCGA	-	569	0.000473022	Slow
chrII	338775	338776	8.6817	338777	338786	TTTATCCGA	-	569	0.000473022	Slow
chrII	340675	340681	67.9385	340682	340691	GTTCCCGGT	-	511	0.00139999	Slow
chrII	340880	340897	579.354	340867	340876	TTTACCCGG	-	669	2.29e-05	Slow
chrII	340929	340930	9.51038	340939	340948	CTTGCACTT	-	449	0.00630951	Slow
chrII	341040	341081	123.761	341073	341082	AATACCTTT	-	470	0.0032196	Slow
chrII	341221	341278	56.696	341234	341243	TTTACTTTC	+	449	0.00630951	Slow
chrII	341309	341310	9.34641	341319	341328	GTTTCAAGC	+	411	0.00939941	Slow
chrII	341423	341435	28.5252	341425	341434	TTTACTCAA	+	509	0.00167465	Slow
chrII	341500	341501	8.47	341495	341504	TATACCATC	+	449	0.00630951	Slow
chrII	341612	341701	434.648	341645	341654	CTTCCCCGG	+	569	0.000473022	Slow
chrII	341734	341767	86.7968	341736	341745	GGTACTCGC	-	511	0.00139999	Fast
chrII	341796	341801	92.2181	341806	341815	CTTTCCCGT	+	569	0.000473022	Fast
chrII	341842	341890	120.356	341862	341871	TTTACCTAA	+	509	0.00167465	Fast
chrII	341943	341985	101.755	341951	341960	CTTAGCTTT	+	449	0.00630951	Fast
chrII	342150	342156	25.1653	342142	342151	GTTAACGTA	-	491	0.00218964	Slow
chrII	342196	342197	8.66346	342179	342188	ATTTCCCTC	-	570	0.000335693	Slow
chrII	342236	342237	10.2534	342213	342222	ATATCCCTT	-	470	0.0032196	Fast
chrII	342286	342287	9.31695	342262	342271	TTTACCCTT	-	649	3.81e-05	Fast
chrII	342359	342375	75.264	342369	342378	CTTACCCTC	+	649	3.81e-05	Slow
chrII	342412	342427	50.6989	342398	342407	TTTCTCCGG	+	469	0.00424957	Slow
chrII	347684	347685	8.2582	347682	347691	ATTACTGAA	-	430	0.00733948	Slow
chrII	350899	350944	115.542	350921	350930	ATTATCGGA	+	490	0.00270462	Slow
chrII	350986	350987	8.25091	350963	350972	CTGAGCCGT	+	469	0.00424957	Slow
chrII	356675	356699	21.1933	356668	356677	ATTACTCTT	+	570	0.000335693	Fast
chrII	356743	356744	8.45718	356752	356761	GTTACTATT	+	491	0.00218964	Fast
chrII	360422	360423	14.4556	360412	360421	AATAACCGA	-	490	0.00270462	Fast
chrII	360541	360558	19.4058	360533	360542	ATAACCCTA	-	570	0.000335693	Slow
chrII	362692	362700	43.4085	362682	362691	CTTACTATT	+	449	0.00630951	Slow
chrII	362752	362758	51.0315	362735	362744	TTTTCCCGA	+	569	0.000473022	Slow
chrII	369847	369857	193.504	369832	369841	ATTACCCTC	-	670	1.53e-05	Slow
chrII	369890	369918	105.565	369896	369905	ATTACGAAA	+	430	0.00733948	Slow
chrII	370064	370067	25.3019	370042	370051	GCTAGCCTC	+	491	0.00218964	Fast
chrII	370918	370919	13.2015	370927	370936	ATTCCCCTA	+	570	0.000335693	Fast
chrII	371025	371027	17.9457	371011	371020	ATGTCCCGC	+	490	0.00270462	Slow
chrII	371077	371085	35.1503	371085	371094	GCTGCGCGT	+	411	0.00939941	Slow
chrII	371134	371156	44.1703	371161	371170	TTTTTCCTT	+	449	0.00630951	Fast
chrII	371200	371220	25.5778	371207	371216	GGCACCCGT	-	511	0.00139999	Slow
chrII	371284	371285	9.24483	371261	371270	TTTAACATT	+	449	0.00630951	Fast
chrII	371361	371363	25.5778	371370	371379	GTTTTCCGT	+	511	0.00139999	Slow
chrII	371452	371453	9.1052	371439	371448	GTTATTCTA	+	491	0.00218964	Fast
chrII	371709	371710	8.2582	371684	371693	TTTTCCCGA	+	569	0.000473022	Fast
chrII	371770	371771	8.66346	371784	371793	TGGACCCTA	-	449	0.00630951	Fast
chrII	373287	373289	24.1394	373280	373289	GATACTCAA	-	451	0.00527954	Fast
chrII	375831	375856	19.0337	375859	375868	ATTTCACCC	+	430	0.00733948	Slow
chrII	375908	375937	29.33	375904	375913	TTTACTAGG	-	469	0.00424957	Slow
chrII	375989	375991	41.4777	375971	375980	CTGATCCTC	-	449	0.00630951	Slow
chrII	376028	376063	72.1114	376044	376053	ACTCCCCGC	-	490	0.00270462	Slow
chrII	376110	376154	88.6416	376131	376140	AGTAGCCTC	+	470	0.0032196	Slow
chrII	376189	376191	24.5465	376179	376188	GGCACCCCA	+	451	0.00527954	Slow
chrII	376248	376249	10.1074	376247	376256	TTTACACAC	+	509	0.00167465	Slow
chrII	376282	376294	19.5201	376275	376284	ATAACGCGC	-	490	0.00270462	Fast
chrII	378033	378046	41.258	378048	378057	CTAACCCGG	+	569	0.000473022	Slow
chrII	378711	378712	11.9638	378707	378716	ATAACCTGG	+	490	0.00270462	Slow
chrII	378796	378801	26.2568	378813	378822	GCAACCCGA	-	511	0.00139999	Slow
chrII	378830	378949	111.245	378887	378896	AATAGCCGT	+	490	0.00270462	Slow
chrII	380172	380173	8.45718	380151	380160	TTTACACTG	-	549	0.000747681	Slow
chrII	381356	381357	8.46995	381366	381375	ATAAGCCTC	+	470	0.0032196	Slow
chrII	391624	391625	10.7262	391637	391646	GGTGCACTT	-	391	0.0135193	Slow
chrII	391679	391680	11.9342	391654	391663	ATTACGCGG	-	590	0.000267029	Fast
chrII	391726	391740	25.1981	391741	391750	TTTTCCAGC	+	469	0.00424957	Slow
chrII	391786	391867	206.506	391803	391812	ATCAACCTA	+	470	0.0032196	Slow
chrII	392015	392053	750.045	392025	392034	GTTCCTCAG	+	451	0.00527954	Slow
chrII	392169	392214	270.763	392174	392183	TATAACCGC	-	469	0.00424957	Slow
chrII	392353	392527	1254.58	392448	392457	GTTACCCAG	+	651	3.05e-05	Slow
chrII	392571	392591	72.4181	392569	392578	TTTTCGCGA	-	469	0.00424957	Slow
chrII	392640	392698	109.639	392678	392687	GTTACCACA	+	551	0.000610352	Slow
chrII	392727	392756	33.429	392723	392732	GATCCCAGG	-	411	0.00939941	Fast
chrII	392795	392849	30.2868	392823	392832	TTTTCGCAA	+	409	0.0114594	Fast
chrII	405272	405282	35.2856	405287	405296	GTTACTCTT	-	591	0.000198364	Fast
chrII	405455	405486	357.292	405484	405493	GTTACCCGT	+	711	3.81e-06	Fast
chrII	405654	405673	69.4065	405646	405655	TTTACCTTT	+	549	0.000747681	Fast
chrII	405755	405756	14.1016	405743	405752	ATTACAGAT	+	430	0.00733948	Slow
chrII	405798	405799	8.74282	405800	405809	ATTATTCTT	-	470	0.0032196	Fast
chrII	405976	405994	32.3976	405966	405975	ATTAAACTA	-	470	0.0032196	Slow
chrII	406044	406073	44.6607	406052	406061	GTTATTCTT	+	491	0.00218964	Slow
chrII	407374	407387	62.2541	407382	407391	GTTGCCAGG	+	511	0.00139999	Slow
chrII	407443	407487	83.21	407448	407457	GTTGCTCGG	+	511	0.00139999	Slow
chrII	408359	408361	22.1161	408365	408374	GTTACCTGG	+	611	0.000114441	Slow
chrII	408395	408396	11.2227	408390	408399	AATAGCCTC	+	470	0.0032196	Fast
chrII	408596	408597	10.9325	408602	408611	TTTACGCCA	+	509	0.00167465	Fast
chrII	408709	408716	33.4563	408711	408720	ATTCCCCGG	+	590	0.000267029	Slow
chrII	408748	408763	25.3788	408751	408760	ATTTCCCAT	+	530	0.00088501	Slow
chrII	408799	408809	37.6913	408805	408814	GTTTCCCAG	-	551	0.000610352	Fast
chrII	408998	408999	9.95219	408981	408990	ATTCCCCCG	+	530	0.00088501	Slow
chrII	414044	414045	8.89345	414035	414044	AGTACCCTT	+	570	0.000335693	Slow
chrII	415404	415405	16.9399	415408	415417	GGAAGCCGT	-	411	0.00939941	Slow
chrII	415434	415511	145.024	415469	415478	GCTACCCAG	+	551	0.000610352	Slow
chrII	415551	415602	56.1363	415580	415589	CTTCCGCTT	-	449	0.00630951	Slow
chrII	415718	415723	32.3365	415714	415723	ATTACAAGT	-	490	0.00270462	Fast
chrII	418212	418213	12.2814	418188	418197	TTTACCCTC	-	649	3.81e-05	Fast
chrII	418244	418251	25.8681	418229	418238	ATTTCCTGC	-	490	0.00270462	Slow
chrII	418303	418314	18.6339	418314	418323	TTTTCCCTG	-	549	0.000747681	Slow
chrII	419339	419340	14.8224	419338	419347	TTTGCCCCC	-	509	0.00167465	Slow
chrII	419759	419793	31.3388	419788	419797	TTTACCCCT	+	609	0.0001297	Slow
chrII	419836	419859	30.2801	419841	419850	TTTAGCCTC	+	549	0.000747681	Slow
chrII	426000	426001	8.89345	425993	426002	TTTAGCATT	-	449	0.00630951	Slow
chrII	426833	426834	10.2534	426848	426857	GTGAGCCCA	-	451	0.00527954	Slow
chrII	426867	426868	8.2582	426852	426861	CTCACCCAG	+	509	0.00167465	Slow
chrII	426907	427107	1616.38	427023	427032	ATTCCCCTC	-	570	0.000335693	Slow
chrII	427222	427272	218.539	427222	427231	GTTTCGGGC	-	411	0.00939941	Slow
chrII	427388	427440	76.6808	427408	427417	ATTGCACTC	+	470	0.0032196	Slow
chrII	427539	427617	1216.55	427576	427585	GTTAACTTT	+	491	0.00218964	Slow
chrII	427798	427799	8.76057	427812	427821	GCTACTCTC	+	491	0.00218964	Slow
chrII	427831	427832	9.01847	427812	427821	GCTACTCTC	+	491	0.00218964	Slow
chrII	431545	431546	8.46995	431544	431553	ATTAGCGTG	+	470	0.0032196	Fast
chrII	434007	434008	8.31315	434002	434011	CTTAGCTGC	+	469	0.00424957	Slow
chrII	434190	434195	46.7725	434201	434210	GTTACCCCC	+	651	3.05e-05	Fast
chrII	435601	435617	32.0726	435597	435606	ATTATCCTT	+	570	0.000335693	Slow
chrII	435785	435819	199.961	435818	435827	GCTACCCGG	+	611	0.000114441	Fast
chrII	452218	452220	35.1321	452209	452218	ATTACACTA	+	570	0.000335693	Slow
chrII	452285	452305	57.8074	452292	452301	AAAACCCGC	+	490	0.00270462	Slow
chrII	452357	452401	151.243	452375	452384	TTCAGCCGT	-	469	0.00424957	Slow
chrII	452430	452480	39.0403	452463	452472	GTTTGCCAC	+	451	0.00527954	Slow
chrII	452522	452537	60.5601	452545	452554	GTTGCCTTG	+	491	0.00218964	Fast
chrII	453530	453531	13.9754	453509	453518	CTTAGCGGA	-	469	0.00424957	Slow
chrII	458512	458521	37.7199	458491	458500	ATTGCCCGC	-	590	0.000267029	Slow
chrII	458674	458675	10.3757	458671	458680	CTTTCCTGT	+	469	0.00424957	Slow
chrII	458707	458708	8.45718	458711	458720	ATTGACCTT	-	470	0.0032196	Slow
chrII	458749	458750	11.9638	458735	458744	CTTGCACGT	+	469	0.00424957	Slow
chrII	461992	461993	11.6462	461996	462005	AATACACTT	-	470	0.0032196	Slow
chrII	466128	466129	23.0806	466125	466134	TTTCCCCTA	-	549	0.000747681	Slow
chrII	466180	466182	26.7917	466162	466171	GTCTCCCGC	-	511	0.00139999	Slow
chrII	466237	466297	53.6532	466263	466272	GGCACCCGT	+	511	0.00139999	Fast
chrII	466421	466427	35.5903	466404	466413	GTTCCACAT	-	451	0.00527954	Fast
chrII	466529	466608	107.088	466544	466553	CTCACCCGG	-	569	0.000473022	Slow
chrII	466784	466794	47.486	466805	466814	TTTAGGCAT	-	409	0.0114594	Slow
chrII	466941	466956	102.361	466951	466960	GTTACCCTT	+	691	7.63e-06	Slow
chrII	466996	467017	33.3471	467011	467020	TTTTCCCCC	+	509	0.00167465	Slow
chrII	467058	467059	10.1639	467061	467070	ATTTCCCTT	+	570	0.000335693	Slow
chrII	467103	467104	20.0025	467089	467098	TTAATCCGA	-	469	0.00424957	Slow
chrII	474096	474098	25.1981	474097	474106	AATACCTGC	-	490	0.00270462	Slow
chrII	474220	474221	10.7262	474223	474232	GCTGACCGC	-	411	0.00939941	Slow
chrII	476766	476768	18.4221	476783	476792	ATTGCTCGG	-	490	0.00270462	Fast
chrII	477143	477149	46.3292	477151	477160	CTTCCCCTG	+	549	0.000747681	Slow
chrII	477179	477197	64.3716	477182	477191	GATACCTTG	-	491	0.00218964	Slow
chrII	477267	477278	52.5137	477267	477276	ATTACCCAT	+	630	4.58e-05	Slow
chrII	477319	477352	28.0157	477321	477330	GTGAGCCTA	-	491	0.00218964	Slow
chrII	477398	477401	37.3427	477383	477392	ATTCTTCTT	+	370	0.0176392	Slow
chrII	477442	477443	9.7491	477420	477429	ACTACCGGC	-	490	0.00270462	Slow
chrII	477508	477509	8.57248	477499	477508	CTTTTCCTA	+	449	0.00630951	Slow
chrII	479154	479155	16.9399	479170	479179	CTTGCCCAT	+	509	0.00167465	Fast
chrII	479207	479208	10.5874	479214	479223	AAAACCCTT	-	470	0.0032196	Fast
chrII	481062	481063	9.95219	481062	481071	ATTTCCGGC	-	490	0.00270462	Slow
chrII	481130	481131	8.2582	481139	481148	TTTAACTAT	+	409	0.0114594	Slow
chrII	488715	488716	9.52869	488713	488722	TTTCACCGT	-	469	0.00424957	Slow
chrII	490525	490535	61.7419	490532	490541	ACCACCCGG	+	490	0.00270462	Slow
chrII	490575	490754	817.611	490657	490666	GTCACCCCG	-	551	0.000610352	Slow
chrII	490787	490788	9.24483	490780	490789	GTTCCTTGT	+	411	0.00939941	Slow
chrII	491080	491082	22.8548	491062	491071	ATCACCCTG	-	570	0.000335693	Slow
chrII	492983	492989	94.57	492991	493000	CTTACCCGA	+	669	2.29e-05	Fast
chrII	493213	493214	12.6259	493227	493236	CCTACACTT	+	449	0.00630951	Fast
chrII	495459	495460	18.5646	495472	495481	GTCACTCAC	-	451	0.00527954	Slow
chrII	495510	495511	11.43	495511	495520	AAAACCTTA	+	370	0.0176392	Slow
chrII	496985	497001	27.5121	497002	497011	CTCGCCCGA	+	469	0.00424957	Fast
chrII	497035	497084	184.466	497038	497047	TTTAGCCTA	+	549	0.000747681	Fast
chrII	497224	497247	27.9371	497214	497223	ATGACACTT	+	470	0.0032196	Slow
chrII	497403	497404	10.8059	497406	497415	ATTCCACCT	-	430	0.00733948	Slow
chrII	501699	501702	45.7377	501711	501720	GACACCCCG	+	451	0.00527954	Fast
chrII	501752	501759	22.0219	501743	501752	GGTACTCAG	+	451	0.00527954	Fast
chrII	504480	504483	25.0451	504458	504467	ATCACACAT	+	430	0.00733948	Slow
chrII	504538	504574	48.0087	504570	504579	TTTGCACTG	-	449	0.00630951	Slow
chrII	504653	504658	89.5495	504647	504656	ATAACCCGC	-	590	0.000267029	Slow
chrII	515536	515541	18.8456	515551	515560	ATAACGCTT	+	470	0.0032196	Slow
chrII	515962	515963	8.97719	515945	515954	GTAACCCGA	-	611	0.000114441	Slow
chrII	526985	526986	13.2789	526964	526973	TTTACACAT	+	509	0.00167465	Slow
chrII	527034	527069	226.678	527027	527036	ATTACCCTC	-	670	1.53e-05	Slow
chrII	527216	527252	101.262	527222	527231	GTGACGCAC	-	451	0.00527954	Slow
chrII	532326	532328	31.2643	532316	532325	TTGACGCTT	+	449	0.00630951	Slow
chrII	532393	532412	148.442	532398	532407	AATACCGTT	-	470	0.0032196	Slow
chrII	533605	533613	16.8088	533612	533621	ATTACAATC	-	470	0.0032196	Slow
chrII	535311	535312	12.3764	535302	535311	CTGCCCCTA	+	449	0.00630951	Slow
chrII	537575	537576	10.7992	537567	537576	ATTACTAGC	+	490	0.00270462	Slow
chrII	539780	539781	8.46995	539781	539790	TTTAAGCGA	-	469	0.00424957	Slow
chrII	547856	547857	8.31512	547834	547843	CTTACCCTG	-	649	3.81e-05	Slow
chrII	554754	554756	20.5396	554753	554762	AGGACCCCC	+	430	0.00733948	Slow
chrII	554820	554822	19.2691	554811	554820	ATGGCACGG	-	390	0.0155792	Slow
chrII	555213	555214	8.45718	555218	555227	GTTCTCCGT	+	511	0.00139999	Slow
chrII	555342	555350	36.209	555354	555363	TTGACCAGC	-	469	0.00424957	Slow
chrII	555388	555389	10.1639	555381	555390	ATTTCTCTC	-	470	0.0032196	Slow
chrII	555465	555466	8.66346	555457	555466	CTTACGCCA	-	509	0.00167465	Slow
chrII	555661	555662	9.076	555650	555659	GTTCCACGC	-	511	0.00139999	Slow
chrII	555728	555730	31.766	555738	555747	GTTTCTCTT	+	491	0.00218964	Slow
chrII	555773	555830	47.1521	555779	555788	ATTGCCCGA	+	590	0.000267029	Slow
chrII	555876	555906	20.5396	555874	555883	ATTACTGGC	+	490	0.00270462	Slow
chrII	556025	556026	11.1387	556008	556017	GTTTCCTGG	+	511	0.00139999	Slow
chrII	560910	560922	114.222	560917	560926	ATTAACCGG	+	590	0.000267029	Slow
chrII	561091	561104	163.442	561077	561086	GTTACCCAT	-	651	3.05e-05	Slow
chrII	561134	561135	16.3047	561127	561136	GTTATACGC	+	511	0.00139999	Slow
chrII	561207	561208	23.028	561192	561201	TTTACCGAG	+	509	0.00167465	Slow
chrII	561469	561470	10.7992	561462	561471	AATACCCGT	-	590	0.000267029	Slow
chrII	565114	565216	172.576	565172	565181	ATTACATGC	+	490	0.00270462	Slow
chrII	565351	565352	8.31221	565362	565371	AATACCCAA	-	530	0.00088501	Slow
chrII	565496	565529	392.234	565523	565532	ATTACCCGC	+	690	1.14e-05	Slow
chrII	565578	565579	9.41292	565584	565593	TTTACCATG	+	549	0.000747681	Slow
chrII	565771	565772	14.9215	565784	565793	TTTAAACGA	+	469	0.00424957	Slow
chrII	568407	568419	16.7912	568417	568426	GTTACCCAT	+	651	3.05e-05	Slow
chrII	568635	568644	137.767	568649	568658	GTTACCCGT	+	711	3.81e-06	Slow
chrII	568691	568692	10.5091	568699	568708	TTTAACCTA	+	549	0.000747681	Slow
chrII	577838	577840	37.9612	577834	577843	ATTAGCGGG	+	490	0.00270462	Slow
chrII	577982	578027	61.7771	577990	577999	ATTACCCAC	+	630	4.58e-05	Slow
chrII	578193	578208	210.816	578213	578222	ATTACCCGC	+	690	1.14e-05	Slow
chrII	581611	581633	140.76	581629	581638	GCCACACTA	-	391	0.0135193	Slow
chrII	581772	581791	17.9666	581794	581803	AGTACCAGG	+	490	0.00270462	Slow
chrII	582076	582090	39.281	582068	582077	ATTACGCCA	-	530	0.00088501	Slow
chrII	582269	582290	164.953	582290	582299	GTTACCCGA	+	711	3.81e-06	Slow
chrII	582495	582496	10.0023	582506	582515	CTTAACATC	+	449	0.00630951	Slow
chrII	586344	586345	11.8579	586346	586355	GTTCCGAGA	-	411	0.00939941	Slow
chrII	589273	589298	298.385	589292	589301	TTTACCCGG	+	669	2.29e-05	Slow
chrII	589352	589387	56.8428	589345	589354	ATAACTCGC	-	490	0.00270462	Slow
chrII	589542	589565	47.9595	589565	589574	TTCAACCCA	+	409	0.0114594	Slow
chrII	589613	589615	27.4343	589610	589619	GTTACAAAG	-	451	0.00527954	Slow
chrII	592954	592956	35.4497	592958	592967	TTTCGCCTG	+	449	0.00630951	Slow
chrII	592996	593022	48.7085	592994	593003	ATCATCCTA	-	470	0.0032196	Slow
chrII	593121	593127	21.9593	593104	593113	ATTAACCTC	-	570	0.000335693	Slow
chrII	594938	594939	14.6454	594913	594922	ATTAAATTT	+	370	0.0176392	Slow
chrII	595111	595158	123.758	595117	595126	CATACCCGG	-	569	0.000473022	Slow
chrII	595232	595233	9.01847	595216	595225	GTTGCCTTC	-	491	0.00218964	Slow
chrII	595404	595405	8.89025	595396	595405	CTTAAGCTG	-	449	0.00630951	Slow
chrII	595677	595737	541.654	595719	595728	GAAACCCTT	-	491	0.00218964	Slow
chrII	595774	595776	51.0987	595780	595789	ATAATCCGT	-	490	0.00270462	Slow
chrII	595820	595973	420.706	595883	595892	TCTACCCCA	+	509	0.00167465	Slow
chrII	602321	602330	65.8082	602330	602339	CTTCCGCGC	-	469	0.00424957	Slow
chrII	602388	602405	36.4208	602379	602388	TTTTCGCTT	+	449	0.00630951	Slow
chrII	604240	604262	47.0064	604265	604274	GTTCCCCGC	+	611	0.000114441	Slow
chrII	604319	604321	20.3279	604334	604343	GTTACTTGA	+	511	0.00139999	Slow
chrII	604388	604411	20.8336	604389	604398	GTTAAGCTA	-	491	0.00218964	Slow
chrII	606000	606001	13.9513	605984	605993	TTTTCCCAG	+	509	0.00167465	Slow
chrII	606065	606070	27.7391	606050	606059	GTTGGCCCA	+	451	0.00527954	Slow
chrII	606106	606112	41.0227	606120	606129	TTTACCTTT	-	549	0.000747681	Slow
chrII	606163	606164	9.69482	606175	606184	TTTACCAGA	-	569	0.000473022	Slow
chrII	614127	614128	11.9638	614138	614147	AATACCGTC	+	470	0.0032196	Slow
chrII	614162	614179	20.5067	614164	614173	ATGTCCCGT	-	490	0.00270462	Slow
chrII	614217	614219	26.8921	614213	614222	ATTACCAGC	+	590	0.000267029	Slow
chrII	614284	614302	61.9913	614296	614305	GTTACCATC	+	591	0.000198364	Slow
chrII	614357	614368	22.3798	614374	614383	GTTACGCTG	+	591	0.000198364	Slow
chrII	614527	614528	13.7637	614524	614533	CTTACTCGC	+	569	0.000473022	Slow
chrII	615051	615072	34.9002	615047	615056	GAAACCATA	-	391	0.0135193	Slow
chrII	615117	615137	63.5063	615109	615118	ATTGTCCTG	-	470	0.0032196	Slow
chrII	615216	615234	179.588	615208	615217	GTTCACCGA	-	511	0.00139999	Slow
chrII	615282	615305	281.88	615273	615282	ATGACCCGG	-	590	0.000267029	Slow
chrII	615453	615454	16.4694	615453	615462	GGAACCCGT	+	511	0.00139999	Slow
chrII	618701	618713	47.2691	618708	618717	TTTACCCGG	+	669	2.29e-05	Slow
chrII	618753	618754	17.4811	618736	618745	GTTCCGTTG	-	391	0.0135193	Slow
chrII	620668	620690	52.4999	620685	620694	ATTACCCTA	+	670	1.53e-05	Slow
chrII	624945	624955	32.0307	624925	624934	ATGACCTTC	+	470	0.0032196	Slow
chrII	624996	625022	46.373	625004	625013	AGTGCGCGG	+	390	0.0155792	Slow
chrII	625120	625121	10.3136	625121	625130	CTTCCCCTT	+	549	0.000747681	Slow
chrII	625208	625209	13.1284	625212	625221	TTTACTCTT	-	549	0.000747681	Slow
chrII	625467	625468	10.5874	625450	625459	TCTACCCTT	+	549	0.000747681	Slow
chrII	625536	625537	8.66346	625541	625550	TTTACCCAG	+	609	0.0001297	Slow
chrII	628174	628184	40.1788	628159	628168	GTTACCCTC	-	691	7.63e-06	Slow
chrII	628339	628349	23.6846	628352	628361	TTTTCCCCC	+	509	0.00167465	Slow
chrII	628523	628524	28.5861	628511	628520	CTTAACATT	+	449	0.00630951	Slow
chrII	628584	628621	41.0793	628578	628587	ATTTTCCTT	-	470	0.0032196	Slow
chrII	628668	628669	30.0683	628649	628658	GGTACCCTG	-	591	0.000198364	Slow
chrII	628783	628784	11.0109	628764	628773	GATACCTGC	+	511	0.00139999	Slow
chrII	634946	634957	26.6803	634936	634945	TTTATTCTA	+	449	0.00630951	Slow
chrII	642730	642732	28.1626	642728	642737	TTTCCCCTT	-	549	0.000747681	Slow
chrII	642798	642799	9.95219	642797	642806	GTTAGCTAA	+	451	0.00527954	Slow
chrII	642831	642833	23.7159	642815	642824	GTTCGGCGA	+	411	0.00939941	Slow
chrII	645107	645108	9.1052	645112	645121	TTTAAACTG	-	449	0.00630951	Slow
chrII	645455	645456	12.1701	645430	645439	ATTACATTG	+	470	0.0032196	Slow
chrII	647351	647352	12.9167	647346	647355	TCTACCAGC	+	469	0.00424957	Slow
chrII	650173	650174	8.2582	650154	650163	ATTTCACGT	+	490	0.00270462	Slow
chrII	651172	651174	48.7022	651172	651181	AGTACTCGC	-	490	0.00270462	Slow
chrII	651227	651229	40.2323	651236	651245	TTTTCTCTA	-	449	0.00630951	Slow
chrII	652893	652894	8.85449	652872	652881	CTTACCCGT	-	669	2.29e-05	Slow
chrII	661744	661745	9.15915	661723	661732	GCTACCCGG	-	611	0.000114441	Slow
chrII	662539	662540	9.25426	662543	662552	GTTACGTCT	-	451	0.00527954	Slow
chrII	662584	662600	56.4666	662608	662617	CTAACCTTT	-	449	0.00630951	Slow
chrII	662651	662708	148.271	662694	662703	GGTACGCTA	+	491	0.00218964	Slow
chrII	662748	662751	186.786	662746	662755	ACTAACCAC	-	430	0.00733948	Slow
chrII	666606	666607	16.7282	666608	666617	TTTATCATG	-	449	0.00630951	Slow
chrII	668464	668465	8.97719	668465	668474	GTTAATCTT	+	491	0.00218964	Slow
chrII	668498	668597	360.643	668543	668552	TTTTCTCGG	-	469	0.00424957	Slow
chrII	668709	668779	589.806	668758	668767	ATTACCCGC	+	690	1.14e-05	Slow
chrII	668810	668836	72.894	668832	668841	TTTACCATA	-	549	0.000747681	Slow
chrII	679306	679307	8.45718	679295	679304	ATAACTCAA	-	430	0.00733948	Slow
chrII	679347	679372	39.7654	679339	679348	TTTACCCGG	-	669	2.29e-05	Slow
chrII	680152	680182	72.2063	680158	680167	GTTAATCGT	-	511	0.00139999	Slow
chrII	680212	680228	78.5588	680218	680227	CTTTCCCTG	-	549	0.000747681	Slow
chrII	680518	680527	30.4133	680531	680540	TTGACCCGT	-	569	0.000473022	Slow
chrII	680859	680860	8.86973	680867	680876	ATTAACCGC	-	590	0.000267029	Slow
chrII	682029	682045	42.5615	682049	682058	GCCACCCAC	+	451	0.00527954	Slow
chrII	682084	682085	9.1052	682071	682080	ATTACTTTG	+	470	0.0032196	Slow
chrII	686731	686766	97.8749	686752	686761	GTTATCAGT	-	511	0.00139999	Slow
chrII	691629	691640	24.5715	691615	691624	ATCACCAGT	+	490	0.00270462	Slow
chrII	691794	691823	89.821	691824	691833	ATTACCCGG	+	690	1.14e-05	Slow
chrII	697663	697675	41.0793	697670	697679	ATTGCCTCT	+	430	0.00733948	Slow
chrII	697730	697731	12.4932	697740	697749	GTTGCCTGA	+	511	0.00139999	Slow
chrII	697835	697836	16.5164	697849	697858	TTTTCCAGT	+	469	0.00424957	Slow
chrII	698002	698004	18.6339	697995	698004	TATACCATC	-	449	0.00630951	Slow
chrII	702055	702056	13.5519	702064	702073	ATTGCACGC	+	490	0.00270462	Slow
chrII	702240	702241	8.46995	702241	702250	TTTTCTCGG	+	469	0.00424957	Slow
chrII	702322	702323	12.4932	702303	702312	ATTTTCCTG	-	470	0.0032196	Slow
chrII	702377	702378	9.52869	702392	702401	GTTTCCGCC	+	451	0.00527954	Slow
chrII	718294	718317	18.6339	718309	718318	GTTACTGCG	-	451	0.00527954	Slow
chrII	718356	718357	20.7514	718339	718348	CCCACCCGC	-	469	0.00424957	Slow
chrII	722546	722562	39.8426	722531	722540	GCTACCATT	+	491	0.00218964	Slow
chrII	722721	722743	59.9314	722724	722733	ATTACCATT	+	570	0.000335693	Slow
chrII	722901	722948	129.456	722939	722948	GCTACGCGA	-	511	0.00139999	Slow
chrII	723083	723111	259.047	723099	723108	TTTATCCTG	-	549	0.000747681	Slow
chrII	723287	723288	10.8394	723269	723278	GTTGCTCAT	-	451	0.00527954	Slow
chrII	728246	728258	196.341	728256	728265	GGTACCCGG	+	611	0.000114441	Slow
chrII	728710	728735	171.843	728731	728740	TTCATCCGC	+	469	0.00424957	Slow
chrII	741206	741208	25.6232	741186	741195	AATACCCGG	-	590	0.000267029	Slow
chrII	742660	742661	9.69482	742636	742645	CTTTCCCCA	+	509	0.00167465	Slow
chrII	767718	767719	8.46995	767694	767703	GTTACACAC	+	551	0.000610352	Slow
chrII	770789	770790	8.74057	770774	770783	GTTAGCGCC	+	451	0.00527954	Slow
chrII	776415	776416	8.66346	776394	776403	GATCCCCTT	-	491	0.00218964	Slow
chrII	784297	784308	19.4894	784314	784323	AATACCCGC	+	590	0.000267029	Slow
chrII	784548	784549	8.46995	784528	784537	ATTGCACTC	-	470	0.0032196	Slow
chrII	784936	784948	16.9399	784952	784961	ATTACATTT	-	470	0.0032196	Slow
chrII	788810	788811	9.1052	788814	788823	GGTTCCAGC	-	411	0.00939941	Slow
chrII	792266	792304	196.401	792287	792296	GTTACCCTG	+	691	7.63e-06	Slow
chrII	792484	792485	8.4636	792472	792481	ATTTTCCAA	+	430	0.00733948	Slow
chrII	792643	792658	39.6006	792637	792646	GTTATCAGA	-	511	0.00139999	Slow
chrII	792693	792715	21.5302	792685	792694	ATTACCTAA	-	530	0.00088501	Slow
chrII	799114	799115	9.52869	799099	799108	TTCACCCGC	-	569	0.000473022	Slow
chrII	800395	800396	9.1052	800378	800387	ATTGTCCGT	+	490	0.00270462	Slow
chrII	804979	804980	9.31695	804975	804984	ATTGCGCGC	+	490	0.00270462	Slow
chrII	811551	811552	13.9754	811536	811545	TTTTCGCTT	+	449	0.00630951	Slow
chrII	811597	811606	20.7514	811603	811612	AGTAACCTC	+	470	0.0032196	Slow
chrII	812466	812468	20.1155	812464	812473	TATACACTT	-	449	0.00630951	Slow
chrII	812661	812737	1061.02	812705	812714	CTTACCCTA	-	649	3.81e-05	Slow
chrII	812832	813001	799.872	812911	812920	ATTACCCTA	-	670	1.53e-05	Slow
chrII	813030	813124	1148.04	813063	813072	ATTACCCTA	-	670	1.53e-05	Slow
chrIII	3	660	9992.51	310	319	CACACCCAC	+	409	0.0114594	Slow
chrIII	729	863	1411.2	790	799	ATCACCCAT	+	530	0.00088501	Slow
chrIII	1012	1020	38.6059	1020	1029	ATAACCACA	+	430	0.00733948	Slow
chrIII	17090	17091	9.74044	17082	17091	CTTAACAGG	+	469	0.00424957	Slow
chrIII	24069	24070	8.77772	24076	24085	GTCGCCCTC	+	491	0.00218964	Slow
chrIII	24230	24232	25.7006	24211	24220	ATTGTCCTG	-	470	0.0032196	Slow
chrIII	24427	24472	316.391	24439	24448	CTAACCCGT	-	569	0.000473022	Slow
chrIII	24609	24629	65.6429	24594	24603	GTCAACCTC	-	491	0.00218964	Slow
chrIII	24689	24691	32.3976	24690	24699	TTTATACGA	+	469	0.00424957	Slow
chrIII	27464	27465	8.66346	27460	27469	ATTACCCTT	+	670	1.53e-05	Slow
chrIII	27637	27638	9.52869	27620	27629	TTTACCCTT	-	649	3.81e-05	Slow
chrIII	29191	29192	16.6407	29203	29212	TTCAGCCAT	+	409	0.0114594	Slow
chrIII	30550	30551	14.3989	30546	30555	TTTTCCTTT	-	449	0.00630951	Slow
chrIII	30811	30812	9.14343	30796	30805	CTTACTTAT	+	409	0.0114594	Slow
chrIII	30842	30843	12.967	30851	30860	ATTAGCATT	+	470	0.0032196	Slow
chrIII	31005	31006	14.4295	30995	31004	AATACCCTT	-	570	0.000335693	Slow
chrIII	31059	31062	20.1939	31037	31046	ATTACTTTT	+	470	0.0032196	Slow
chrIII	31097	31112	137.598	31107	31116	TTTATCTTA	-	449	0.00630951	Slow
chrIII	31262	31285	385.308	31287	31296	GTTACCCAG	+	651	3.05e-05	Slow
chrIII	31336	31353	28.4286	31327	31336	GATGCCCAT	+	451	0.00527954	Slow
chrIII	40930	40931	22.1362	40908	40917	GATACCCGA	-	611	0.000114441	Slow
chrIII	47071	47072	8.25091	47081	47090	TGTACCGTG	-	449	0.00630951	Slow
chrIII	48511	48512	13.8203	48501	48510	CTTTCCCTA	+	549	0.000747681	Slow
chrIII	50346	50444	273.512	50399	50408	GCTACACGG	+	511	0.00139999	Slow
chrIII	50492	50529	465.792	50491	50500	ATTATCCTG	-	570	0.000335693	Slow
chrIII	50565	50682	244.793	50600	50609	TTTAGACGC	+	469	0.00424957	Slow
chrIII	50716	50749	65.3061	50737	50746	AATATCCGC	+	490	0.00270462	Slow
chrIII	50815	50827	17.9666	50827	50836	CATACACAA	+	409	0.0114594	Slow
chrIII	51068	51069	9.56796	51045	51054	GTGACCCGG	-	611	0.000114441	Slow
chrIII	51192	51193	21.6833	51172	51181	GATTCCCGA	+	511	0.00139999	Slow
chrIII	51253	51268	316.274	51264	51273	ATCACCCGG	+	590	0.000267029	Slow
chrIII	51440	51471	65.4439	51449	51458	CATACCCTG	-	549	0.000747681	Slow
chrIII	51610	51611	10.3136	51587	51596	GGTACCGGT	+	511	0.00139999	Slow
chrIII	51686	51705	88.7298	51671	51680	CTTACCCTC	-	649	3.81e-05	Slow
chrIII	56734	56735	9.48855	56726	56735	ATTGTGCGG	-	390	0.0155792	Slow
chrIII	58924	58925	8.6817	58923	58932	ATTATCCGC	+	590	0.000267029	Slow
chrIII	61307	61318	30.2801	61302	61311	TTTACTCCT	+	509	0.00167465	Slow
chrIII	61540	61542	27.7245	61533	61542	ATTACCTTG	-	570	0.000335693	Slow
chrIII	65679	65680	8.25091	65659	65668	TTTTCCTGC	+	469	0.00424957	Slow
chrIII	68505	68506	13.1284	68490	68499	CTTACCTTC	+	549	0.000747681	Slow
chrIII	68551	68552	9.28228	68563	68572	TTTACCGGA	+	569	0.000473022	Slow
chrIII	68601	68602	10.5895	68580	68589	CTGACTCTA	-	449	0.00630951	Slow
chrIII	68647	68648	12.5826	68649	68658	ATGACCCAT	+	530	0.00088501	Slow
chrIII	78103	78104	8.57248	78108	78117	CTTCCCCTC	-	549	0.000747681	Slow
chrIII	78204	78205	10.3757	78183	78192	CTGAACCGC	-	469	0.00424957	Slow
chrIII	78263	78287	125.12	78255	78264	GTTGCGCTG	-	491	0.00218964	Slow
chrIII	78331	78370	85.8608	78325	78334	AGTATCCGG	-	490	0.00270462	Slow
chrIII	78458	78511	83.5732	78500	78509	TTGACCGGC	-	469	0.00424957	Slow
chrIII	78567	78568	10.1639	78575	78584	TTTAGCCGC	+	569	0.000473022	Slow
chrIII	82448	82449	16.9399	82437	82446	ATTACAATT	-	470	0.0032196	Slow
chrIII	90965	91015	30.5284	90977	90986	TTTTTCCTC	+	449	0.00630951	Slow
chrIII	91077	91082	30.2673	91076	91085	TATACCTTT	+	449	0.00630951	Slow
chrIII	91143	91153	48.4504	91124	91133	GGTTCCGGC	-	411	0.00939941	Slow
chrIII	94488	94522	331.563	94496	94505	ATTACAATA	-	470	0.0032196	Slow
chrIII	94653	94692	191.855	94662	94671	TATGCCCGC	-	469	0.00424957	Slow
chrIII	94817	94835	42.1678	94830	94839	CTTATCGGT	+	469	0.00424957	Slow
chrIII	95863	95864	12.5826	95851	95860	GTTATACTA	+	491	0.00218964	Slow
chrIII	104543	104544	11.4344	104531	104540	TTTACTCAT	-	509	0.00167465	Slow
chrIII	107950	107958	92.8478	107932	107941	CTCACCCGG	-	569	0.000473022	Slow
chrIII	114359	114360	8.86973	114336	114345	TTTTCCATA	-	449	0.00630951	Slow
chrIII	120478	120479	17.8181	120462	120471	TTTACTTGT	-	469	0.00424957	Slow
chrIII	120616	120634	155.915	120636	120645	TTTACCCGG	+	669	2.29e-05	Slow
chrIII	122616	122688	49.5011	122631	122640	GTGACCTTT	-	491	0.00218964	Slow
chrIII	122726	122727	21.5984	122730	122739	TTTGCGCTC	+	449	0.00630951	Fast
chrIII	122801	122811	20.923	122802	122811	ATAAGCCGC	-	490	0.00270462	Fast
chrIII	122857	122859	32.9963	122873	122882	GTTACACAC	-	551	0.000610352	Fast
chrIII	122897	122905	22.9648	122890	122899	TATACCGGC	-	469	0.00424957	Fast
chrIII	123174	123183	28.294	123167	123176	CTTAGCAGA	-	469	0.00424957	Fast
chrIII	123549	123572	35.5738	123559	123568	TTTACAATG	-	449	0.00630951	Fast
chrIII	123617	123638	84.6995	123608	123617	CGCACCCTA	+	449	0.00630951	Fast
chrIII	123700	123736	96.6073	123700	123709	TTTTCCCTG	+	549	0.000747681	Fast
chrIII	123798	123896	767.401	123862	123871	ATTACAAGA	-	490	0.00270462	Fast
chrIII	123937	123953	84.6179	123934	123943	TTTACTCTG	-	549	0.000747681	Fast
chrIII	123984	123998	724.464	123970	123979	TTTACCCGG	-	669	2.29e-05	Fast
chrIII	124159	124192	95.5257	124182	124191	TATAGCCTT	-	449	0.00630951	Fast
chrIII	125102	125103	10.5199	125104	125113	CTTCCTCTG	-	449	0.00630951	Fast
chrIII	125154	125155	9.28228	125149	125158	GTTATACTC	-	491	0.00218964	Fast
chrIII	125344	125345	8.25091	125328	125337	TTTTCACGC	-	469	0.00424957	Fast
chrIII	125470	125479	19.5959	125455	125464	CTTTCTCGA	-	469	0.00424957	Fast
chrIII	125509	125523	33.9382	125493	125502	ATTACCCTT	-	670	1.53e-05	Fast
chrIII	125691	125692	8.62685	125691	125700	ATTAACATG	-	470	0.0032196	Fast
chrIII	127643	127644	11.1387	127646	127655	ACTACCCTT	-	570	0.000335693	Fast
chrIII	127858	127866	23.2924	127870	127879	ATCACCTGG	+	490	0.00270462	Fast
chrIII	127919	127921	27.7391	127923	127932	GTTAACAGG	+	511	0.00139999	Fast
chrIII	127965	127967	30.2801	127954	127963	ATTTTCCGC	+	490	0.00270462	Fast
chrIII	131664	131680	37.903	131653	131662	ATTAAAAGA	-	390	0.0155792	Fast
chrIII	131733	131746	48.4905	131752	131761	GTTTCCTTT	-	491	0.00218964	Fast
chrIII	132116	132117	16.6302	132091	132100	GTTACTTCG	-	451	0.00527954	Fast
chrIII	132259	132270	30.5124	132279	132288	ATTACCCTT	+	670	1.53e-05	Fast
chrIII	133587	133612	19.6926	133610	133619	ATTCCACGG	+	490	0.00270462	Fast
chrIII	133648	133654	19.0574	133631	133640	ACTGCCCGT	-	490	0.00270462	Fast
chrIII	137012	137027	21.7505	137015	137024	ATTATGCAG	-	430	0.00733948	Fast
chrIII	137175	137219	621.532	137186	137195	GTTACCCTC	+	691	7.63e-06	Fast
chrIII	137254	137269	31.7264	137270	137279	AAAACCCAG	+	430	0.00733948	Fast
chrIII	137304	137312	54.0414	137295	137304	GTCTTCCTA	+	391	0.0135193	Fast
chrIII	137344	137372	96.3472	137347	137356	GTGAGCCGT	-	511	0.00139999	Fast
chrIII	137406	137486	76.5059	137438	137447	TTTGCTCTG	-	449	0.00630951	Fast
chrIII	137534	137543	32.1186	137547	137556	ACCACCCCC	-	430	0.00733948	Fast
chrIII	137650	137651	8.31221	137646	137655	CTAATTCGT	+	369	0.021759	Fast
chrIII	147232	147251	111.359	147217	147226	ATTACCCGC	-	690	1.14e-05	Fast
chrIII	147394	147422	27.2201	147386	147395	GCTACTAGG	-	411	0.00939941	Fast
chrIII	147571	147576	17.2871	147575	147584	ATTCTCCGC	-	490	0.00270462	Fast
chrIII	147606	147607	18.709	147613	147622	CTTCCCATT	+	449	0.00630951	Fast
chrIII	147752	147782	283.694	147783	147792	CTTACCCGA	+	669	2.29e-05	Fast
chrIII	147865	147866	12.1023	147865	147874	TATACCGAT	+	409	0.0114594	Fast
chrIII	148034	148035	11.3141	148040	148049	ATTACTATA	-	470	0.0032196	Fast
chrIII	157595	157596	11.2227	157611	157620	TTTTGCCTT	+	449	0.00630951	Fast
chrIII	157661	157663	32.3976	157666	157675	TTTTCCAGA	-	469	0.00424957	Fast
chrIII	157705	157744	39.5076	157740	157749	GCAACCCTT	-	491	0.00218964	Fast
chrIII	157907	157908	8.6817	157890	157899	CTTCCCCGT	-	569	0.000473022	Fast
chrIII	157958	157959	9.74044	157936	157945	ATCACGCGG	+	490	0.00270462	Fast
chrIII	163438	163439	8.89345	163444	163453	ATTACGCAG	+	530	0.00088501	Fast
chrIII	163469	163470	8.31315	163444	163453	ATTACGCAG	+	530	0.00088501	Fast
chrIII	163515	163517	24.7732	163526	163535	TTTACTCTG	+	549	0.000747681	Fast
chrIII	163582	163583	11.1365	163560	163569	TTTACCCGA	+	669	2.29e-05	Fast
chrIII	163614	163665	123.068	163643	163652	CGCACCCAA	-	409	0.0114594	Fast
chrIII	163698	163740	300.677	163700	163709	CTTCCCCTA	-	549	0.000747681	Fast
chrIII	163807	163817	21.8733	163813	163822	GTTGTCCTT	-	491	0.00218964	Fast
chrIII	163891	163892	9.7491	163879	163888	TTAACACGC	+	469	0.00424957	Fast
chrIII	163949	163950	11.345	163946	163955	TTGACCCCA	+	509	0.00167465	Fast
chrIII	164278	164279	9.31695	164258	164267	ATCACCATC	-	470	0.0032196	Fast
chrIII	164415	164416	14.5515	164424	164433	GGTACCCGC	+	611	0.000114441	Fast
chrIII	168294	168303	19.69	168304	168313	CCTACCCGG	+	569	0.000473022	Fast
chrIII	169545	169546	9.1052	169525	169534	ATTACCCAC	+	630	4.58e-05	Fast
chrIII	177018	177019	10.5874	177026	177035	ACTTCCCTC	+	470	0.0032196	Fast
chrIII	178352	178359	43.4886	178355	178364	ATGAGCCAG	+	430	0.00733948	Slow
chrIII	178412	178414	27.1466	178415	178424	ATTGCCATT	-	470	0.0032196	Slow
chrIII	178530	178546	47.9	178529	178538	ATTACATTT	+	470	0.0032196	Slow
chrIII	178896	178992	3470.7	178946	178955	GTTACCTGG	-	611	0.000114441	Slow
chrIII	179111	179156	261.474	179126	179135	AATAACCGC	-	490	0.00270462	Fast
chrIII	179237	179238	9.18244	179222	179231	TTTAGTCTA	-	449	0.00630951	Slow
chrIII	179292	179345	3236.85	179305	179314	ATTACCCGG	-	690	1.14e-05	Fast
chrIII	179492	179530	182.606	179513	179522	CATATCCGT	-	469	0.00424957	Slow
chrIII	179674	179696	60.0146	179696	179705	ATTATCCTG	-	570	0.000335693	Slow
chrIII	186155	186156	12.3764	186148	186157	AATACCCGG	-	590	0.000267029	Slow
chrIII	192910	192911	8.25091	192908	192917	CTTATCCCT	-	509	0.00167465	Slow
chrIII	193138	193139	9.1052	193131	193140	CTTATACTT	+	449	0.00630951	Slow
chrIII	197203	197204	8.2582	197208	197217	TTTACCGTA	+	549	0.000747681	Slow
chrIII	197294	197295	9.90109	197273	197282	ATTACCAGA	-	590	0.000267029	Slow
chrIII	197358	197369	67.7724	197345	197354	CTTACCCTT	-	649	3.81e-05	Slow
chrIII	202630	202631	11.0109	202606	202615	ATGATCCGG	-	490	0.00270462	Slow
chrIII	205520	205556	619.753	205537	205546	GTTACCCGG	+	711	3.81e-06	Slow
chrIII	205689	205754	508.023	205714	205723	GTTATTCTA	-	491	0.00218964	Slow
chrIII	205922	205923	8.97719	205900	205909	ATAACCATG	+	470	0.0032196	Slow
chrIII	211745	211759	55.0035	211753	211762	AATACCCGG	+	590	0.000267029	Fast
chrIII	211824	211825	9.31695	211804	211813	GTTGCCAGG	-	511	0.00139999	Slow
chrIII	213740	213761	39.4968	213744	213753	TGTACCTGA	+	469	0.00424957	Slow
chrIII	213962	213979	134.292	213947	213956	ATTACCCGA	-	690	1.14e-05	Slow
chrIII	216481	216482	10.7992	216477	216486	ATTGCACGC	+	490	0.00270462	Slow
chrIII	216524	216537	18.8456	216515	216524	ATGACTCTT	-	470	0.0032196	Slow
chrIII	224933	224934	21.0398	224921	224930	CTTACTCTA	+	549	0.000747681	Slow
chrIII	225273	225281	49.029	225288	225297	GTTACGACG	+	451	0.00527954	Slow
chrIII	225346	225347	14.6107	225337	225346	GTGACCGGT	-	511	0.00139999	Fast
chrIII	225409	225411	21.1347	225395	225404	TTTACCGGC	+	569	0.000473022	Fast
chrIII	225461	225464	36.6325	225476	225485	AAGACCCTT	-	470	0.0032196	Fast
chrIII	226176	226182	22.576	226162	226171	GTCAACCGG	-	511	0.00139999	Fast
chrIII	227999	228006	33.4563	227991	228000	GATAGCCGA	-	511	0.00139999	Slow
chrIII	228189	228191	25.1981	228183	228192	ACTATGCGT	-	390	0.0155792	Slow
chrIII	228249	228251	23.9276	228261	228270	TTTACATTG	-	449	0.00630951	Slow
chrIII	228628	228632	31.3052	228609	228618	CATACCCGG	-	569	0.000473022	Slow
chrIII	228699	228744	97.889	228702	228711	CTTCCTCTA	-	449	0.00630951	Slow
chrIII	228780	228799	85.9696	228783	228792	GTTAGTCTG	-	491	0.00218964	Slow
chrIII	228856	228859	36.9429	228836	228845	CTCTCCCAA	+	409	0.0114594	Slow
chrIII	229014	229016	23.1208	228991	229000	TTAACGCGT	-	469	0.00424957	Slow
chrIII	236664	236665	11.5513	236645	236654	ATTAAACGA	-	490	0.00270462	Slow
chrIII	236702	236703	8.57248	236715	236724	GTGACCAAT	+	451	0.00527954	Slow
chrIII	236911	236920	21.6586	236918	236927	GTTGTTCGC	+	411	0.00939941	Slow
chrIII	236957	236967	151.255	236969	236978	GTTACCCGC	+	711	3.81e-06	Slow
chrIII	237178	237179	9.90109	237194	237203	ATTTCCCTT	-	570	0.000335693	Slow
chrIII	238793	238794	15.883	238792	238801	ATGACCCTA	+	570	0.000335693	Slow
chrIII	242502	242535	118.008	242521	242530	ATCACCATT	+	470	0.0032196	Slow
chrIII	242693	242697	53.0444	242684	242693	GTAGCCCTC	+	491	0.00218964	Slow
chrIII	242871	242873	24.4201	242870	242879	AATGCCCAT	+	430	0.00733948	Slow
chrIII	246714	246724	17.5332	246711	246720	GGTACCTTA	-	491	0.00218964	Slow
chrIII	246860	246875	25.5932	246865	246874	GTTTTCCTA	+	491	0.00218964	Slow
chrIII	262777	262779	25.4719	262782	262791	GCTACCGAC	-	451	0.00527954	Slow
chrIII	262899	262903	18.6798	262876	262885	TTTACCCTT	-	649	3.81e-05	Slow
chrIII	266300	266318	117.99	266320	266329	ATTACCCGG	+	690	1.14e-05	Slow
chrIII	266490	266500	24.8043	266491	266500	CTTACCTTC	+	549	0.000747681	Slow
chrIII	286594	286611	93.387	286612	286621	GTTACCCGT	+	711	3.81e-06	Slow
chrIII	286834	286835	10.2454	286827	286836	GTTAGGAGG	-	411	0.00939941	Slow
chrIII	289384	289395	108.67	289396	289405	ATTACCCGG	+	690	1.14e-05	Slow
chrIII	291297	291305	46.4745	291280	291289	GTTACCCCA	-	651	3.05e-05	Slow
chrIII	294611	294615	23.9276	294606	294615	TATACTCAT	+	409	0.0114594	Slow
chrIII	294755	294756	12.9167	294741	294750	ATTTCTCTC	-	470	0.0032196	Slow
chrIII	295574	295575	11.8579	295567	295576	GTTATTCGG	+	511	0.00139999	Slow
chrIII	299100	299111	33.4563	299105	299114	TTTACCGTC	+	549	0.000747681	Slow
chrIII	299161	299162	13.5519	299163	299172	GTATCCCCT	-	451	0.00527954	Slow
chrIII	299196	299197	10.7576	299182	299191	ACTATGCTC	+	370	0.0176392	Slow
chrIII	299295	299296	8.89345	299296	299305	CTTACTTTT	-	449	0.00630951	Slow
chrIII	304020	304021	9.95219	304022	304031	CTTACCTAT	-	509	0.00167465	Slow
chrIII	305374	305375	10.5091	305352	305361	GTAACCCGA	-	611	0.000114441	Slow
chrIII	305740	305765	101.948	305728	305737	GAAACCCTT	-	491	0.00218964	Slow
chrIII	305800	305819	33.6681	305804	305813	GTCAGCTGA	+	411	0.00939941	Slow
chrIII	305851	305854	24.7636	305835	305844	GTTCCTGTC	-	391	0.0135193	Slow
chrIII	307476	307477	8.89345	307458	307467	GGCACCCCG	+	451	0.00527954	Slow
chrIII	315864	315879	37.4272	315868	315877	TATACACTT	-	449	0.00630951	Slow
chrIII	316022	316032	22.7148	316012	316021	TATACCCTG	-	549	0.000747681	Slow
chrIII	316062	316137	1043.5	316108	316117	GTTACCCTA	-	691	7.63e-06	Slow
chrIV	2	454	3620.4	234	243	GTTACCCTG	+	691	7.63e-06	Slow
chrIV	549	585	692.35	568	577	CTTACCCTA	+	649	3.81e-05	Slow
chrIV	627	628	10.1639	616	625	AGTACCAAA	+	430	0.00733948	Slow
chrIV	818	820	19.2025	809	818	TATACACTT	+	449	0.00630951	Slow
chrIV	5713	5714	8.2582	5716	5725	ATGACTCTC	-	470	0.0032196	Slow
chrIV	5801	5802	8.6817	5792	5801	GTCAGCCAT	+	451	0.00527954	Slow
chrIV	9200	9201	12.0697	9183	9192	GTCGCCCGC	-	511	0.00139999	Slow
chrIV	10289	10290	8.81094	10265	10274	ATTACCCCA	-	630	4.58e-05	Slow
chrIV	20334	20338	44.4326	20338	20347	GTTGCCTGC	+	511	0.00139999	Slow
chrIV	20400	20402	20.3279	20407	20416	TTTACCTTC	+	549	0.000747681	Slow
chrIV	22560	22568	50.4847	22572	22581	GTTTTCCAT	-	451	0.00527954	Slow
chrIV	33916	33917	9.74044	33901	33910	TATTCCCTC	-	449	0.00630951	Slow
chrIV	34162	34178	114.544	34149	34158	GTAACCCGC	-	611	0.000114441	Slow
chrIV	35396	35397	9.74044	35405	35414	ATTTCGCTT	+	470	0.0032196	Slow
chrIV	37976	37989	20.8267	37963	37972	GTGACCGCC	+	451	0.00527954	Slow
chrIV	38351	38402	157.408	38355	38364	ATTACCCGG	-	690	1.14e-05	Slow
chrIV	38589	38591	39.0514	38601	38610	GTTACATTT	+	491	0.00218964	Slow
chrIV	42569	42570	11.345	42546	42555	ATGACCTAA	-	430	0.00733948	Slow
chrIV	43780	43782	44.679	43790	43799	GTTCCCATG	-	491	0.00218964	Slow
chrIV	43846	43878	46.3748	43876	43885	GTTGCGTGC	-	411	0.00939941	Slow
chrIV	52313	52330	112.84	52297	52306	GTTACCCGC	-	711	3.81e-06	Slow
chrIV	52528	52529	14.5515	52521	52530	GTTACTATG	+	491	0.00218964	Slow
chrIV	56830	56847	79.7463	56816	56825	ATTACCCGG	-	690	1.14e-05	Slow
chrIV	56919	56920	12.7889	56897	56906	GTTTGCAGA	+	411	0.00939941	Slow
chrIV	61005	61006	11.6462	61002	61011	CTCAACCTA	-	449	0.00630951	Slow
chrIV	61065	61068	29.6448	61055	61064	GTCGCCCCA	+	451	0.00527954	Slow
chrIV	61426	61429	28.9721	61409	61418	GGTACCCGG	-	611	0.000114441	Slow
chrIV	62188	62226	44.0437	62184	62193	ATTACTCCG	+	530	0.00088501	Slow
chrIV	62278	62279	19.2691	62276	62285	ATTATCCTC	+	570	0.000335693	Slow
chrIV	62534	62535	8.2582	62517	62526	ATTTCTCGG	-	490	0.00270462	Slow
chrIV	68881	68915	69.618	68888	68897	GTCACCCGG	+	611	0.000114441	Slow
chrIV	69082	69083	9.18244	69098	69107	ATTTCTCTG	+	470	0.0032196	Slow
chrIV	70394	70395	8.2582	70379	70388	AAAACCCTT	+	470	0.0032196	Slow
chrIV	73472	73473	10.5199	73453	73462	GTTTCCGAC	+	451	0.00527954	Slow
chrIV	74174	74343	402.365	74265	74274	GTTACCCAT	-	651	3.05e-05	Slow
chrIV	76973	76974	9.1052	76977	76986	GTTACCCCT	+	651	3.05e-05	Slow
chrIV	77120	77135	42.943	77127	77136	ATTACCGCT	-	530	0.00088501	Slow
chrIV	78105	78113	229.26	78090	78099	TTTACCCGG	-	669	2.29e-05	Slow
chrIV	78247	78288	253.793	78280	78289	GTTATCGTG	-	491	0.00218964	Slow
chrIV	83895	83896	8.6817	83875	83884	ATTGCCGCC	-	430	0.00733948	Slow
chrIV	86973	86974	11.7303	86986	86995	CATACCCTT	+	549	0.000747681	Slow
chrIV	87126	87166	93.6127	87133	87142	ATTAAACGT	+	490	0.00270462	Slow
chrIV	87298	87353	359.173	87339	87348	ATTACCCGC	+	690	1.14e-05	Slow
chrIV	87418	87445	31.6904	87423	87432	TTTACTTTT	-	449	0.00630951	Slow
chrIV	87620	87621	10.7262	87609	87618	ATTGGCCTC	+	470	0.0032196	Slow
chrIV	87903	87904	8.90906	87889	87898	GCTACCTGG	-	511	0.00139999	Slow
chrIV	87937	87941	23.8305	87936	87945	GATTCCTTG	-	391	0.0135193	Slow
chrIV	88130	88141	184.734	88114	88123	GTTACCCGA	-	711	3.81e-06	Slow
chrIV	88340	88348	23.4605	88338	88347	AATGCCCTA	+	470	0.0032196	Slow
chrIV	98341	98342	12.1701	98317	98326	ATAACCCTA	+	570	0.000335693	Slow
chrIV	101203	101204	8.46995	101179	101188	ATTGGCCTG	-	470	0.0032196	Slow
chrIV	104742	104743	11.4344	104717	104726	TTTTCTCGA	+	469	0.00424957	Slow
chrIV	104812	104813	8.89345	104812	104821	GTTTCCTTG	-	491	0.00218964	Slow
chrIV	107010	107011	8.2582	107023	107032	CTGACACGA	-	469	0.00424957	Slow
chrIV	111297	111298	15.0342	111313	111322	GTTCCTCCT	-	451	0.00527954	Slow
chrIV	114499	114500	12.7889	114490	114499	GTTTCCCAA	+	551	0.000610352	Slow
chrIV	115692	115712	18.4026	115693	115702	ATTAACCGA	+	590	0.000267029	Slow
chrIV	115871	115885	55.6127	115886	115895	ATTGCCCAC	+	530	0.00088501	Slow
chrIV	116031	116057	172.951	116051	116060	ATTACCCTT	+	670	1.53e-05	Slow
chrIV	116109	116113	40.9149	116090	116099	GTTATATGT	-	411	0.00939941	Slow
chrIV	117427	117448	59.9249	117423	117432	GCTACCTAT	-	451	0.00527954	Slow
chrIV	117489	117520	152.987	117494	117503	CTTACCTGG	+	569	0.000473022	Slow
chrIV	117569	117580	54.4744	117566	117575	ATTACTCAG	-	530	0.00088501	Slow
chrIV	121855	121856	13.614	121835	121844	ATTCACCTT	+	470	0.0032196	Slow
chrIV	125024	125025	12.3242	125017	125026	GTTATACAG	+	451	0.00527954	Slow
chrIV	125208	125209	11.1387	125211	125220	ATGTCCCTT	+	470	0.0032196	Slow
chrIV	125263	125279	244.985	125281	125290	ATTACCCGG	+	690	1.14e-05	Slow
chrIV	125312	125321	101.471	125296	125305	ATTACCCTG	-	670	1.53e-05	Slow
chrIV	125500	125501	9.30968	125492	125501	GTTCCCAAA	+	451	0.00527954	Slow
chrIV	125539	125543	24.6194	125547	125556	AATATACTT	+	370	0.0176392	Slow
chrIV	129569	129570	10.3302	129571	129580	ATTACCCTG	+	670	1.53e-05	Slow
chrIV	130561	130622	47.2736	130578	130587	CTGACCTCG	-	409	0.0114594	Slow
chrIV	130659	130699	175.096	130665	130674	TTTTCCCAG	-	509	0.00167465	Slow
chrIV	130733	130775	58.491	130753	130762	AACATCCGC	-	390	0.0155792	Slow
chrIV	130828	130838	31.4047	130826	130835	AATACCTGT	+	490	0.00270462	Slow
chrIV	132002	132004	20.5396	132010	132019	CTTACTCCC	+	509	0.00167465	Slow
chrIV	132069	132070	8.6817	132057	132066	TTTTTCCTC	-	449	0.00630951	Slow
chrIV	132434	132435	8.66346	132429	132438	GTTCCTAGA	-	411	0.00939941	Slow
chrIV	132881	132882	10.1639	132860	132869	ATTCCGCCG	+	430	0.00733948	Slow
chrIV	132953	133006	62.0828	132975	132984	GTGATCCTC	-	491	0.00218964	Slow
chrIV	133048	133053	20.2658	133044	133053	GTTACTAGC	+	511	0.00139999	Slow
chrIV	133108	133135	31.5156	133105	133114	CTATCCCTT	+	449	0.00630951	Slow
chrIV	133183	133184	27.5273	133183	133192	ATTGCTCTA	-	470	0.0032196	Slow
chrIV	134799	134854	179.513	134804	134813	TTTTCCCAT	+	509	0.00167465	Slow
chrIV	134895	134947	316.746	134912	134921	GGTACCCGC	-	611	0.000114441	Slow
chrIV	135114	135115	8.76057	135130	135139	TTTACACGC	+	569	0.000473022	Slow
chrIV	145444	145449	53.5315	145422	145431	ATTACTATT	+	470	0.0032196	Slow
chrIV	145626	145648	262.266	145649	145658	ACTACCCGG	+	590	0.000267029	Slow
chrIV	147787	147912	315.699	147851	147860	GTTACTTTT	+	491	0.00218964	Slow
chrIV	147941	147969	19.7633	147947	147956	GTGACCAGG	+	511	0.00139999	Slow
chrIV	148016	148064	456.532	148019	148028	GTAACCAGA	+	511	0.00139999	Slow
chrIV	148112	148136	26.8697	148118	148127	ATTGACCGT	-	490	0.00270462	Slow
chrIV	156154	156159	32.3976	156147	156156	AATACACTT	-	470	0.0032196	Slow
chrIV	159381	159382	17.5332	159357	159366	ATTATCAAC	+	430	0.00733948	Slow
chrIV	167355	167356	15.5908	167362	167371	ATTTCACTT	+	470	0.0032196	Slow
chrIV	167389	167437	430.644	167418	167427	GTTCCTCCA	-	451	0.00527954	Slow
chrIV	167586	167635	685.146	167597	167606	ATTACCCGG	-	690	1.14e-05	Slow
chrIV	167805	167832	43.6544	167823	167832	ATTAACGAG	-	430	0.00733948	Slow
chrIV	172287	172288	15.6767	172294	172303	TTTTCCCTC	+	549	0.000747681	Slow
chrIV	172354	172370	206.409	172339	172348	GTTACCCCA	-	651	3.05e-05	Slow
chrIV	172554	172565	36.9726	172546	172555	ATTGCCCAC	-	530	0.00088501	Slow
chrIV	172718	172719	9.01847	172734	172743	ATTACCACA	-	530	0.00088501	Slow
chrIV	176298	176331	96.0209	176297	176306	GTTAGCTAT	-	451	0.00527954	Slow
chrIV	176477	176496	302.122	176496	176505	GTTACCCGC	+	711	3.81e-06	Slow
chrIV	176549	176562	41.7821	176530	176539	GTTCTGCTG	-	391	0.0135193	Slow
chrIV	184782	184783	8.31315	184781	184790	GTTACCCAG	+	651	3.05e-05	Slow
chrIV	190741	190750	45.9086	190750	190759	ATTACCCGT	+	690	1.14e-05	Slow
chrIV	198561	198575	26.2568	198575	198584	ATTATTCTT	-	470	0.0032196	Slow
chrIV	199824	199826	20.6273	199827	199836	ATTACTATC	+	470	0.0032196	Slow
chrIV	199879	199880	12.1701	199881	199890	ATTAGCCTT	-	570	0.000335693	Slow
chrIV	211193	211195	49.754	211191	211200	GTTCTCCTT	-	491	0.00218964	Slow
chrIV	211228	211241	21.0398	211225	211234	TTTAAACAT	-	409	0.0114594	Slow
chrIV	211285	211336	537.378	211288	211297	ATCATACGG	-	390	0.0155792	Slow
chrIV	211455	211514	247.103	211464	211473	GTTGTCAGC	+	411	0.00939941	Slow
chrIV	211632	211644	20.4041	211614	211623	GTTGGCCGT	+	511	0.00139999	Slow
chrIV	212121	212122	8.89345	212116	212125	ATTAGCTGA	+	490	0.00270462	Slow
chrIV	212188	212211	28.4309	212200	212209	GTTACAATA	+	491	0.00218964	Slow
chrIV	212602	212603	12.6212	212594	212603	CTTATCATT	-	449	0.00630951	Slow
chrIV	212786	212797	34.2413	212797	212806	GTTCCCTGT	+	511	0.00139999	Slow
chrIV	212827	212849	106.259	212839	212848	GCTACCCTA	+	591	0.000198364	Slow
chrIV	212947	212948	8.57248	212956	212965	ATGAGCCGA	-	490	0.00270462	Slow
chrIV	213036	213037	15.1279	213043	213052	ATTACCGAC	+	530	0.00088501	Slow
chrIV	215680	215683	24.1548	215676	215685	ATAAACCGT	+	490	0.00270462	Slow
chrIV	215836	215863	268.885	215863	215872	ATTACCCGG	+	690	1.14e-05	Slow
chrIV	215906	215976	75.4678	215920	215929	GGAACCCGG	-	511	0.00139999	Slow
chrIV	217288	217289	10.8228	217269	217278	ATTATACCA	+	430	0.00733948	Slow
chrIV	217334	217351	64.4534	217350	217359	GTTTGCCTG	+	491	0.00218964	Slow
chrIV	217411	217413	34.7341	217399	217408	ATTTTCCAC	+	430	0.00733948	Slow
chrIV	217491	217492	12.4385	217472	217481	TTTACCCTC	-	649	3.81e-05	Slow
chrIV	219447	219454	21.0398	219456	219465	TTCACCCGG	+	569	0.000473022	Slow
chrIV	221366	221375	52.3019	221360	221369	TTTATCCTT	+	549	0.000747681	Slow
chrIV	221413	221460	100.325	221422	221431	ATTACCCTT	-	670	1.53e-05	Slow
chrIV	221963	221964	11.5981	221960	221969	ATCACCCCA	+	530	0.00088501	Slow
chrIV	222017	222047	97.2545	222011	222020	GCTATCCAT	-	451	0.00527954	Slow
chrIV	222082	222109	83.8836	222109	222118	AGTACCTTT	-	470	0.0032196	Slow
chrIV	222188	222189	48.067	222196	222205	CTTTCCCTT	-	549	0.000747681	Slow
chrIV	223696	223706	77.6958	223697	223706	ACTACTCTA	-	470	0.0032196	Slow
chrIV	223865	223899	205.091	223894	223903	ATTACCCGA	+	690	1.14e-05	Slow
chrIV	227036	227038	19.6926	227034	227043	CTGATCCTT	-	449	0.00630951	Slow
chrIV	227089	227139	53.9959	227120	227129	ATTGCGCGA	-	490	0.00270462	Slow
chrIV	229591	229592	16.7081	229588	229597	GTTTCTCTA	-	491	0.00218964	Slow
chrIV	229737	229767	28.6719	229749	229758	GTTAGCCGG	-	611	0.000114441	Slow
chrIV	230703	230725	21.1749	230712	230721	ATATCCCGC	-	490	0.00270462	Slow
chrIV	230780	230785	25.1981	230766	230775	GTTGCTCGC	+	511	0.00139999	Slow
chrIV	232419	232420	10.1074	232394	232403	CATTCCCGA	-	469	0.00424957	Slow
chrIV	232496	232497	12.4932	232480	232489	ATTTCCCTC	+	570	0.000335693	Slow
chrIV	234017	234031	31.0204	234025	234034	TTTACGCAA	+	509	0.00167465	Slow
chrIV	234203	234252	413.257	234215	234224	GTTACCCTG	-	691	7.63e-06	Slow
chrIV	234314	234315	10.5424	234298	234307	ATTTCGTTT	+	370	0.0176392	Slow
chrIV	234383	234384	8.76057	234373	234382	TTTAGCCTT	+	549	0.000747681	Slow
chrIV	234487	234521	53.7949	234496	234505	ATTAGCCCA	+	530	0.00088501	Slow
chrIV	234595	234601	31.7623	234598	234607	ATTGACCGT	-	490	0.00270462	Slow
chrIV	234673	234694	20.269	234674	234683	TGTTCCCGC	+	469	0.00424957	Slow
chrIV	238789	238791	22.3928	238769	238778	AATACACGG	+	490	0.00270462	Slow
chrIV	238841	238861	138.959	238826	238835	ACTACCCGG	-	590	0.000267029	Slow
chrIV	239660	239661	10.7262	239659	239668	GTTCTCCGC	+	511	0.00139999	Slow
chrIV	239858	239860	22.7521	239861	239870	TTGACACTT	-	449	0.00630951	Slow
chrIV	239900	240026	138.086	239955	239964	GGCACGCTG	+	391	0.0135193	Slow
chrIV	240066	240093	64.9403	240089	240098	TTTACTCGT	+	569	0.000473022	Slow
chrIV	240203	240210	42.3923	240215	240224	GTTACCCTA	+	691	7.63e-06	Slow
chrIV	241265	241275	137.212	241277	241286	GTTACCCAT	+	651	3.05e-05	Slow
chrIV	241326	241330	37.4743	241303	241312	CTTCCTCGA	-	469	0.00424957	Slow
chrIV	245677	245678	8.66346	245654	245663	AGCACCCAT	-	430	0.00733948	Slow
chrIV	245746	245747	14.8224	245756	245765	ATAGCCCTA	+	470	0.0032196	Slow
chrIV	248088	248089	11.2227	248090	248099	GGTGCCTGT	+	411	0.00939941	Slow
chrIV	255243	255265	183.432	255261	255270	ATAACCCGG	+	590	0.000267029	Slow
chrIV	255419	255420	8.74057	255406	255415	GTTAACATA	-	491	0.00218964	Slow
chrIV	255453	255454	29.2514	255459	255468	GACGCCCGC	-	411	0.00939941	Slow
chrIV	258726	258732	55.5089	258713	258722	CTTACCCGA	-	669	2.29e-05	Slow
chrIV	265093	265108	18.2104	265096	265105	ATATCCCTT	-	470	0.0032196	Fast
chrIV	265162	265163	13.5519	265152	265161	AAGACCCGT	+	490	0.00270462	Fast
chrIV	272245	272247	26.0305	272254	272263	AGTACCAGA	+	490	0.00270462	Slow
chrIV	286826	286860	163.949	286841	286850	GTTGCCCTG	+	591	0.000198364	Slow
chrIV	286942	286948	48.5774	286932	286941	GTTTGGCGT	+	411	0.00939941	Slow
chrIV	292271	292272	9.74044	292269	292278	GTGACCGGT	-	511	0.00139999	Slow
chrIV	300080	300081	10.4942	300077	300086	GTTTCCCTA	-	591	0.000198364	Slow
chrIV	300241	300264	148.179	300229	300238	ACTACCCGG	-	590	0.000267029	Slow
chrIV	300407	300427	33.1109	300400	300409	GTTACAGGT	-	511	0.00139999	Slow
chrIV	301110	301137	641.167	301102	301111	ATTACCCGA	-	690	1.14e-05	Slow
chrIV	301281	301348	548.789	301316	301325	TTTATCGGA	+	469	0.00424957	Fast
chrIV	301470	301471	10.8059	301479	301488	ATTCTCCTA	+	470	0.0032196	Fast
chrIV	302820	302868	142.317	302831	302840	TTTACCCGG	-	669	2.29e-05	Fast
chrIV	303043	303064	54.2471	303030	303039	GAAACCCTT	-	491	0.00218964	Fast
chrIV	304923	304943	100.978	304944	304953	GTTACCCTT	+	691	7.63e-06	Slow
chrIV	307925	307946	74.0117	307922	307931	ATTATCCTA	-	570	0.000335693	Slow
chrIV	307976	308091	135.656	308022	308031	TTGACCTGG	-	469	0.00424957	Fast
chrIV	312761	312762	8.89345	312768	312777	TTCACCGGC	-	469	0.00424957	Fast
chrIV	312798	312799	21.3866	312808	312817	ATTTCACTT	-	470	0.0032196	Fast
chrIV	321779	321789	17.3452	321795	321804	TTTACCTCC	+	509	0.00167465	Fast
chrIV	321916	321918	34.9385	321912	321921	GCTAGGCGA	+	411	0.00939941	Fast
chrIV	321965	321988	22.4454	321960	321969	CTTTCTCTC	+	449	0.00630951	Slow
chrIV	322072	322074	20.7003	322080	322089	TTTACTCAT	+	509	0.00167465	Fast
chrIV	323786	323818	62.5837	323800	323809	CTCACCCGG	+	569	0.000473022	Fast
chrIV	330549	330564	47.5083	330545	330554	TATACCATT	+	449	0.00630951	Slow
chrIV	330618	330638	383.315	330605	330614	GTCACCCTG	-	591	0.000198364	Slow
chrIV	330678	330707	64.0245	330705	330714	TTCACCCTC	-	549	0.000747681	Slow
chrIV	330794	330799	27.7353	330802	330811	TTGAGCCTC	-	449	0.00630951	Slow
chrIV	330874	330925	122.553	330908	330917	GTTATTCGG	+	511	0.00139999	Slow
chrIV	332472	332487	20.4908	332460	332469	TTCAACCTC	-	449	0.00630951	Slow
chrIV	332647	332659	130.246	332660	332669	ATTACCCGC	+	690	1.14e-05	Slow
chrIV	334506	334520	21.4761	334518	334527	GATGCCCGC	-	511	0.00139999	Slow
chrIV	334566	334567	9.95219	334578	334587	TTTAGCAGA	-	469	0.00424957	Slow
chrIV	334752	334753	9.95219	334743	334752	CTTGCCCAT	+	509	0.00167465	Slow
chrIV	341309	341327	32.6093	341317	341326	CTTTCCCAG	+	509	0.00167465	Slow
chrIV	341374	341385	63.3872	341395	341404	GTTCCCCCC	+	551	0.000610352	Slow
chrIV	341419	341420	8.66346	341395	341404	GTTCCCCCC	+	551	0.000610352	Slow
chrIV	341476	341486	31.6246	341478	341487	CTTAGCTGT	-	469	0.00424957	Slow
chrIV	352295	352314	44.2322	352318	352327	ATCACCTTC	-	470	0.0032196	Slow
chrIV	352461	352477	151.972	352480	352489	ATCACCCGC	+	590	0.000267029	Slow
chrIV	352653	352654	13.9575	352628	352637	TTTTCTCTT	+	449	0.00630951	Slow
chrIV	357143	357144	13.2015	357142	357151	GCTGCGCTG	+	391	0.0135193	Slow
chrIV	357181	357203	17.5624	357200	357209	TTTATCTCA	-	409	0.0114594	Fast
chrIV	357256	357259	18.6339	357251	357260	AGTACACGG	+	490	0.00270462	Slow
chrIV	357305	357309	29.8383	357291	357300	TTTTCGCGT	+	469	0.00424957	Slow
chrIV	357368	357372	22.7293	357379	357388	CTTTCCTGC	-	469	0.00424957	Slow
chrIV	357434	357437	21.8507	357412	357421	GTTATCCAA	+	551	0.000610352	Slow
chrIV	357467	357468	9.52869	357444	357453	TTCACCCAG	+	509	0.00167465	Slow
chrIV	357521	357522	11.6462	357498	357507	GAAACGCGT	-	411	0.00939941	Slow
chrIV	357562	357563	8.89345	357564	357573	GTGACCTTT	+	491	0.00218964	Fast
chrIV	357598	357599	8.66346	357581	357590	GCCACCCGG	-	511	0.00139999	Fast
chrIV	358277	358278	8.45718	358270	358279	AATACCTTG	-	470	0.0032196	Slow
chrIV	358323	358325	18.9771	358327	358336	GTTACTCGT	-	611	0.000114441	Slow
chrIV	358740	358741	11.6462	358726	358735	CTTTCCCTG	-	549	0.000747681	Slow
chrIV	359327	359328	13.5121	359333	359342	ATTACCCTA	+	670	1.53e-05	Slow
chrIV	359627	359629	19.0501	359630	359639	GGTATCCTT	-	491	0.00218964	Slow
chrIV	359710	359711	8.6817	359713	359722	GATACCCTT	-	591	0.000198364	Slow
chrIV	361421	361422	10.5874	361418	361427	TTTGCCCTA	-	549	0.000747681	Slow
chrIV	362559	362560	10.5199	362546	362555	CTTACGCTG	+	549	0.000747681	Slow
chrIV	363713	363726	36.8443	363714	363723	ATTATGCTT	-	470	0.0032196	Slow
chrIV	363776	363784	55.0547	363781	363790	ATTACACTA	-	570	0.000335693	Slow
chrIV	366253	366254	9.31695	366267	366276	GTTATCTCT	-	451	0.00527954	Slow
chrIV	366310	366311	9.52869	366320	366329	TTGAGCCGG	+	469	0.00424957	Slow
chrIV	366380	366416	47.9776	366373	366382	TGTACACTA	-	449	0.00630951	Fast
chrIV	366454	366461	29.6448	366466	366475	ATCAGCCGT	-	490	0.00270462	Fast
chrIV	366541	366553	36.4533	366537	366546	GCTTCCTGT	+	411	0.00939941	Fast
chrIV	366633	366634	10.4734	366635	366644	GTTACGCTG	-	591	0.000198364	Slow
chrIV	366815	366823	65.5866	366825	366834	CTTCCCCGG	+	569	0.000473022	Slow
chrIV	366879	366887	57.8044	366866	366875	AGTACCCGC	-	590	0.000267029	Slow
chrIV	368496	368497	11.2227	368474	368483	GTTCCTCTG	+	491	0.00218964	Slow
chrIV	368634	368635	8.40439	368648	368657	GTTAGCCAC	+	551	0.000610352	Slow
chrIV	368691	368702	56.2773	368701	368710	GAAACCCCC	-	451	0.00527954	Slow
chrIV	368749	368791	40.5271	368754	368763	AATAGCCGC	-	490	0.00270462	Slow
chrIV	368887	368904	66.7924	368892	368901	CTTACACGA	-	569	0.000473022	Slow
chrIV	368973	368979	79.6462	368975	368984	TTTAGCCTT	-	549	0.000747681	Slow
chrIV	369018	369019	24.5629	369025	369034	CTTCCCCTG	+	549	0.000747681	Slow
chrIV	369061	369072	44.0437	369059	369068	ATTTGCCTC	+	470	0.0032196	Slow
chrIV	369106	369107	8.52655	369118	369127	ACTACCGCG	+	430	0.00733948	Slow
chrIV	369138	369156	74.4372	369162	369171	GGTTCCCGG	+	511	0.00139999	Slow
chrIV	369195	369218	70.7302	369195	369204	GTTACCAAT	-	551	0.000610352	Slow
chrIV	369253	369254	11.1365	369245	369254	ATTAAAAGA	+	390	0.0155792	Slow
chrIV	369312	369347	167.816	369316	369325	GTTACCCGC	-	711	3.81e-06	Slow
chrIV	369382	369407	338.943	369374	369383	ATTACCCGC	-	690	1.14e-05	Fast
chrIV	369445	369472	31.6272	369447	369456	TTTACCGCT	-	509	0.00167465	Fast
chrIV	370969	370997	18.7793	370958	370967	CTTTCCTAT	+	409	0.0114594	Fast
chrIV	371028	371043	38.6825	371037	371046	ATTACGTTC	+	470	0.0032196	Fast
chrIV	371080	371084	32.0234	371059	371068	GTCACCTCC	+	451	0.00527954	Fast
chrIV	372114	372130	204.623	372099	372108	ATTACCCGG	-	690	1.14e-05	Fast
chrIV	381612	381613	16.6302	381593	381602	TTTACCCTG	-	649	3.81e-05	Slow
chrIV	386839	386840	9.69482	386816	386825	ATTTCCTAA	+	430	0.00733948	Slow
chrIV	386919	386921	19.658	386915	386924	CTTACGCCC	+	509	0.00167465	Slow
chrIV	386968	386995	27.8943	386957	386966	GCCACCCGA	-	511	0.00139999	Slow
chrIV	387055	387065	38.3265	387046	387055	ATCACCCGC	-	590	0.000267029	Slow
chrIV	392643	392644	15.883	392628	392637	ATCACCTTA	-	470	0.0032196	Slow
chrIV	393274	393275	11.1384	393257	393266	GCCTCCCGA	-	411	0.00939941	Slow
chrIV	393306	393307	10.9878	393313	393322	GCTACCCAT	-	551	0.000610352	Slow
chrIV	393448	393485	328.539	393468	393477	GTTACCCGT	+	711	3.81e-06	Slow
chrIV	393651	393660	101.085	393657	393666	GTGAACCGT	-	511	0.00139999	Slow
chrIV	393818	393827	79.2653	393799	393808	TCTACCCCA	+	509	0.00167465	Slow
chrIV	393988	394055	197.789	394008	394017	TTTTGCCTC	+	449	0.00630951	Slow
chrIV	398831	398834	49.4379	398814	398823	TTTATTCGA	-	469	0.00424957	Slow
chrIV	398992	399020	144.128	399000	399009	GTTCCCCCA	+	551	0.000610352	Slow
[truncated: 7,124 more rows]

## Sheet: Free MNase
Information on free MNase peaks
[truncated: 1,517 more rows]
