# Supplementary material for: ChEC-seq kinetics discriminates transcription factor binding sites by DNA sequence and shape in vivo
Source: Nat Commun. 2015 Oct 22;6:8733. doi: 10.1038/ncomms9733 (PMC4618392; doi:10.1038/ncomms9733)
Supplement: Supplementary Software 1 — Scripts used for processing and analysis of ChEC-seq data. [file ncomms9733-s3.txt]

#average_plot.pl

#!/usr/bin/perl -w

# Siva Kasinathan (Henikoff Lab, FHCRC): skasin@uw.edu

# Given a regions BED file and BED file with positions falling in those regions with
# a particular score, return R/Excel-compatible file for calculation of statistics, e.g.,
# determination of aggregate profile

# The averages are printed to STDOUT while the raw data in R/Excel-compatible tabular form
# is printed to a designated output file.

use strict;
use autodie;

# Parse parameters

my ($regions_file, $bed_file, $output_file);
my $strand = 0;		#If strand orientation is present in regions BED file (fourth column),
					#then orient by strand

for (my $i = 0; $i < scalar @ARGV; $i++){
	if ($ARGV[$i] eq "-b"){
		$bed_file = $ARGV[$i+1];
		die "Bed file $bed_file does not exist!\n" unless (-e $bed_file);
	}
	elsif ($ARGV[$i] eq "-o"){
		$output_file = $ARGV[$i+1];
	}
	elsif ($ARGV[$i] eq "-r"){
		$regions_file = $ARGV[$i+1];
		die "Regions .bed file $regions_file does not exist!\n" unless (-e $regions_file);
	}
	elsif ($ARGV[$i] eq "-strand"){
		$strand = 1;
	}
	elsif ($ARGV[$i] eq "-h"){
		print_help();
	}
}

print_help() if (!defined($bed_file) || !defined($output_file) || !defined($regions_file));

# Read the BED file

my %bed;	# Hash indexed on chromosome and start coordinate that contains per-base counts
print STDERR "\tReading BED file\n";

my $n_bases = 0;	# Counter for number of bases

open BED, '<', $bed_file
	or die "Could not open BED file $bed_file\n";
while(<BED>){
	chomp;
	my @temp = split/\s+/;
	$bed{$temp[0]}{$temp[1]} = $temp[3];
	$n_bases++;
}
close BED;

print STDERR "Read $n_bases from $bed_file\n";


# Read in regions

my %region_bases;	# Hash indexed on name (chr_start_end_strand with strand being optional)
					# that contains the corresponding BED value read above if this value
					# exists
my $name;			# temp variable
my $n_regions = 0;	# counter for number of regions processed

print STDERR "\tProcessing regions .bed file\n";

open REGIONS, '<', $regions_file
	or die "Could not open regions BED file $regions_file\n";
while(<REGIONS>){
	chomp;
	my @temp = split/\s+/;
	$name = "$temp[0]"."_"."$temp[1]"."_"."$temp[2]";
	$name .= "_"."$temp[3]" if ($temp[3] eq "-" || $temp[3] eq "+");
	for (my $i = $temp[1]; $i < $temp[2]; $i++){
		$region_bases{$name}{$i} = $bed{$temp[0]}{$i} if (exists $bed{$temp[0]}{$i});
	}
	$n_regions++;
}
close REGIONS;

print STDERR "Read $n_regions from $regions_file\n";

# Output results

my @arr;	# Temporary array to hold all values in a window for a given locus/region

#Set field separator
local $" = "\t";

my (@sum,@n);	# Arrays to hold sum and number of values

print STDERR "\tOutputting results\n";

open OUTFILE, '>', $output_file
	or die "Could not open output file $output_file\n";
foreach my $region (sort keys %region_bases){
	my @temp = split(/_/,$region);	# Get name of region
	@arr=();	# reset array temp variable
	
	# Iterate through all bases in region
	for (my $i = $temp[1]; $i < $temp[2]; $i++){
		# If a value for this base in the region exists, store it in the array
		# if not, store "NA" in the array
		if (exists $region_bases{$region}{$i}){
			push @arr, $region_bases{$region}{$i};
		}
		else{
			push @arr, "NA";
		}
	}
	
	# Reverse values in the array if this locus/region is on the minus strand
	@arr = reverse @arr if ($strand && $temp[3] eq "-");
	
	# Calculate the sum and number of values for given positions in the window
	for (my $i = 0; $i < scalar @arr; $i++){
		if ($arr[$i] ne "NA"){
			$sum[$i] += $arr[$i];
			$n[$i]++;
		}
	}
	
	# Output values for each region (tabular format)
	print OUTFILE "@temp\t@arr\n";
	
}
close OUTFILE;

# Print averages

print STDERR "\tPrinting averages\n";

for (my $i = 0; $i < scalar @sum; $i++){
	if ($n[$i] > 0) {
		print $sum[$i]/$n[$i],"\n" 
	}
	else{
		print "NA\n";
	}
}

exit;

sub print_help{
	die "\nUsage: ./average_plot.pl [options] -b <bed_file> -r <regions_bed_file> -o <output_file>\n
	Required parameters:
	-b\tpath to .bed file
	-r\tpath to regions .bed file
	-o\tpath to output .txt file\n
	Optional parameters:
	-strand\torient by strand\n
	Help:
	-h Print usage\n\n";
}
#average_plot_ends.pl

#!/usr/bin/perl -w

# Siva Kasinathan (Henikoff Lab, FHCRC): skasin@uw.edu

# Given a regions BED file and BED file with positions falling in those regions with
# a particular score, return R/Excel-compatible file for calculation of statistics, e.g.,
# determination of aggregate profile. This script specifically considers fragments ends
# that are either to the left of or to the right of a defined feature (strand information
# for the feature must be provided). The strand information of a read is not informative
# in this context.

# Averages are printed to STDOUT. R/Excel-compatible files containing arrays are printed
# to files

# Note: This script uses a 'pairs BED' file as input. This is a BED-formatted PAIRS file
# (essentially a reshuffling of columns of a PAIRS file).
# Column	Description
# 0			Chrom
# 1			Read start
# 2			Read end
# 3			Read length
# 4			Read quality
# 5			Strand

use strict;
use autodie;

# Parse parameters

my ($regions_file, $pairsbed_file, $output_file);
my $strand = 0;		#If strand orientation is present in regions BED file (fourth column),
					#then orient by strand

# Default read length minimum and maximum read lengths
my $min = 0;
my $max = 10000;

for (my $i = 0; $i < scalar @ARGV; $i++){
	if ($ARGV[$i] eq "-p"){
		$pairsbed_file = $ARGV[$i+1];
		die "Pairs.bed file $pairsbed_file does not exist!\n" unless (-e $pairsbed_file);
	}
	elsif ($ARGV[$i] eq "-o"){
		$output_file = $ARGV[$i+1];
	}
	elsif ($ARGV[$i] eq "-r"){
		$regions_file = $ARGV[$i+1];
		die "Regions .bed file $regions_file does not exist!\n" unless (-e $regions_file);
	}
	elsif ($ARGV[$i] eq "-strand"){
		$strand = 1;
	}
	elsif ($ARGV[$i] eq "-min"){
		$min = $ARGV[$i+1];
	}
	elsif ($ARGV[$i] eq "-max"){
		$max = $ARGV[$i+1];
	}
	elsif ($ARGV[$i] eq "-h"){
		print_help();
	}
}

print_help() if (!defined($pairsbed_file) || !defined($output_file) || !defined($regions_file));

# Read the input pairs BED file

# Hashes indexed on chromosome and start coordinate storing per-base fragments end counts
my %l_ends;
my %r_ends;
print STDERR "\tReading pairs.bed file\n";

open PAIRSBED, '<', $pairsbed_file
	or die "Could not open pairs.bed file $pairsbed_file\n";
while(<PAIRSBED>){
	chomp;
	my @temp = split/\s+/;
	# Store the fragment if its length is within the supplied min/max constraints
	if ($temp[3] >= $min && $temp[3] <= $max){
		$l_ends{$temp[0]}{$temp[1]}++;
		# Decrement the right ends by one (the end coordinate in a UCSC BED file is one
		# base beyond the actual feature end)
		$r_ends{$temp[0]}{$temp[2]-1}++;
	}
}
close PAIRSBED;

# Parse regions of interest

my %region_bases;	# Hash indexed on name (chrom_start_end_strand) with values
					# from left or right ends stored in an array (left is stored in pos 0
					# right is stored in pos 1)
# Temp variables:
my $name;
my ($right,$left);

print STDERR "\tProcessing regions .bed file\n";

open REGIONS, '<', $regions_file
	or die "Could not open regions BED file $regions_file\n";
while(<REGIONS>){
	chomp;
	# Decompose the region name
	my @temp = split/\s+/;
	$name = "$temp[0]"."_"."$temp[1]"."_"."$temp[2]";
	for (my $i = 3; $i <= $#temp; $i++){
		$name .= "_"."$temp[$i]" if ($temp[$i] ne "");
	}
	
	# For each position within the region
	for (my $i = $temp[1]; $i < $temp[2]; $i++){
		
		# Initialize the left and right read counts to a default value ("NA")
		$left = $right = "NA";
		
		# Get the left and right counts if they exist
		$left = $l_ends{$temp[0]}{$i} if exists $l_ends{$temp[0]}{$i};
		$right = $r_ends{$temp[0]}{$i} if exists $r_ends{$temp[0]}{$i};
		if ($temp[3] eq "-"){
			#If feature is on minus strand, then store right end as left end counts
			#and left end as right end counts
			push @{$region_bases{$name}{$i}}, $right;
			push @{$region_bases{$name}{$i}}, $left;
		}
		else{
			push @{$region_bases{$name}{$i}}, $left;
			push @{$region_bases{$name}{$i}}, $right;
		}
	}
}
close REGIONS;

# Temp arrays to contain left and right fragment end counts
my (@l_arr, @r_arr);
my ($rs,$ls);
#Set field separator
local $" = "\t";

# arrays containing sums and number of entries for the right and left reads
my (@l_sum,@l_n, @r_sum, @r_n);

print STDERR "\tOutputting results\n";

# Output files for left and right end arrays
my $l_output_file = "$output_file".".left.txt";
my $r_output_file = "$output_file".".right.txt";

# Output results
open LOUTFILE, '>', $l_output_file
	or die "Could not open output file $output_file\n";
open ROUTFILE, '>', $r_output_file
	or die "Could not open output file $output_file\n";
foreach my $region (sort keys %region_bases){	# Iterate over regions
	my @temp = split(/_/,$region);	# Split each region name
	# initialize empty temp arrays
	@l_arr=();
	@r_arr=();
	$rs = $ls = 0;
	
	# Iterate through each base in the region
	for (my $i = $temp[1]; $i < $temp[2]; $i++){
	# Save the values corresponding to those bases in the array
		push @l_arr, ${$region_bases{$region}{$i}}[0];
		push @r_arr, ${$region_bases{$region}{$i}}[1];
	}
	
	# If the feature is on the minus strand, reverse the arrays
	if ($temp[3] eq "-"){
		@l_arr = reverse @l_arr;
		@r_arr = reverse @r_arr;
	}
	
	# Compute sum and number of non-NA entries for left and right reads
	for (my $i = 0; $i < scalar @l_arr; $i++){
		if ($l_arr[$i] ne "NA"){
			$l_sum[$i] += $l_arr[$i];
			$l_n[$i]++;
			$ls++;
		}
		if ($r_arr[$i] ne "NA"){
			$r_sum[$i] += $r_arr[$i];
			$r_n[$i]++;
			$rs++;
		}
	}
	
	# Print the array values for a given region to the output file if there is at least
	# one non-NA value
	print LOUTFILE "@temp\t@l_arr\n" if $ls > 0;
	print ROUTFILE "@temp\t@r_arr\n" if $rs > 0;
	
}
close LOUTFILE;
close ROUTFILE;


#Print left and right averages to STDOUT
#Output format: [left_avg] [right_avg]
for (my $i = 0; $i < scalar @l_sum; $i++){
	if ($l_n[$i] > 0){
		print $l_sum[$i]/$l_n[$i];
	}
	else{
		print "NA";
	}
	print "\t";
	if ($r_n[$i] > 0){
		print -1*$r_sum[$i]/$r_n[$i];
	}
	else{
		print "NA";
	}
	print "\n";
}

exit;

sub print_help{
	die "\nUsage: ./average_plot_ends.pl [options] -b <bed_file> -r <regions_bed_file> -o <output_file>\n
	Required parameters:
	-p\tpath to .bed file
	-r\tpath to regions .bed file
	-o\toutput file PREFIX\n
	Optional parameters:
	-strand\torient by strand\n
	Help:
	-h Print usage\n\n";
}
#bed_coord_window.pl

#!/usr/bin/perl -w

# Siva Kasinathan (Henikoff Lab, FHCRC): skasin@uw.edu

# Define windows around midpoints of BED coordinates. Note that if windows provided are
# not even integers, they are rounded up to the nearest even integer
# Output is to STDOUT

# This script performs an operation similar to SlopBED (in the BEDTools Suite)

use strict;
use autodie;

#Parse parameters
my ($bed_file, $output_file);
my $window;
my ($up,$down);

for (my $i = 0; $i < scalar @ARGV; $i++){
	if ($ARGV[$i] eq "-b"){
		$bed_file = $ARGV[$i+1];
		die "Bed file $bed_file does not exist!\n" unless (-e $bed_file);
	}
	elsif ($ARGV[$i] eq "-o"){
		$output_file = $ARGV[$i+1];
	}
	elsif ($ARGV[$i] eq "-w"){
		$window = $ARGV[$i+1];
		if (index($window,":") == -1){
			if (is_integer($window) && $window > 0){
				$window++ if $window % 2 != 0;
				$up = $down = $window/2;
			}
			else{
				die "\nSymmetric window width needs to be a positive integer\n";
			}
		}
		elsif (index($window,":") != -1){
			my @temp = split(/:/,$window);
			if (is_integer($temp[0]) && is_integer($temp[1]) && $temp[0] >= 0 && $temp[1] >= 0){
				$up = $temp[0];
				$down = $temp[1];
			}
			else{
				die "\nAsymmetric window width must be input as x:y where, for positive integers x and y,\nx is upstream 'half' window and y is downstream 'half' window\n\n";
			}
		}
	}
	elsif ($ARGV[$i] eq "-h"){
		print_help();
	}
}

print_help() if (!defined($bed_file) || !defined($output_file) || !defined($up) || !defined($down));

open BED, '<', $bed_file
	or die "Could not open .bed file $bed_file\n";
open OUTPUT, '>', $output_file
	or die "Could not open output file $output_file\n";

#Set field separator
local $" = "\t";

while(<BED>){
	chomp;
	my @temp = split/\s+/;
	$temp[1] += $temp[2];	# Add the start and end coordinates
	$temp[1]++ if $temp[1] % 2 != 0;	# Increment the sum of the start and end coordinates if not evenly divisible by 2
	$temp[1] /= 2;	# Calculate the midpoint of the feature
	$temp[2] = $temp[1]+1; # End of the midpoint is one base beyond the midpoint (BED convention)
	$temp[1] -= $up;	# Window (upstream)
	$temp[2] += $down;	# Window (downstream)
	print OUTPUT "@temp\n" if $temp[1] >= 0;
}


close BED;
close OUTPUT;

exit;

# Subroutine for checking if a string is an integer
sub is_integer {
   defined $_[0] && $_[0] =~ /^[+-]?\d+$/;
}

sub print_help{
	die "\nUsage: ./bed_coord_window.pl [options] -b <bed_file> -o <output_file> -w [window width]\n
	Outut is to STDOUT\n
	Required parameters:
	-b\tpath to .bed file
	-o\tpath to output BED file
	-w\twindow width (will be rounded if not an even integer)
	    [integer] will result in symmetric padding
	    [x:y] will result in asymmetric padding (x bp upstream, y bp downstream)\n
	Help:
	-h Print usage\n\n";
}
#call_peaks.sh

#!/bin/bash

# Siva Kasinathan (Henikoff Lab, FHCRC): skasin@uw.edu

# This is a wrapper script that calls peaks using a thresholding approach
# Dependencies: BEDOPS (Neph, et al. Bioinformatics 2012; https://github.com/bedops/bedops)
#				treshold_bed.pl

# Usage: ./call_peaks.sh [threshold] [BED File] [Output prefix]

THRESH=$1	# Threshold
BEDFILE=$2	# Input BED file
OUTPREFIX=$3	# Output prefix

BEDOPSDIR=/home/gzentner/bedops
SCRIPTS_DIR=/home/gzentner/scripts

# Get list of chromosomes
CHROMS=(`${BEDOPSDIR}/bedextract --list-chr $BEDFILE`)

# Iterate over chromosomes
for c in ${CHROMS[@]}
do
	echo $c
	grep -w $c $BEDFILE > ${c}.temp	# Create temp file containing reads mapping to just a given chromosome
	for INTER in `seq 10 10 100`	# Iterate over a range of inter peak distances
	do
		# Call peaks using given parameters
		${SCRIPTS_DIR}/perl_thresh_bed.pl $THRESH ${c}.temp ${INTER} >> ${OUTPREFIX}_t${THRESH}_ip${INTER}.bedgraph
	done
done


rm -r *.temp	# Remove all temp files
#chec_heatmap.pl

#!/usr/bin/perl -w

# S. Kasinathan, Henikoff Lab/FHCRC (skasin@uw.edu)

# Get values corresponding to ChEC time points falling within defined regions
# (peaks) and output in format compatible with heatmap generation

# Input:  Bedgraph containing peaks, parameters file pointing to time point bedgraph files
# Output: Array containing peak, coordinates, occupancy and desired statistic for the peak
#         region across ChEC experiments/time points

# Notes on processing of input data in this script:
# (1) Z-score transformation: In order to facilitate comparisons between peaks that have
# different occupancies over time, values within a heatmap row (with each entry in a row
# corresponding to a ChEC timepoint) are Z-score transformed. Z-score transformation can
# be suppressed with the '-no_z' flag.
# (2) Background normalization: This corrects for signal:noise ratio and allows a more
# robust comparison between ChEC timepoints. Specifically, without this normalization, the 
# early ChEC timepoints tend to have high normalized counts at peaks due to low background
# cleavage, while late time points have comparatively lower normalized counts at peaks
# due to higher background. In order to facilitate visual comparison of timepoints in
# a heatmap without the potentially confounding effect of the particulars of signal:noise,
# normalization relative to the immediate local background around a peak is performed.
# Background window width can be modulated using the '-bg_w' flag (default width is 25 bp
# upstream and downstream of the peak of interest). Background normalization can be
# turned off with the '-no_bg' flag. Note: This feature was not utilized in the manuscript.

# Type "./chec_heatmap.pl" to display usage.

use strict;
use autodie;

print_help() if !$ARGV[0];

#-----------------------------------------------------------------------------------------
# Parse parameters
#-----------------------------------------------------------------------------------------

my $peaks_file;
my $file_list;

my $calc_z = 1;     # Whether or not to calculate Z-scores (default: calculate z-scores)
my $stat ="avg";    # Statistic to compute (default: average)
my $min_t_vals=3;	# Minimum number of time points for which there needs to be data
                    # default: 3

my $calc_bg = 1;	# Binary variable indicating whether or not perform background
                    # normalization. Default: yes
my $bg_width = 25;  # Default background size. 25 bp upstream of peak and 25 bp downstream

for (my $i = 0; $i < scalar @ARGV; $i++){
	if ($ARGV[$i] eq "-p"){
		$peaks_file = $ARGV[$i+1];
		die "Pairs file $peaks_file does not exist!\n" unless (-e $peaks_file);
	}
	elsif ($ARGV[$i] eq "-d"){
		$file_list = $ARGV[$i+1];
		die "Data file list $file_list does not exist!\n" unless (-e $file_list);
	}
	elsif ($ARGV[$i] eq "-s"){
		$stat = $ARGV[$i+1];
	}
	elsif ($ARGV[$i] eq "-no_z"){
		$calc_z = 0;
	}
	elsif ($ARGV[$i] eq "-min_t"){
		$min_t_vals = $ARGV[$i+1];
		die "\nMin. number of data points needs to be an integer\n\n" if (!is_integer($min_t_vals) || $min_t_vals <= 0);
	}
	elsif ($ARGV[$i] eq "-bg_w"){
		$bg_width = $ARGV[$i+1];
		die "\nBackground width needs to be positive integer\n\n" if (!is_integer($bg_width) || $bg_width <= 0);
	}
	elsif ($ARGV[$i] eq "-no_bg"){
		$calc_bg = 0;
	}
	elsif ($ARGV[$i] eq "-h"){
		print_help();
	}
}

print STDERR "\nParameters:\n";
print STDERR "\tChEC timepoint datasets file:   $file_list\n";
print STDERR "\tPeaks file:                     $peaks_file\n";
print STDERR "\tMinimum number of datapoints:   $min_t_vals\n";
print STDERR "\tStatistic:                      $stat\n";
print STDERR "\tCalculate z-score:              ";
if ($calc_z){
	print STDERR "yes\n";
}
else{
	print STDERR "no\n";
}
print STDERR "\tBackground normalization:       ";
if ($calc_bg){
	print STDERR "yes\n";
	print STDERR  "\tBackground width:               $bg_width\n";
}
else{
	print STDERR "no\n";
}
print STDERR "\n";


#-----------------------------------------------------------------------------------------
# (1) Read peaks bedgraph
#-----------------------------------------------------------------------------------------

print STDERR "Reading peaks bedgraph $peaks_file\n";

my $npeaks = 0; # Counter for number of peaks
my $nbases = 0; # Counter for number of bases contained within peaks

# Hashes keyed by chromosome and start position relating to peaks
my %peak_bases;	# Bases contained within peaks
my %peaks;		# Chrom and start and end coordinates of peaks
my %occupancies; # Occupancies of peaks (or other values provided in input bedgraph
                 # corresponding to each peak.

# Hashes keyed by chromosome and start position relating to background
my %bg_bases;

open PEAKS, '<', $peaks_file
	or die "Could not open peaks bedgraph $peaks_file\n";

while (<PEAKS>){
	chomp;
	my @line = split/\s+/;
	$peaks{$line[0]}{$line[1]} = $line[2];
	$occupancies{$line[0]}{$line[1]} = $line[3];
	for (my $pos = $line[1]; $pos < $line[2]; $pos++){
		$peak_bases{$line[0]}{$pos} = 1;
		$nbases++;
	}
	if ($calc_bg){
		for (my $pos = $line[1] - $bg_width; $pos < $line[1]; $pos++){
			$bg_bases{$line[0]}{$pos} = 1;
		}
		for (my $pos = $line[2]; $pos < $line[2] + $bg_width; $pos++){
			$bg_bases{$line[0]}{$pos} = 1;
		}
	}
	$npeaks++
}

close PEAKS;

print STDERR "\tDone. Read $npeaks peaks ($nbases total bases).\n";
print STDERR "\n";

#-----------------------------------------------------------------------------------------
# (2) Read time point bedgraph files
#-----------------------------------------------------------------------------------------

print STDERR "Parsing timepoint dataset list file and reading datasets\n";

my $nfiles = 0; # Counter for number of timepoint bedgraph files (ChEC cleavage datasets)
my %tfiles;

open FILE_LIST, '<', $file_list
	or die "Could not open list of ChEC cleavage datasets $file_list\n";

while(<FILE_LIST>){
	chomp;
	my @line = split/\s+/;
	$tfiles{$line[0]} = $line[1];
	$nfiles++;
}

close FILE_LIST;

print STDERR "\tDone. Total of $nfiles ChEC datasets to process\n";

my %data;
my $ntdata = 0; # Counter for number of bases from a given timepoint that fall within peaks
my $nbg_data = 0; # Counter for number of bases from a given timepoint that fall in
                  # peak background regions
                  
for my $time (sort {$a <=> $b} keys %tfiles){
	open TIMEPOINT, '<', $tfiles{$time}
		or die "Could not open ChEC dataset $tfiles{$time}\n";
	
	print STDERR "\tProcessing time point $time (file: $tfiles{$time})\n";
	$ntdata = 0;	
	while(<TIMEPOINT>){
		chomp;
		my @line = split/\s+/;
		# Check if data point is in a peak; if it is, update the hash containing
		# time point data.
		if (exists $peak_bases{$line[0]}{$line[1]}){
			$data{$line[0]}{$line[1]}{$time} = $line[3];
			$ntdata++;
		}
		if ($calc_bg && exists $bg_bases{$line[0]}{$line[1]}){
			$data{$line[0]}{$line[1]}{$time} = $line[3];
			$nbg_data++;
		}
	}
	
	close TIMEPOINT;
	print STDERR "\t\tDone. Number of bases from timepoint falling in peaks: $ntdata\n";
	print STDERR "\t\t      Number of bases from timepoint falling in background: $nbg_data\n" if $calc_bg;
}

print STDERR "\tDone.\n\n";

#-----------------------------------------------------------------------------------------
# (3) Compute statistic of interest for peaks through time
#-----------------------------------------------------------------------------------------

print STDERR "Computing $stat across time points for peaks and background.\n";

my %time_res;
my %sig_noise;

my %temp; # Temporary hash to hold values over all experiments for bases in a given peak
my $val; # Temp variable to hold statistic computed for a given time point
my @hash_to_arr;
for my $chr (sort keys %peaks){	# Loop over all chromosomes
	for my $start (sort {$a <=> $b} keys %{$peaks{$chr}}){ # Loop over all start positions
		my $end = $peaks{$chr}{$start};	# Get peak end coordinate
		%temp=(); # Clear temp hash
		for (my $pos = $start; $pos < $end; $pos++){	# Loop over all positions in peak
			if (exists $data{$chr}{$pos}){	# If there is data for this position in peak
				# Loop over all time point positions for which there is data:
				for my $tpoint (keys %{$data{$chr}{$pos}}){
					$temp{$tpoint}{$pos} = $data{$chr}{$pos}{$tpoint};
				}
			}
		}	#End peak positions loop
	
		# Compute statistic of interest
		for my $tpoint (sort {$a <=> $b} keys %temp){
			# Convert data for bases to ordered list (array)
			@hash_to_arr = values %{$temp{$tpoint}};

			# Compute desired statistic
			if ($stat eq "avg"){
				$val = mean(\@hash_to_arr);
			}
			elsif ($stat eq "sum"){
				$val = sum(\@hash_to_arr);
			}
			elsif ($stat eq "min"){
				$val = min_val(\@hash_to_arr);
			}
			elsif ($stat eq "max"){
				$val = max_val(\@hash_to_arr);
			}
			elsif ($stat eq "stdev"){
				$val = stdev(\@hash_to_arr);
			}
		
			$time_res{$chr}{$start}{$tpoint} = $val;
			$sig_noise{$tpoint}{$chr}{$start} = sum(\@hash_to_arr);
		}
	
	} # End peak start coordinates loop
} # End chromosomes loop

my %bg_norm;

if ($calc_bg){
	for my $chr (sort keys %peaks){	# Loop over all chromosomes
		for my $start (sort {$a <=> $b} keys %{$peaks{$chr}}){ # Loop over all start positions
			my $end = $peaks{$chr}{$start};	# Get peak end coordinate
			%temp=(); # Clear temp hash
			# Get left half of background
			for (my $pos = $start-$bg_width; $pos < $start; $pos++){	# Loop over all positions in peak
				if (exists $data{$chr}{$pos}){	# If there is data for this position in peak
					# Loop over all time point positions for which there is data:
					for my $tpoint (keys %{$data{$chr}{$pos}}){
						$temp{$tpoint}{$pos} = $data{$chr}{$pos}{$tpoint};
					}
				}
			}	#End peak positions loop
		
			#Get right half of background
			for (my $pos = $end; $pos < $end+$bg_width; $pos++){	# Loop over all positions in peak
				if (exists $data{$chr}{$pos}){	# If there is data for this position in peak
					# Loop over all time point positions for which there is data:
					for my $tpoint (keys %{$data{$chr}{$pos}}){
						$temp{$tpoint}{$pos} = $data{$chr}{$pos}{$tpoint};
					}
				}
			}	#End peak positions loop
	
			# Compute statistic of interest
			for my $tpoint (sort {$a <=> $b} keys %temp){
				# Convert data for bases to ordered list (array)
				@hash_to_arr = values %{$temp{$tpoint}};

				$sig_noise{$tpoint}{$chr}{$start} /= sum(\@hash_to_arr) if exists $sig_noise{$tpoint}{$chr}{$start};
			}
	
		} # End peak start coordinates loop
	} # End chromosomes loop

	# Compute average signal:noise
	for my $tpoint (keys %tfiles){
		@hash_to_arr=();
		for my $chr (keys %{$sig_noise{$tpoint}}){
			for my $start (keys %{$sig_noise{$tpoint}{$chr}}){
				push @hash_to_arr, $sig_noise{$tpoint}{$chr}{$start};
			}
		}
		$bg_norm{$tpoint} = mean(\@hash_to_arr);
		print STDERR $tpoint, "\t", $bg_norm{$tpoint}, "\n";
	}

	@hash_to_arr = ();
	@hash_to_arr = values %bg_norm;
	my $max = max_val(\@hash_to_arr);
	for my $tpoint (keys %bg_norm){
		$bg_norm{$tpoint} /= $max;
	}

#	Perform background normalization:
# 	for my $chr (keys %time_res){
# 		for my $start (keys %{$time_res{$chr}}){
# 			for my $tpoint (keys %{$time_res{$chr}{$start}}){
# 					if ($time_res{$chr}{$start}{$tpoint} ne "NA"){
# 						$time_res{$chr}{$start}{$tpoint} /= $bg_norm{$tpoint};
# 				}
# 			}
# 		}
# 	}

}

print STDERR "\tDone.\n\n";

#-----------------------------------------------------------------------------------------
# (4) Z-score transform time-resolved peak data
#-----------------------------------------------------------------------------------------
# Loop over hash containing statistic of interest for time points
if ($calc_z){

	print STDERR "Performing Z-score transformation and filtering data to meet minimum criterion.\n";
	my $excl = 0;
	my $incl = 0;
	
	my $ctr = 0;
	for my $chr (keys %time_res){
		for my $start (keys %{$time_res{$chr}}){
			# Convert data for time points to ordered list (array)
			@hash_to_arr =  @{$time_res{$chr}{$start}}{sort {$a <=> $b} keys %{$time_res{$chr}{$start}}};
		
			$ctr = 0;
			if (scalar @hash_to_arr >= $min_t_vals){
				$incl++;
				z_score(\@hash_to_arr);
				
				for my $tpoint (sort {$a <=> $b} keys %{$time_res{$chr}{$start}}){
					$time_res{$chr}{$start}{$tpoint} = $hash_to_arr[$ctr];
					$ctr++;
				}
			}
			else{
				delete $time_res{$chr}{$start};
				$excl++;
			}
		}
	}
	print STDERR "\tDone. Number of bases that did not have at least $min_t_vals datapoints: $excl.\n";
	print STDERR "\t      Number of bases that have at least $min_t_vals datapoints: $incl.\n\n";
}

#-----------------------------------------------------------------------------------------
# (5) Output results
#-----------------------------------------------------------------------------------------

print STDERR "Outputting results.\n";

for my $chr (sort keys %time_res){
	for my $start (sort {$a <=> $b} keys %{$time_res{$chr}}){
		print $chr, "\t", $start, "\t", $peaks{$chr}{$start}, "\t", $occupancies{$chr}{$start};
		for my $tpoint (sort {$a <=> $b} keys %tfiles){
			if (exists $time_res{$chr}{$start}{$tpoint}){
				print "\t", $time_res{$chr}{$start}{$tpoint};
			}
			else{
				print "\tNA";
			}
		}
		print "\n";
	}
}

print STDERR "\tDone.\n\n";

print STDERR "Job done.\n\n";

exit;

#-----------------------------------------------------------------------------------------
# Subroutines
#-----------------------------------------------------------------------------------------

sub print_help{
	print "\nUsage: ./chec_heatmap.pl [options] -p <peaks file> -d <ChEC bedgraphs>\n\n";
	print "-p     peaks file (bedgraph)\n";
	print "-d     two-column fine containing time (in seconds) and path to\n";
	print "       ChEC dataset in bedgraph format\n";
	print "\nOptions:\n";
	print "-s     statistic to compute; options: sum (default), max, min, mean, median\n";
	print "-bg_w  background width (e.g., \"-bg_w 50\" is 50 bp on either side of peak);\n";
	print "       default: 25 bp\n"; 
	print "-no_bg turn off background normalization (default: on)\n";
	print "-no_z  turn off z-score calculation (default: compute z-score)";
	print "-min_t minimum number of input ChEC experiments for which data needs to be present\n";
	print "       in order to be be outputted (default: 3)\n\n";
	print "Help:\n";
	print "-h     print this help screen\n\n";
	
	exit;
}

# Check if a value is an integer
sub is_integer {
   defined $_[0] && $_[0] =~ /^[+-]?\d+$/;
}

# Return the sum of an array passed by reference
sub sum{
	my $arr = shift;
	my $sum = 0;
	
	if (scalar @{$arr} == 0){
		$sum = "NA";
	}
	else{
		for (my $i = 0; $i < scalar @{$arr}; $i++){
			$sum += $$arr[$i] if ($$arr[$i] ne "NA");
		}
	}
	
	return $sum;
}

# Return the minimum value in an array passed by reference
sub min_val{
	my $arr = shift;
	my $min;
	
	if (scalar @{$arr} == 0){
		$min = "NA";
	}
	else{
		$min = $$arr[0];
		for (my $i = 0; $i < scalar @{$arr}; $i++){
			$min = $$arr[$i] if ($$arr[$i] < $min);
		}
	}
	
	return $min;
}

# Return the maximum value in an array passed by reference
sub max_val{
	my $arr = shift;
	my $max;
	
	if (scalar @{$arr} == 0){
		$max = "NA";
	}
	else{
		$max = $$arr[0];
		for (my $i = 0; $i < scalar @{$arr}; $i++){
			$max = $$arr[$i] if ($$arr[$i] < $max);
		}
	}
	
	return $max;
}

# Compute the mean of an array passed by reference
sub mean{
	my $arr = shift;
	my $mean;
	
	if (scalar @{$arr} == 0){
		$mean = "NA";
	}
	else{
		my $n = 0;
		for (my $i = 0; $i < scalar @{$arr}; $i++){
			$n++ if $$arr[$i] ne "NA";
		}
	
		$mean = sum($arr)/$n;
	}
	
	return $mean;
}

# Compute the standard deviation of an array passed by reference
sub stdev{
	my $arr = shift;
	my $sigma;
	
	if (scalar @{$arr} == 0){
		$sigma = "NA";
	}
	else{
		my $mu = mean($arr);
		my $n = 0;
			for (my $i = 0; $i < scalar @{$arr}; $i++){
				$n++ if $$arr[$i] ne "NA";
			}
	
		if ($n > 1){
			for (my $i = 0; $i < scalar @{$arr}; $i++){
				$sigma += ($$arr[$i]-$mu)**2 if $$arr[$i] ne "NA";
			}
			$sigma = sqrt($sigma/($n-1));
		}
		else{
			$sigma = "NA";
		}
	}
	
	return $sigma;
}

# Compute Z-score of an array passed by reference
sub z_score{
	my $arr = shift;
	my $sigma = stdev($arr);
	my $mu = mean($arr);
	
	for (my $i = 0; $i < scalar @{$arr}; $i++){
		if ($$arr[$i] ne "NA" && $sigma ne "NA"){
			$$arr[$i] = ($$arr[$i] - $mu)/$sigma;
		}
		else{
			$$arr[$i] = "NA";
		}
	}
	return;
}

# EOF #
#combine_chec_bed.pl

#!/usr/bin/perl -w 

# Siva Kasinathan (Henikoff Lab, FHCRC): skasin@uw.edu

use strict;
use autodie;

# Given a set of 4-column BED files (i.e., bedgraph format – chromosome, start, end, value)
# Output a BED file wherein the maximum value across the input files is chosen for each position

die "Usage: ./combine_chec_bed.pl <BED file 1> <BED file 2> ...\nCan input any number of files OR a pattern\n" if scalar @ARGV==0;

#Hashes keyed on chromosome and base position that will contain
#Max value across datasets (in %merged) or file from which the max
#value was derived (in %source)... not the most memory-efficient implementation
my %merged;
my %source;

foreach my $file (@ARGV){ #Loop over all files passed to script through command line
	print STDERR $file,"\n";
	open BED, '<', $file
		or die "Could not open $file\n";
	
	while (<BED>){	#Parse each BED line
		chomp;
		my @line=split/\s+/;
		# If an entry does not exist in the hashes, create this entry
		if (!exists $merged{$line[0]}{$line[1]}){
			$merged{$line[0]}{$line[1]} = $line[3];
			$source{$line[0]}{$line[1]} = $file;
		}
		# If an entry exists in the hashes, update only if the value is greater than or equal
		# to the value that is contained in the hash
		elsif ($line[3] >= $merged{$line[0]}{$line[1]}){
			$merged{$line[0]}{$line[1]} = $line[3];
			$source{$line[0]}{$line[1]} .= ","."$file";
		}
	}
	
	close BED;
}

# Output results from merging in BED format
for my $chr (sort keys %merged){
	for my $coord (sort {$a <=> $b} keys %{$merged{$chr}}){
		#The following line is commented out to suppress printing of the source file for each value in the 5th colum of the output file.  This line can be uncommented if this information is desired.
		#print $chr, "\t", $coord, "\t", $coord+1, "\t", $merged{$chr}{$coord}, "\t", $source{$chr}{$coord},"\n";
		print $chr, "\t", $coord, "\t", $coord+1, "\t", $merged{$chr}{$coord}, "\n";
	}
}

exit;
#pairs2bed.sh

#!/bin/bash

#Siva Kasinathan (Henikoff Lab, FHCRC): skasin@uw.edu

#Converts PAIRS file into UCSC-compatible BED
#Dependencies: BEDOPS


#PAIRS format:
# Column	Value
# 0			Chromosome
# 1			Strand
# 2 		Start
# 3			End
# 4			Map quality
# 5 		Length

#PAIRS.BED format:
# Column	Value
# 0			Chromosome
# 1			Start
# 2			End
# 3			Length
# 4			Map quality
# 5			Strand

BEDOPS_DIR="/home/skasinat/bedops/bin/"

display_usage(){
	echo ""
	echo "Usage: ./pairs2bed.sh <PAIRS file>"
	echo ""
	echo "    <PAIRS file> path to PAIRS file"
	echo ""
}

if [ $# -ne 1 ]
then
	display_usage
	exit 1
fi

PAIRS=$1
OUT_FILE=$(basename "$PAIRS")
OUT_FILE="${OUT_FILE%.*}"".pairs.bed"
OUTPUT=$PWD"/"$OUT_FILE

echo ""
echo "Converting .pairs file to .pairs.bed file"
awk '{print $1 "\t" $3-1 "\t" $4 "\t" $6 "\t" $5 "\t" $2}' $PAIRS > $OUTPUT
# Note that PAIRS files appear to be indexed starting at 1 (i.e., first position
# in a chromosome has index 1). In contrast, UCSC BED files are 0 indexed.
# Therefore, 1 is subtracted from PAIRS start entries to effect conversion.

echo "Sorting .pairs.bed file"
$BEDOPS_DIR"sort-bed" $OUTPUT > temp
mv temp $OUTPUT
echo "Done"
echo ""
#pairs_single_end_sizes.pl

#! /usr/bin/perl -w

# Siva Kasinathan (Henikoff Lab, FHCRC): skasin@uw.edu

# Take a pairs file (format below) and produce a BED file containing per-base counts
# of fragment ends. Optionally filter based on minimum and max. fragment lengths

# This script is adapted from a script by S. Ramachandran (Henikoff Lab, FHCRC)

# Column	Value
# 0			Chromosome
# 1			Strand
# 2 		Start
# 3			End
# 4			Map quality
# 5 		Length

die "./pairs_single_end_sizes.pl <PAIRS FILE> <OUT FILE> <LOWER BOUND> <UPPER BOUND>\n" if(!$ARGV[3]);

print STDERR "Pairs file : $ARGV[0]\nOutput file : $ARGV[1].bed\n";

#$cutoff=500000;

my $ln = 0;

open(FILE,$ARGV[0]) || die "INPUT $!\n";
while($line=<FILE>){
	@temp = split /[\ \s\n\t]+/, $line;
	
	# If a fragment is within the upper and lower bounds
	if ($temp[5] >= $ARGV[2] && $temp[5] <= $ARGV[3]){ 
		$val{$temp[0]}{$temp[2]}++;	# increment fragment start coordinate counts
		$val{$temp[0]}{$temp[3]}++;	# increment fragment end coordinate counts
		$ln+=2;	# increment number of mapped ends by two
	}
	
#	Print progress
# 	if( $ln >= $cutoff ){
# 		$cutoff+=500000;
# 		$str=sprintf("Reading %s\t%e\tCutoff %d\n",$temp[0],$ln,$cutoff) ;
# 		print STDERR $str;
# 	}
}
close(FILE);

print STDERR "Done with pairs file\n";

#count total base-pairs mapped

foreach $i ( keys(%val) ){
	@x = keys(%{$val{$i}});
	$nbp += (1 + $#x);
}

print STDERR "$nbp\n";

open (OUT, ">$ARGV[1].bed" ) || die "$!\n";

# Output normalized counts per base
# Normalization: multiple counts by number of bases mapped and divide by number of
# ends (i.e., number of fragments x 2)
foreach $i ( sort keys(%val) ){
	foreach $j ( sort {$a <=> $b } ( keys(%{$val{$i}}) ) ){
		print OUT "$i\t $j\t",$j+1,"\t".($val{$i}{$j}*$nbp/$ln)."\n";
	}
}

close OUT;

exit;
#pssm_scorer.pl

#!/usr/bin/perl -w

# Siva Kasinathan (Henikoff Lab, FHCRC): skasin@uw.edu

# Score given sequences using a position-specific scoring matrix
# and filter based on p-value 

# Implementation of the algorithm underlying FIMO (Grant, Bailey, & Noble, Bioinformatics
# 2011) modified from code written for Univ. Wash. GENOME 541 course (taught by Bill Noble,
# Spring 2011).

# ScerTF motif format (tab delim; 4 rows x n columns where n is motif length)
# ScerTF motifs are available from: http://stormo.wustl.edu/ScerTF/download/
# ScerTF: Spivak & Stormo, NAR 2012.

use strict;
use autodie;
use POSIX;

die "Usage: pssm_scorer.pl <FASTA FILE> <MOTIF FILE> [p-value threshold]" if !$ARGV[2];

my $pval = $ARGV[2];
my @pssm;

#Read FASTA file into hash
my $seqs = &read_fasta($ARGV[0]);
my $num_seqs = scalar keys(%$seqs);
print STDERR "Successfully read FASTA file\n";

# Read position-specific scoring matrix and integerize
my($pssm,$motif_len) = &read_pssm($ARGV[1]);
print STDERR "Successfully read motif file\n";

#Implement dynamic programming to fill the score matrix and compute p-value array
my $p_vals = &calc_pvals($pssm,$motif_len);

my $strand_id;
my $max_score;
my $s_score;
my $rc_score;
my (@best_match,@substr_id,@strand,@best_score); #stores information for each sequence in FASTA File

for (my $i = 0; $i < $num_seqs; $i++){
	$best_match[$i] = $substr_id[$i] = $strand[$i] = $best_score[$i]= 0;
}

#Score each sequence and its reverse complement
my @ids = keys %$seqs;

for (my $i = 0; $i < $num_seqs; $i++){
	print STDERR "\t Processing sequence $i of $num_seqs\n" if ($i%1000 == 0);
	next if length($$seqs{$ids[$i]}) < $motif_len;
	my @substrings = kmers($$seqs{$ids[$i]},$motif_len);
	$max_score = -100000;
	for (my $k = 0; $k < $#substrings; $k++){
		my $s = $substrings[$k];
		#Store reverse complement of peak sequence
		my $rc_s = reverse $s;
		$rc_s =~ tr/ACGTacgt/TGCAtgca/;	
		
		#Score k-mer and its reverse complement
		$s_score = score($s,$pssm);
		$rc_score = score($rc_s,$pssm);
		
		#Figure out strand of motif match
		$strand_id = '+';	#Arbitrary assume best match on + strand, next check and fix this assumption if wrong
		if ($rc_score > $s_score){
			$s_score = $rc_score;
			$s = $rc_s;
			$strand_id = '-';
		}
		
		#Check if current k-mer or its rev. complement have better score than max score observed so far
		if ($s_score > $max_score){
			$max_score = $s_score;
			$best_match[$i] = $s;
			$substr_id[$i] = $k;
			$strand[$i] = $strand_id;
		}
	}
	$best_score[$i] = $max_score;
}


#Print output
#fasta_id	chr	motif_start	motif_end	matching_seq	strand	score	p_value
my @split_id;
my $below_thresh = 0;

print "Less than or equal to p-value threshold of ",$pval, "\n";
for (my $i = 0; $i < $num_seqs; $i++){
	if ($$p_vals[$best_score[$i]] <= $pval){
		$below_thresh++;
		@split_id = split_fasta_id($ids[$i]);
		$split_id[1] = 0 if (! defined $split_id[1]);
		print $ids[$i], "\t", $split_id[0], "\t", $split_id[1]+$substr_id[$i], "\t", $split_id[1]+$substr_id[$i]+$motif_len, "\t", $best_match[$i], "\t", $strand[$i], "\t", $best_score[$i], "\t", $$p_vals[$best_score[$i]],"\n" if $best_score[$i] > 0;
	}
}

# print "Greater than or equal to p-value threshold of ",$pval, "\n";
# for (my $i = 0; $i < $num_seqs; $i++){
# 	if ($$p_vals[$best_score[$i]] > $pval){
# 		@split_id = split_fasta_id($ids[$i]);
# 		$split_id[1] = 0 if (! defined $split_id[1]);
# 		print $ids[$i], "\t", $split_id[0], "\t", $split_id[1]+$substr_id[$i], "\t", $split_id[1]+$substr_id[$i]+$motif_len, "\t", $best_match[$i], "\t", $strand[$i], "\t", $best_score[$i], "\t", $$p_vals[$best_score[$i]],"\n" if $best_score[$i] > 0;
# 	}
# }

print "\n";
print "Percentage of sequences with p-value below threshold: ", $below_thresh, "/", $num_seqs, "=", $below_thresh/$num_seqs, "\n";
print "\n";

exit;

#Read FASTA file
sub read_fasta{
	open FASTA, "<", @_
		or die "Could not open FASTA file.\n";
	my %sequences;
	my $header;
	my $check = 0;
	my @lines = <FASTA>;
	
	foreach my $line (@lines){
		chomp($line);
		if($line =~ /^>/){
			$header = $line;
			$header =~ s/^>//;
			$header =~ s/\s.*//;
			if ($check == 0){
				$check = 1;
			}
			next;
		}
		if ($check == 0){
			die "File not in FASTA format.\n";
		}
		$line =~ tr/a-z/A-Z/;
		$sequences{$header}.=$line;
	}
	
	close(FASTA);
	return \%sequences;
} # End of sub read_fasta

#Read and integerize PSSM
sub read_pssm{
	open MATRIX, '<', @_
	or die "Could not open position-specific scoring matrix file.";

	my @pssm;

	while(<MATRIX>){
		chomp;
		my @line = split /\s+/,$_;
		shift @line;
		shift @line;
		push @pssm, [@line];
	}

	close MATRIX;
	
	#Find max and min entries of PSSM
	my $min = $pssm[0][0];
	my $max = $pssm[0][0];

	for(my $i=0; $i <= $#pssm; $i++){
		for(my $j=0; $j <= $#{$pssm[$i]}; $j++){
			$min = $pssm[$i][$j] if $pssm[$i][$j] < $min;
			$max = $pssm[$i][$j] if $pssm[$i][$j] > $max;
		}
	}

	#Calculate scaling factor
	$max=100/($max-$min);

	#Normalize by subtracting minimum value and multiplying by scaling factor
	for(my $i=0; $i <= $#pssm; $i++){
		for(my $j=0; $j <= $#{$pssm[$i]}; $j++){
			$pssm[$i][$j] -= $min;
			$pssm[$i][$j] *= $max;
			$pssm[$i][$j] = floor($pssm[$i][$j]+0.5);
		}
	}
	
	return (\@pssm,$#{$pssm[0]}+1);
} #End of sub read_pssm

#Calculate motif p-values
sub calc_pvals{
	my $pssm = $_[0];
	my $motif_len = $_[1];
	my @count_matrix;
	 
	for (my $yi=0; $yi < $motif_len; $yi++){
		for (my $xi=0; $xi <= 100*$motif_len; $xi++){
			$count_matrix[$yi][$xi] = 0;
		}
	}

	for (my $i=0; $i < 4; $i++){
		$count_matrix[0][${$pssm}[$i][0]]++;
	}

	for (my $i=1;$i < $motif_len; $i++){
		for (my $j=0; $j<=100*$motif_len; $j++){
			if ($count_matrix[$i-1][$j] != 0){
				for (my $k = 0; $k < 4; $k++){
					$count_matrix[$i][$j+$$pssm[$k][$i]] += $count_matrix[$i-1][$j];
				}
			}
		}
	}

	my $sum = 0;
	my @p_vals;

	for (my $i=0; $i<=100*$motif_len; $i++){
		$sum += $count_matrix[$motif_len-1][$i];
	}

	for (my $i=0; $i<100*$motif_len; $i++){
		push @p_vals,$count_matrix[$#count_matrix-1][$i]/$sum;
	}

	for (my $i=0; $i < $#p_vals; $i++){
		$sum = 0;
		for (my $j=$i; $j < $#p_vals; $j++){
			$sum += $p_vals[$j];
		}
		$p_vals[$i] = $sum;
	}
	
	return \@p_vals;
} #ENd of sub calc_pvals

#Calculate motif p-values
sub kmers{
	my($seq,$motif_length)=@_;	
	my @kseqs;
	
	for (my $i = 0; $i < length($seq) - $motif_length + 1; $i++){
		push @kseqs, substr $seq, $i, $motif_length;
	}
	
	return @kseqs;
}

#Score a k-mer given a pssm
sub score{
	my @bases=qw(A C G T);

	my($s,$pssm) = @_;
	$s =~ tr/a-z/A-Z/;
	my @seq = split //, $s;
	my $sum = 0;
	for (my $yi = 0; $yi < $#seq; $yi++){
		for (my $xi = 0; $xi < 4; $xi++){
			if ($seq[$yi] eq $bases[$xi]){
				$sum+=$$pssm[$xi][$yi];
				next;
			}
		}
	} 
	
	return $sum;
}

#Split FASTA ID formatted as chrXXX:start-end
sub split_fasta_id{
	my $id = $_[0];
	
	@split_id = split /[:,-]/, $id;
	
	return @split_id;
}

#threshold_bed.pl

#!/usr/bin/perl -w

# Siva Kasinathan (Henikoff Lab, FHCRC): skasin@uw.edu

# Given a chromosome-specific BED file, a threshold value, and a max. distsance between
# distinct peaks, find all peak regions. Values are printed to STDOUT. Occupancies
# reported are areas under peaks.

# This script is an implementation of the general approach described in Kasinathan, et al.
# Nature Methods 2014.

use strict;
use autodie;

die "Usage: ./thresh_bed.pl [threshold] <path to chrom-specific bed> [interpeak distance]\n" if !$ARGV[2];

my $inter_peak = $ARGV[2];

my @vals; #This two-dimensional array will contain [coordinate,norm. count] pairs
my @vals_above_t; #This two-dimensional array will contain pairs that are above threshold

my $threshold = $ARGV[0];
my $chrom;

# Parse the chromosome-specific BED file
open BED, '<', $ARGV[1]
	or die "Could not open .gff file.";
	
while(<BED>){
	chomp;
	my @line = split /\t/,$_;
	push @vals,[$line[2],$line[3]];
	$chrom = $line[0];
}

close BED;

#Store positions above threshold in @vals_above_t
for (my $i = 0; $i < scalar @vals; $i++){
	if ($vals[$i][1] >= $threshold){
		push @vals_above_t,[$vals[$i][0],$vals[$i][1]];
	}
}

#Collapse positions that are nearby each other into peaks
my $counter = 0;
my $occupancy = 0;
my $start;
my @peaks; #This two-dimensional array will hold positions collapsed into peaks
#Each row of @peaks will contain three values (peak start, occupancy, peak width)
for (my $i = 0; $i < (scalar @vals_above_t)-1; $i++){
	$start = $vals_above_t[$i][0] if ($counter == 0);
	# If the next value is less than the inter peak distance away, consider it as
	# a part of the current peak
	if ($vals_above_t[$i+1][0] -$vals_above_t[$i][0] < $inter_peak){
		$counter++;
		$occupancy += $vals_above_t[$i][1];
	}
	# If the next value is greater than or equal to the inter peak distance away, consider
	# it a separate peak
	elsif ($vals_above_t[$i+1][0] -$vals_above_t[$i][0] >= $inter_peak){
		$counter++;
		$occupancy += $vals_above_t[$i][1];
		push @peaks,[$start,$occupancy,$vals_above_t[$i][0]];
		$occupancy = 0;
		$counter = 0;
	}
}

# Report all peak locations and occupancies
for (my $i = 0; $i < scalar @peaks; $i++){
	print $chrom, "\t", $peaks[$i][0], "\t", $peaks[$i][2]+1, "\t", $peaks[$i][1], "\n";
}

print STDERR "Num peaks: ", scalar @peaks, "\n";

exit;
#window.sh

#!/bin/bash

# Siva Kasinathan (Henikoff Lab, FHCRC): skasin@uw.edu

# Calculate averages over a set of genomic intervals with specified window width
# Dependencies: BEDOPS (Neph, et al. Bioinformatics 2012; https://github.com/bedops/bedops)
#				bed_coord_window.pl
#				average_plot.pl
#
# Note: This script is slightly different from window_ends.sh, which was written
#       specifically to deal with ends form paired-end sequencing data. This script
#       considers all bases contained within a paired-end read.

BEDOPS_DIR="/home/gzentner/bedops"
SCRIPTS_DIR="/home/gzentner/scripts"

display_usage(){
	echo ""
	echo "Usage: ./window.sh <BED file> <regions of interest> [window size]"
	echo ""
	echo "    <BED file>               path to BED file"
	echo "    <regions of interest>    regions of interest in BED format"
	echo "    [window size]            size of desired window in bp. Single positive integer will result in symmetric padding"
	echo "    <output file>            path to output file"
	echo ""	
}

if [ $# -ne 4 ]
then
	display_usage
	exit 1
fi

BED_FILE=$1
REGIONS=$2
WINDOW=$3
OUTFILE=$4

# Generate regions file with specified window parameters
echo "Determining windows around regions of interest"
WIN_REGIONS=$(basename "$REGIONS")
WIN_REGIONS=windowed.${WIN_REGIONS%.*}.tmp
${SCRIPTS_DIR}/bed_coord_window.pl -b $REGIONS -o $WIN_REGIONS -w $WINDOW

# Extract positions in BED file that fall within windowed regions
echo "Extracting BED positions that fall within windowed regions"
${BEDOPS_DIR}/bedextract $BED_FILE $WIN_REGIONS > temp

# Generate matrix
echo "Generating matrix for aggregate plots"
${SCRIPTS_DIR}/average_plot.pl -b temp -r $WIN_REGIONS -o ${OUTFILE} -strand
echo "Done";

rm temp
#window_ends.sh

#!/bin/bash

# Siva Kasinathan (Henikoff Lab, FHCRC): skasin@uw.edu

# Calculate averages over a set of genomic intervals with specified window width
# Dependencies: BEDOPS (Neph, et al. Bioinformatics 2012; https://github.com/bedops/bedops)
#				bed_coord_window.pl
#				average_plot_ends.pl

# Directory containing BEDOPS executables				
BEDOPS_DIR="/home/gzentner/bedops"

# Directory containing scripts (bed_coord_window.pl and average_plot_ends.pl)
SCRIPTS_DIR="/home/gzentner/chec_paper_scripts"

display_usage(){
	echo ""
	echo "Usage: ./window_ends.sh -min [read len] -max [read len] -p <PAIRS file> -r <regions.bed> -w [window size]"
	echo ""
	echo "    -a            min read length"
	echo "    -b            max read length"
	echo "    -p              path to PAIRS.BED file"
	echo "    -r              regions of interest in BED format"
	echo "    -o              output path PREFIX"
	echo "    -w              size of desired window in bp. Single positive integer will result in symmetric padding"
	echo ""	
	exit 1
}

# if [ $# -ne 5 ]
# then
# 	display_usage
# 	exit 1
# fi

MIN=0
MAX=1000
PAIRSBED_FILE=""
REGIONS=""
OUTPREFIX=""
WIN=100

while getopts a:b:p:r:o:w:h flag; do
	case $flag in
	a) MIN=$OPTARG;;
	b) MAX=$OPTARG;;
	p) PAIRSBED_FILE=$OPTARG;;
	r) REGIONS=$OPTARG;;
	o) OUTPREFIX=$OPTARG;;
	w) WIN=$OPTARG;;
	h) display_usage;;
	esac
done

# Generate regions file with specified window parameters
echo "Determining windows around regions of interest"
WIN_REGIONS=$(basename "$REGIONS")
WIN_REGIONS=windowed.${WIN_REGIONS%.*}.tmp
${SCRIPTS_DIR}/bed_coord_window.pl -b $REGIONS -o $WIN_REGIONS -w $WIN


# Get PAIRS.BED file positions (fragments) that fall within regions of interest
echo "Getting reads that fall within windowed regions of interest"
REGION_READS=$(basename "$PAIRSBED_FILE")
REGION_READS=${REGION_READS}.tmp
${BEDOPS_DIR}/"bedops" --element-of -1 $PAIRSBED_FILE $WIN_REGIONS > $REGION_READS

# Process PAIRS.BED FILE and get oriented ends
${SCRIPTS_DIR}/average_plot_ends.pl -p $REGION_READS -r $WIN_REGIONS -o $OUTPREFIX -min $MIN -max $MAX -strand
